# Supplementary material for: Coordination of endothelial cell positioning and fate specification by the epicardium
Source: Nat Commun. 2021 Jul 6;12:4155. doi: 10.1038/s41467-021-24414-z (PMC8260743; doi:10.1038/s41467-021-24414-z)
Supplement: Supplementary file 3 — Supplementary Dataset 1 [file 41467_2021_24414_MOESM3_ESM.xlsx]

## Sheet: 20190424_allMarkers_clusters_Wt
Supplementary Dataset 1. Differential expression analysis in clusters 1-8. Differential expression significance was determined using non-parametric Wilcoxon rank sum test.
gene	p_val	avg_logFC	pct.1	pct.2	p_val_adj	cluster
Myl7	0	0.960598	0.993	0.82	0	1
Apela	0	0.835319	0.965	0.613	0	1
Nnat	0	0.660927	0.972	0.631	0	1
Tbx18	1.53e-258	0.494793	0.986	0.834	3.37e-254	1
Podxl	8.75e-203	0.303492	0.648	0.219	1.92e-198	1
Upk3b	3.64e-200	0.445596	0.996	0.803	7.99e-196	1
Plp2	3.73e-190	0.373643	0.992	0.873	8.19e-186	1
Tmsb10	1.15e-188	0.262864	1	1	2.53e-184	1
Bex3	8.4e-183	0.371822	0.995	0.963	1.84e-178	1
Tmem108	1.15e-180	0.429367	0.979	0.772	2.52e-176	1
Kcne1l	8.62e-179	0.459613	0.803	0.422	1.89e-174	1
Hmga2	4.6e-174	0.327323	0.866	0.404	1.01e-169	1
Gng5	1.52e-172	0.250275	1	0.999	3.35e-168	1
Fn1	1.74e-170	0.324766	0.999	0.981	3.82e-166	1
1190002N15Rik	5.1e-156	0.361955	0.951	0.702	1.12e-151	1
Tpm1	1.37e-150	0.352719	0.993	0.924	3.02e-146	1
Aplp1	1.38e-147	0.311403	0.836	0.471	3.03e-143	1
Bex2	6.2e-143	0.410883	0.903	0.627	1.36e-138	1
Bex4	7.89e-140	0.344436	0.979	0.743	1.73e-135	1
Bex1	4.92e-139	0.339899	0.865	0.548	1.08e-134	1
Tnni1	5.51e-129	0.363321	0.948	0.698	1.21e-124	1
Krt7	1.43e-120	0.319794	0.852	0.53	3.14e-116	1
Aprt	1.26e-117	0.281755	0.997	0.942	2.78e-113	1
Stk26	2.67e-116	0.276348	0.933	0.634	5.87e-112	1
Siva1	3.33e-112	0.276861	0.976	0.841	7.31e-108	1
Mdk	2.62e-111	0.287447	0.996	0.988	5.75e-107	1
Basp1	2.69e-110	0.303138	0.951	0.774	5.91e-106	1
Cdk4	1.24e-105	0.250886	0.992	0.931	2.73e-101	1
Smim1	1.35e-99	0.306657	0.997	0.872	2.98e-95	1
Bmp4	5.77e-99	0.275327	0.787	0.469	1.27e-94	1
Mest	3.05e-97	0.312453	0.911	0.672	6.7e-93	1
Ly6e	1.56e-90	0.271816	0.961	0.783	3.42e-86	1
Eno1	1.77e-88	0.258756	0.981	0.89	3.9e-84	1
Id2	9.15e-83	0.309008	0.944	0.763	2.01e-78	1
Plagl1	1.71e-77	0.28417	0.985	0.886	3.76e-73	1
Hist1h2ap	6.66e-39	0.279004	0.562	0.359	1.46e-34	1
gene	p_val	avg_logFC	pct.1	pct.2	p_val_adj	cluster
Mgp	0	1.61603	0.98	0.679	0	2
Tnnt2	0	1.2539	0.785	0.321	0	2
Maf	0	1.17604	0.962	0.552	0	2
Dlk1	0	1.15716	0.994	0.907	0	2
Apoe	0	1.15431	0.931	0.486	0	2
Btg2	0	1.14529	0.972	0.74	0	2
Angptl7	0	1.04344	0.684	0.171	0	2
Spint2	0	0.995825	0.922	0.497	0	2
Col1a2	0	0.931501	1	0.999	0	2
Cebpb	0	0.899252	0.971	0.804	0	2
Mgst1	0	0.801735	0.995	0.848	0	2
Slc9a3r1	0	0.737597	0.77	0.268	0	2
H19	0	0.569087	1	1	0	2
Zfp36	6.54e-305	1.02729	0.917	0.581	1.44e-300	2
Selenop	2.95e-297	0.942585	0.937	0.687	6.48e-293	2
Gm20186	1.17e-291	1.09945	0.89	0.484	2.57e-287	2
Thbs2	3.04e-276	0.77263	0.827	0.367	6.68e-272	2
Fos	2.02e-274	0.842916	0.993	0.939	4.44e-270	2
Mt1	3.5e-271	1.4589	0.821	0.38	7.69e-267	2
Ifitm3	1.18e-267	0.828472	0.882	0.445	2.58e-263	2
Hspb1	1.59e-260	0.960521	0.946	0.743	3.5e-256	2
Tcea3	1.86e-260	0.589302	0.641	0.184	4.09e-256	2
Cdkn1c	1.01e-257	0.933385	0.996	0.986	2.22e-253	2
Atp1b1	7.12e-255	0.734811	0.856	0.484	1.56e-250	2
Gas6	1.61e-250	0.735568	0.685	0.252	3.53e-246	2
Gm12840	2.23e-250	0.920105	0.974	0.833	4.9e-246	2
Fabp5	4.88e-250	0.794442	0.986	0.93	1.07e-245	2
Ccdc80	3.44e-248	0.69098	0.827	0.459	7.55e-244	2
Aqp1	3.02e-245	0.565831	0.577	0.144	6.63e-241	2
Jun	3.1e-242	0.867994	0.962	0.829	6.8e-238	2
Bsg	6.73e-237	0.591555	0.998	0.98	1.48e-232	2
Vamp8	2.88e-234	0.599947	0.974	0.862	6.32e-230	2
Nupr1	1.85e-231	0.590736	0.599	0.159	4.06e-227	2
Eln	2.87e-228	0.592979	0.85	0.424	6.32e-224	2
Rspo1	1.23e-224	0.643587	0.859	0.513	2.71e-220	2
Fth1	6.56e-224	0.568742	1	0.998	1.44e-219	2
Sfrp2	2.88e-221	0.600628	0.709	0.266	6.33e-217	2
Acaa2	4.94e-217	0.671861	0.871	0.559	1.09e-212	2
Fxyd1	8.16e-214	0.631826	0.737	0.334	1.79e-209	2
Sparc	2.2e-213	0.479871	1	1	4.84e-209	2
Aebp1	2.7e-213	0.672788	0.927	0.737	5.93e-209	2
Susd2	1.16e-212	0.432217	0.51	0.125	2.55e-208	2
Megf6	6.24e-211	0.564552	0.676	0.254	1.37e-206	2
Ptgds	3.31e-209	0.511007	0.461	0.099	7.27e-205	2
Socs3	1.09e-207	0.805978	0.716	0.323	2.39e-203	2
S100a1	4.95e-204	0.56408	0.78	0.419	1.09e-199	2
H3f3b	5.32e-204	0.457668	1	1	1.17e-199	2
Rspo2	4.4e-201	0.344725	0.309	0.033	9.68e-197	2
Itm2b	9.66e-197	0.578991	0.988	0.922	2.12e-192	2
Fgl2	2.38e-195	0.310016	0.311	0.035	5.22e-191	2
Txnip	1.7e-194	0.610912	0.714	0.353	3.73e-190	2
Dusp1	1.87e-193	0.870344	0.871	0.64	4.11e-189	2
Ndufa6	2.73e-193	0.462395	0.994	0.972	6e-189	2
Ubb	3.6e-192	0.371128	1	0.999	7.91e-188	2
Bace2	1.98e-191	0.558344	0.557	0.192	4.35e-187	2
Eif4a2	1e-190	0.597347	0.973	0.916	2.21e-186	2
Col1a1	1.07e-189	0.908104	0.996	0.979	2.35e-185	2
Prnp	3.6e-187	0.589437	0.848	0.557	7.92e-183	2
Nbl1	3.12e-184	0.616993	0.702	0.329	6.85e-180	2
G0s2	5.76e-184	0.625846	0.559	0.183	1.27e-179	2
Ier3	3.72e-173	0.710209	0.722	0.391	8.17e-169	2
Prr15	2.85e-171	0.548184	0.452	0.119	6.27e-167	2
Mfap2	3.54e-170	0.512158	0.985	0.917	7.78e-166	2
Fam110c	8.37e-170	0.276771	0.296	0.04	1.84e-165	2
Cd2ap	1.32e-168	0.522631	0.874	0.659	2.9e-164	2
Chchd10	1.99e-167	0.455126	0.565	0.21	4.38e-163	2
Atf3	1.32e-166	0.778097	0.768	0.448	2.89e-162	2
Gmpr	3.6e-166	0.451235	0.545	0.204	7.91e-162	2
Snhg8	3.13e-163	0.41784	0.985	0.939	6.87e-159	2
Igfbp4	1.09e-159	0.543837	0.941	0.832	2.39e-155	2
Car9	5.28e-159	0.309723	0.285	0.041	1.16e-154	2
Jund	3.98e-157	0.50014	0.986	0.956	8.74e-153	2
Dcn	2.46e-155	0.458598	0.998	0.984	5.41e-151	2
Dfna5	7.27e-155	0.50028	0.703	0.375	1.6e-150	2
Cpxm1	4.1e-154	0.460414	0.626	0.304	9.01e-150	2
Gpm6a	4.04e-153	0.464683	0.903	0.644	8.88e-149	2
Mpp6	6.52e-153	0.492453	0.75	0.44	1.43e-148	2
Mt2	6.86e-153	1.01652	0.454	0.135	1.51e-148	2
Gas5	1.05e-152	0.344851	1	1	2.31e-148	2
Ifitm2	1.68e-148	0.386246	0.997	0.979	3.7e-144	2
Fabp3	2.31e-148	0.724363	0.659	0.341	5.07e-144	2
Nrep	1.11e-147	0.478426	0.967	0.914	2.43e-143	2
Cxadr	1.37e-147	0.464063	0.744	0.457	3e-143	2
Vamp5	3.25e-147	0.472204	0.89	0.704	7.14e-143	2
S100a16	1.95e-146	0.422881	0.704	0.358	4.28e-142	2
Meg3	5.01e-146	0.471889	0.998	0.997	1.1e-141	2
Ifi27	2.78e-143	0.455624	0.673	0.353	6.11e-139	2
Bicc1	4.14e-142	0.395231	0.989	0.939	9.09e-138	2
Tapbp	8.86e-142	0.338333	0.485	0.167	1.95e-137	2
Ifitm1	1.22e-138	0.371878	0.376	0.096	2.68e-134	2
Bgn	2.89e-138	0.490061	0.916	0.781	6.35e-134	2
Khdrbs2	4.68e-138	0.372362	0.466	0.16	1.03e-133	2
Uqcrh	3.2e-137	0.280145	1	0.998	7.04e-133	2
Timp2	5.88e-137	0.421964	0.909	0.713	1.29e-132	2
Col3a1	6.33e-136	0.493278	0.996	0.981	1.39e-131	2
Rorc	1.02e-134	0.297223	0.396	0.111	2.23e-130	2
Oat	1.53e-134	0.477444	0.8	0.587	3.35e-130	2
Elavl2	1.97e-134	0.444381	0.527	0.219	4.32e-130	2
Ier2	4.48e-134	0.651639	0.927	0.851	9.85e-130	2
Col5a2	5.33e-134	0.476369	0.911	0.778	1.17e-129	2
Nfkbiz	5.77e-134	0.437903	0.51	0.198	1.27e-129	2
Iscu	1.52e-133	0.494087	0.823	0.619	3.34e-129	2
Pnrc1	3.7e-133	0.448217	0.914	0.759	8.14e-129	2
Stat3	1.07e-131	0.398192	0.585	0.28	2.35e-127	2
Bambi	1.7e-131	0.508808	0.92	0.764	3.75e-127	2
Cox8a	2.59e-131	0.260402	1	0.999	5.69e-127	2
Tmem176b	4.93e-130	0.436999	0.927	0.794	1.08e-125	2
Wnt5a	5.47e-130	0.495198	0.717	0.45	1.2e-125	2
Hbb-bs	2.66e-128	0.285684	0.516	0.192	5.85e-124	2
Junb	2.92e-128	0.682264	0.765	0.481	6.42e-124	2
Itm2c	1.61e-127	0.424799	0.744	0.495	3.54e-123	2
Mylk	3.24e-127	0.45094	0.744	0.446	7.12e-123	2
Gabarapl1	7.18e-126	0.450633	0.812	0.586	1.58e-121	2
Pnp	8.66e-126	0.414979	0.615	0.336	1.9e-121	2
Malat1	3.13e-123	0.456327	1	0.999	6.88e-119	2
Creg1	9.19e-122	0.424704	0.725	0.483	2.02e-117	2
Ctsl	5.02e-121	0.52435	0.914	0.787	1.1e-116	2
Egr1	1.92e-119	0.498779	0.957	0.888	4.22e-115	2
Zfp36l1	3.29e-119	0.399563	0.982	0.962	7.24e-115	2
Zfp385a	4.98e-119	0.380479	0.696	0.413	1.09e-114	2
Atp5l	6.52e-119	0.329685	0.982	0.955	1.43e-114	2
Bri3	1.28e-116	0.365937	0.99	0.961	2.82e-112	2
Ubc	9.56e-115	0.422437	0.93	0.845	2.1e-110	2
Igf2	1.12e-113	0.316276	0.997	0.996	2.46e-109	2
Ndrg1	2.01e-113	0.37157	0.47	0.192	4.42e-109	2
Msln	3.24e-113	0.417875	0.621	0.318	7.12e-109	2
Ogn	1.77e-112	0.417217	0.795	0.573	3.89e-108	2
Mxra8	4.35e-110	0.373454	0.68	0.414	9.57e-106	2
Cox7a2l	7.51e-110	0.284984	0.998	0.989	1.65e-105	2
Ltbp3	8.09e-110	0.308985	0.479	0.204	1.78e-105	2
Tm4sf5	4.65e-109	0.461206	0.79	0.515	1.02e-104	2
Pfdn5	9.22e-108	0.270628	0.996	0.993	2.03e-103	2
Atp6v1f	3.45e-106	0.362083	0.945	0.871	7.58e-102	2
Prss23	2.53e-105	0.370181	0.641	0.368	5.55e-101	2
Emc2	2.59e-105	0.345401	0.56	0.3	5.69e-101	2
Lamp2	3.99e-105	0.377066	0.855	0.705	8.77e-101	2
Alad	5.97e-104	0.392184	0.804	0.603	1.31e-99	2
Cers4	1.05e-102	0.322362	0.519	0.25	2.32e-98	2
Lrpap1	2.3e-102	0.403732	0.706	0.49	5.05e-98	2
Cadm1	4.11e-102	0.391148	0.658	0.388	9.04e-98	2
Slc4a4	4.31e-102	0.37895	0.609	0.355	9.47e-98	2
Col9a2	3e-101	0.292345	0.325	0.099	6.6e-97	2
Nid2	7.42e-101	0.468916	0.786	0.591	1.63e-96	2
Laptm4a	1.66e-100	0.305118	0.992	0.965	3.64e-96	2
Gaa	9.03e-99	0.321721	0.55	0.294	1.98e-94	2
Thbs1	5.03e-98	0.626221	0.761	0.582	1.11e-93	2
Cryab	1.4e-97	0.356422	0.97	0.824	3.08e-93	2
Gpx3	2.14e-97	0.550526	0.936	0.889	4.7e-93	2
Tst	1.13e-95	0.293106	0.391	0.153	2.49e-91	2
Slc48a1	1.8e-94	0.357546	0.688	0.459	3.96e-90	2
Clta	2.99e-93	0.309695	0.982	0.959	6.56e-89	2
Fosb	1.74e-92	0.513165	0.684	0.431	3.82e-88	2
Abca1	3.4e-92	0.270445	0.358	0.125	7.48e-88	2
Creb3l1	5.7e-92	0.34147	0.79	0.604	1.25e-87	2
Rbbp7	7.71e-92	0.378897	0.91	0.823	1.69e-87	2
Zfp36l2	1.1e-89	0.339602	0.516	0.27	2.41e-85	2
Nkain4	1.42e-89	0.312428	0.85	0.656	3.12e-85	2
Cd36	6.61e-89	0.331031	0.526	0.274	1.45e-84	2
Hpgd	7.08e-88	0.404682	0.831	0.638	1.56e-83	2
Rabac1	1.13e-87	0.348265	0.899	0.811	2.49e-83	2
Ormdl3	2.7e-87	0.313685	0.537	0.301	5.93e-83	2
Sdf2	7.04e-87	0.328885	0.83	0.691	1.55e-82	2
Klf10	1.24e-86	0.334873	0.391	0.161	2.72e-82	2
Stard5	1.3e-86	0.277994	0.372	0.149	2.85e-82	2
Lgmn	3.35e-85	0.298018	0.392	0.169	7.36e-81	2
Cdon	2.56e-84	0.330492	0.703	0.491	5.62e-80	2
Sat1	3.9e-83	0.416299	0.72	0.541	8.57e-79	2
Cbx6	1.13e-82	0.314433	0.72	0.536	2.49e-78	2
Tmem132a	2.2e-82	0.333145	0.573	0.356	4.83e-78	2
Stom	4.38e-82	0.334229	0.708	0.494	9.63e-78	2
Arhgdib	7.13e-82	0.340617	0.764	0.574	1.57e-77	2
Hsp25-ps1	1.14e-81	0.253953	0.346	0.132	2.5e-77	2
Fcgrt	2.84e-81	0.293363	0.522	0.281	6.24e-77	2
Egln3	1.63e-80	0.283774	0.472	0.234	3.58e-76	2
Plxna4	4.6e-80	0.325032	0.822	0.623	1.01e-75	2
Twsg1	4.76e-80	0.343549	0.757	0.597	1.05e-75	2
Slc31a2	3.99e-79	0.272613	0.5	0.266	8.77e-75	2
Tspo	5.36e-79	0.333116	0.746	0.577	1.18e-74	2
Cldn15	2.09e-78	0.256717	0.402	0.175	4.6e-74	2
Sntb2	2.36e-78	0.286212	0.493	0.26	5.19e-74	2
Sgk1	5.83e-77	0.32487	0.337	0.13	1.28e-72	2
Npnt	1.64e-76	0.334247	0.709	0.485	3.61e-72	2
Tnfrsf1a	3.28e-75	0.274167	0.577	0.358	7.21e-71	2
Il11ra1	1.08e-74	0.311228	0.811	0.679	2.36e-70	2
Sptssa	3.21e-74	0.280334	0.94	0.891	7.06e-70	2
Trf	4.31e-74	0.405938	0.506	0.29	9.47e-70	2
Pdgfa	1.98e-73	0.321807	0.716	0.516	4.35e-69	2
Pgrmc1	2.98e-73	0.309044	0.913	0.823	6.56e-69	2
Zfas1	3.51e-73	0.336565	0.968	0.925	7.72e-69	2
Colec12	5.51e-73	0.318253	0.811	0.658	1.21e-68	2
Use1	2e-72	0.304727	0.915	0.864	4.4e-68	2
Mpst	5.82e-71	0.295716	0.563	0.363	1.28e-66	2
Cdh11	8.74e-71	0.299584	0.944	0.857	1.92e-66	2
Ahcy	1.84e-70	0.273037	0.411	0.207	4.05e-66	2
Gpc3	1.56e-69	0.322798	0.98	0.953	3.43e-65	2
Rgs3	6.83e-69	0.300833	0.53	0.327	1.5e-64	2
BC029214	2.8e-68	0.277157	0.514	0.309	6.15e-64	2
Folr1	6.45e-68	0.302543	0.554	0.357	1.42e-63	2
Mdh2	3.14e-67	0.314803	0.874	0.791	6.9e-63	2
Pdpn	3.37e-65	0.320673	0.817	0.647	7.41e-61	2
Cebpd	5.86e-65	0.485902	0.478	0.286	1.29e-60	2
Snhg18	2.89e-64	0.2878	0.957	0.934	6.35e-60	2
Nr4a1	9.83e-64	0.438191	0.598	0.4	2.16e-59	2
Serping1	1.91e-63	0.305742	0.678	0.516	4.2e-59	2
Vkorc1	1.02e-62	0.263346	0.887	0.81	2.24e-58	2
Itm2a	8.06e-62	0.336531	0.995	0.986	1.77e-57	2
Hsd17b10	9.25e-62	0.302617	0.867	0.794	2.03e-57	2
Smoc2	1.14e-60	0.327619	0.597	0.398	2.5e-56	2
Prkcdbp	1.18e-60	0.294153	0.881	0.752	2.6e-56	2
Tfpi	2.13e-59	0.280459	0.847	0.754	4.69e-55	2
Ltbp4	9.1e-59	0.251237	0.64	0.44	2e-54	2
Reep5	1.26e-58	0.297676	0.869	0.799	2.76e-54	2
Eif3e	1.67e-58	0.262765	0.984	0.963	3.68e-54	2
Cxcl12	2.53e-58	0.260511	0.274	0.102	5.55e-54	2
Nfkbia	2.75e-58	0.377196	0.551	0.347	6.04e-54	2
Zdbf2	2.85e-58	0.31298	0.651	0.492	6.25e-54	2
Mmp14	1.29e-57	0.323345	0.696	0.565	2.83e-53	2
Thra	7.29e-57	0.267133	0.756	0.648	1.6e-52	2
Cd63	1.17e-56	0.254304	0.96	0.89	2.58e-52	2
Epb41l4aos	1.88e-56	0.297394	0.692	0.57	4.13e-52	2
Tspan5	1.79e-55	0.262515	0.57	0.394	3.94e-51	2
Tob1	1.03e-54	0.276818	0.457	0.275	2.26e-50	2
Ctsd	1.63e-54	0.271841	0.692	0.564	3.58e-50	2
Tmem176a	3.54e-54	0.271686	0.651	0.505	7.78e-50	2
Ifnar2	4.25e-54	0.273081	0.565	0.396	9.33e-50	2
Lmo4	1.94e-53	0.271018	0.977	0.936	4.27e-49	2
Rasl11a	3.2e-53	0.377545	0.404	0.23	7.03e-49	2
Ube2l6	7.93e-53	0.262467	0.572	0.407	1.74e-48	2
Chmp4b	1.27e-52	0.256904	0.868	0.815	2.79e-48	2
Plagl1	1.27e-52	0.260182	0.982	0.906	2.8e-48	2
Tgm2	1.92e-51	0.253374	0.775	0.612	4.22e-47	2
Hist1h1c	3.18e-51	0.422034	0.518	0.341	6.98e-47	2
Igsf3	2.64e-49	0.253833	0.782	0.682	5.8e-45	2
Atp6v0b	2.88e-49	0.252319	0.752	0.648	6.34e-45	2
Ppp1r15a	5.08e-48	0.281931	0.465	0.291	1.12e-43	2
Hmox1	2.12e-47	0.273379	0.304	0.148	4.65e-43	2
Arpc1b	7.96e-47	0.251302	0.869	0.782	1.75e-42	2
Igf1	1.09e-46	0.296301	0.541	0.368	2.39e-42	2
Lox	1.09e-46	0.262893	0.724	0.578	2.4e-42	2
Gja1	6.02e-46	0.255429	0.585	0.424	1.32e-41	2
Arhgef12	4.43e-45	0.25989	0.596	0.471	9.73e-41	2
Ppp3ca	1.55e-43	0.265226	0.802	0.735	3.41e-39	2
Plscr2	2.83e-40	0.255948	0.478	0.328	6.21e-36	2
Timp3	3.09e-40	0.310205	0.83	0.735	6.78e-36	2
Laptm4b	3.56e-38	0.283779	0.633	0.52	7.83e-34	2
Avl9	6.71e-38	0.257054	0.498	0.354	1.48e-33	2
Ankrd12	1.65e-37	0.27172	0.562	0.437	3.62e-33	2
Mfap4	4.9e-37	0.271249	0.8	0.725	1.08e-32	2
Sdc4	8.04e-37	0.271793	0.764	0.667	1.77e-32	2
Btg1	2.19e-34	0.280504	0.748	0.676	4.8e-30	2
Kcnq1ot1	4.12e-34	0.263983	0.874	0.831	9.06e-30	2
Slc38a2	8.77e-32	0.2732	0.742	0.688	1.93e-27	2
Dnajb1	2.48e-29	0.367236	0.542	0.466	5.46e-25	2
Tm4sf1	4.47e-27	0.285007	0.346	0.215	9.81e-23	2
Epc1	6.51e-27	0.282539	0.464	0.366	1.43e-22	2
Adamts1	7.29e-22	0.324248	0.391	0.293	1.6e-17	2
Klf6	3.27e-10	0.266555	0.682	0.7	7.19e-06	2
gene	p_val	avg_logFC	pct.1	pct.2	p_val_adj	cluster
Actb	8.46e-290	1.21095	1	1	1.86e-285	3
Cbx3	7.42e-191	0.685833	0.988	0.944	1.63e-186	3
Rpgrip1	1.2e-185	0.784167	0.803	0.39	2.63e-181	3
Slc39a1	1.62e-162	0.699202	0.822	0.44	3.56e-158	3
Kdelr2	4.29e-156	0.653801	0.956	0.871	9.42e-152	3
Pam	1e-153	0.779735	0.894	0.636	2.2e-149	3
Supt16	2.18e-153	0.652889	0.786	0.431	4.79e-149	3
Slc24a5	2.95e-122	0.605061	0.764	0.454	6.48e-118	3
Gpc3	4.06e-115	0.575686	0.989	0.954	8.92e-111	3
Spry2	4.22e-114	0.550033	0.844	0.557	9.27e-110	3
Srrm2	5.91e-113	0.491257	0.968	0.921	1.3e-108	3
Runx1t1	6.43e-105	0.576988	0.818	0.576	1.41e-100	3
Notch2	1.26e-101	0.458692	0.736	0.413	2.77e-97	3
Tacc1	1.91e-98	0.598074	0.771	0.537	4.2e-94	3
Sept10	1.03e-91	0.46384	0.611	0.318	2.26e-87	3
Nfia	1.21e-90	0.431837	0.956	0.904	2.66e-86	3
Gnb1	4.48e-90	0.397784	0.96	0.929	9.84e-86	3
Hnrnpa1	1.27e-87	0.333833	0.999	0.997	2.79e-83	3
Myef2	2.48e-83	0.47245	0.792	0.608	5.44e-79	3
Dpysl2	1.7e-81	0.427027	0.9	0.819	3.73e-77	3
Hsf2	5.6e-81	0.342561	0.468	0.191	1.23e-76	3
Alkbh5	2.08e-75	0.432659	0.735	0.514	4.58e-71	3
Tbx18	8.17e-70	0.387923	0.978	0.877	1.8e-65	3
Birc6	2.58e-66	0.425204	0.721	0.547	5.66e-62	3
Pdcd4	1.04e-64	0.467157	0.788	0.638	2.28e-60	3
Arglu1	2.18e-64	0.383455	0.839	0.768	4.78e-60	3
Khsrp	1.36e-60	0.389879	0.564	0.34	3e-56	3
Pdpn	1.98e-59	0.426414	0.821	0.664	4.36e-55	3
Gsk3b	2.91e-59	0.35085	0.853	0.796	6.39e-55	3
Kdm6b	6.36e-57	0.408269	0.614	0.404	1.4e-52	3
Rbm15	2.42e-55	0.337628	0.494	0.264	5.31e-51	3
Prrc2c	2.97e-55	0.374757	0.897	0.866	6.52e-51	3
Wtap	5.38e-55	0.368401	0.758	0.666	1.18e-50	3
Jag1	1.34e-54	0.356848	0.462	0.24	2.95e-50	3
Sox11	9.93e-53	0.445041	0.703	0.533	2.18e-48	3
Paip1	1.84e-52	0.388615	0.568	0.36	4.05e-48	3
Apela	2.26e-52	0.399663	0.924	0.715	4.96e-48	3
Dusp3	2.35e-52	0.390695	0.706	0.543	5.17e-48	3
Cdv3	1.71e-50	0.339926	0.914	0.862	3.76e-46	3
Gm12940	4.43e-50	0.300447	0.392	0.183	9.73e-46	3
Hmga2	5.54e-50	0.398788	0.789	0.542	1.22e-45	3
Peg3	6.81e-50	0.285632	0.986	0.979	1.5e-45	3
Pim1	1.19e-49	0.403497	0.589	0.38	2.63e-45	3
Myl7	1.83e-48	0.362418	0.99	0.868	4.03e-44	3
Tubb5	5.39e-48	0.299361	0.996	0.996	1.19e-43	3
Cdkn1b	5.97e-48	0.317415	0.45	0.238	1.31e-43	3
B4galt1	8.54e-47	0.375944	0.733	0.605	1.88e-42	3
Yme1l1	4.95e-45	0.338944	0.662	0.52	1.09e-40	3
Set	1.21e-44	0.317832	0.926	0.914	2.66e-40	3
Klhl9	2.82e-44	0.356466	0.686	0.57	6.2e-40	3
Sept2	1.14e-43	0.258164	0.951	0.953	2.5e-39	3
Myh9	2.86e-43	0.335893	0.628	0.473	6.28e-39	3
Ythdf2	3.39e-43	0.342828	0.681	0.559	7.44e-39	3
Acot2	1.22e-42	0.293743	0.41	0.218	2.68e-38	3
Iqsec1	5.48e-42	0.319995	0.474	0.289	1.2e-37	3
Igf2r	7.43e-41	0.350774	0.806	0.749	1.63e-36	3
Sdc4	8.77e-41	0.3188	0.771	0.676	1.93e-36	3
Tmem108	1.21e-39	0.319227	0.933	0.836	2.66e-35	3
Kmt2d	2e-38	0.263511	0.461	0.274	4.4e-34	3
Nnat	2.87e-38	0.292074	0.91	0.734	6.3e-34	3
Lbh	4.45e-38	0.320077	0.881	0.789	9.77e-34	3
Ssr1	3.21e-37	0.299237	0.872	0.847	7.05e-33	3
Zscan26	1.27e-36	0.25884	0.503	0.312	2.8e-32	3
Gatad1	7.77e-34	0.29403	0.64	0.524	1.71e-29	3
Plagl1	4.48e-30	0.300354	0.947	0.918	9.84e-26	3
Rnd3	8.14e-30	0.288621	0.603	0.481	1.79e-25	3
Wwc2	9.68e-30	0.284654	0.808	0.741	2.13e-25	3
Meis2	5e-29	0.28494	0.925	0.921	1.1e-24	3
Rap2b	1.25e-28	0.272951	0.517	0.375	2.75e-24	3
Tmf1	1.06e-27	0.264188	0.528	0.389	2.32e-23	3
Mcmbp	1.21e-27	0.259874	0.551	0.419	2.65e-23	3
Hnrnpul1	1.11e-22	0.255584	0.65	0.597	2.45e-18	3
gene	p_val	avg_logFC	pct.1	pct.2	p_val_adj	cluster
Ccdc3	7.41e-235	0.335581	0.424	0.038	1.63e-230	4
Pdgfra	8.06e-208	0.797823	0.873	0.298	1.77e-203	4
Adam19	3.11e-186	0.438438	0.658	0.145	6.83e-182	4
Itgb5	1.08e-172	0.628265	0.793	0.279	2.38e-168	4
Ppp1r14c	8.27e-163	0.445704	0.477	0.084	1.82e-158	4
Robo2	2.73e-156	0.387924	0.535	0.109	5.99e-152	4
Sox9	2.69e-153	0.863092	0.85	0.369	5.92e-149	4
Rbp1	3.46e-144	0.690697	0.998	0.973	7.61e-140	4
Tagln2	1.42e-142	0.916209	0.959	0.755	3.13e-138	4
Mecom	3.65e-142	0.262245	0.454	0.081	8.01e-138	4
Slc38a5	5.63e-142	0.365102	0.452	0.081	1.24e-137	4
Serpine2	4.99e-137	0.494851	0.757	0.26	1.1e-132	4
Vcan	2.92e-134	0.577076	0.677	0.218	6.42e-130	4
Fam212a	7.37e-134	0.298973	0.57	0.137	1.62e-129	4
Fam198b	7.66e-134	0.317898	0.516	0.113	1.68e-129	4
Pde1a	8.15e-134	0.378182	0.658	0.192	1.79e-129	4
Zeb2	1.22e-121	0.480321	0.802	0.324	2.68e-117	4
Hapln1	3.6e-118	0.53332	0.501	0.133	7.91e-114	4
Ccnd1	4.3e-116	0.64347	0.858	0.482	9.44e-112	4
Hic1	1.38e-115	0.371934	0.636	0.201	3.03e-111	4
Itga4	8.47e-112	0.377774	0.555	0.162	1.86e-107	4
Mif	1.66e-111	0.555015	0.998	0.995	3.64e-107	4
Emilin1	6.87e-111	0.373872	0.697	0.246	1.51e-106	4
Hmga2	9.22e-109	0.702637	0.907	0.539	2.03e-104	4
Snai2	9.79e-108	0.438446	0.66	0.242	2.15e-103	4
Asb4	1.5e-107	0.395294	0.576	0.182	3.3e-103	4
Ebf1	6.59e-105	0.551732	0.907	0.514	1.45e-100	4
Ets1	1.3e-104	0.30527	0.583	0.176	2.85e-100	4
Eng	1.82e-104	0.274958	0.434	0.099	3.99e-100	4
Tbx20	7.53e-99	0.526634	0.845	0.46	1.65e-94	4
Pid1	6.68e-98	0.354952	0.406	0.093	1.47e-93	4
Lsp1	3.22e-94	0.536013	0.921	0.59	7.08e-90	4
Nes	6.89e-94	0.28404	0.518	0.156	1.51e-89	4
Lhfp	2.65e-93	0.495035	0.824	0.439	5.83e-89	4
Elk3	3.63e-92	0.277093	0.477	0.134	7.97e-88	4
Tmsb4x	2.99e-91	0.459029	1	1	6.58e-87	4
Csrp1	3.06e-90	0.514585	0.936	0.79	6.72e-86	4
Ldha	1.2e-88	0.733125	0.955	0.883	2.64e-84	4
Cdo1	1.4e-87	0.310144	0.428	0.118	3.07e-83	4
Lgals1	5.23e-86	0.457746	1	0.994	1.15e-81	4
Marcksl1	1.26e-85	0.393237	0.996	0.973	2.76e-81	4
Ppp1r14a	5.46e-84	0.347211	0.563	0.195	1.2e-79	4
Tcf21	2.31e-80	0.514264	0.94	0.716	5.08e-76	4
Gucy1b3	3.28e-79	0.28763	0.564	0.205	7.2e-75	4
Ak1	3.58e-77	0.25852	0.441	0.134	7.88e-73	4
Limd2	3.61e-77	0.403057	0.865	0.563	7.93e-73	4
Ddx25	2.18e-75	0.381779	0.394	0.116	4.79e-71	4
Fkbp1a	4.22e-74	0.396897	0.998	0.978	9.27e-70	4
Pdlim3	7.33e-74	0.439355	0.553	0.203	1.61e-69	4
Wisp1	1.02e-72	0.325271	0.449	0.15	2.25e-68	4
Clmp	3.98e-71	0.316087	0.542	0.203	8.75e-67	4
Cfl1	6.8e-71	0.315178	1	0.996	1.49e-66	4
Ranbp1	7.35e-67	0.45345	0.983	0.919	1.62e-62	4
Rdx	2.87e-66	0.410733	0.957	0.832	6.31e-62	4
F2r	4.25e-66	0.306122	0.645	0.296	9.34e-62	4
Cotl1	1.12e-65	0.31297	0.677	0.324	2.46e-61	4
Hmgb1	1.4e-64	0.43986	0.993	0.987	3.07e-60	4
Nap1l1	2.07e-63	0.334465	0.991	0.956	4.54e-59	4
Mmp2	6.55e-63	0.311992	0.705	0.336	1.44e-58	4
Map1b	2.78e-62	0.586111	0.787	0.533	6.1e-58	4
Cnn2	1.59e-60	0.418298	0.879	0.653	3.48e-56	4
Actn1	5.64e-60	0.350979	0.836	0.578	1.24e-55	4
Ckb	7.53e-60	0.27899	0.563	0.242	1.65e-55	4
Ran	1.18e-59	0.41085	0.991	0.962	2.58e-55	4
Ncam1	8.72e-59	0.435154	0.824	0.515	1.92e-54	4
H2afz	9.85e-59	0.488814	0.994	0.991	2.16e-54	4
Gm10169	1.5e-58	0.385189	0.961	0.853	3.31e-54	4
Anp32b	2.44e-58	0.370414	0.985	0.93	5.37e-54	4
1500009L16Rik	2.58e-58	0.257191	0.49	0.199	5.68e-54	4
Sept7	2.6e-57	0.380498	0.959	0.875	5.72e-53	4
Set	7.84e-57	0.379116	0.989	0.909	1.72e-52	4
Raph1	2.52e-56	0.375456	0.86	0.583	5.53e-52	4
Sumo2	8.57e-56	0.264322	1	0.996	1.88e-51	4
Epha7	3.31e-55	0.268881	0.49	0.198	7.26e-51	4
2810417H13Rik	8.67e-52	0.559176	0.693	0.385	1.91e-47	4
Csrp2	1.67e-50	0.439786	0.701	0.404	3.66e-46	4
Ncl	1.06e-49	0.411004	0.968	0.943	2.34e-45	4
Ltbp1	2.93e-47	0.331328	0.636	0.359	6.44e-43	4
H2afv	3.67e-47	0.319254	0.985	0.946	8.07e-43	4
Ppdpf	2.07e-45	0.285923	0.948	0.877	4.55e-41	4
Cnn3	2.22e-45	0.316592	0.961	0.865	4.87e-41	4
Tuba1a	3.63e-45	0.433723	0.951	0.805	7.98e-41	4
Sms	2.04e-44	0.268229	0.65	0.358	4.49e-40	4
Pa2g4	2.1e-44	0.31624	0.716	0.467	4.61e-40	4
Ugp2	6.61e-44	0.323061	0.916	0.786	1.45e-39	4
Hspe1	8.45e-44	0.25343	1	0.996	1.86e-39	4
Rps27l	1.69e-43	0.293487	0.998	0.99	3.71e-39	4
Uqcc2	7.31e-43	0.302161	0.946	0.851	1.61e-38	4
Vmp1	7.7e-43	0.303257	0.761	0.49	1.69e-38	4
Pdap1	1.37e-42	0.293421	0.979	0.937	3.01e-38	4
Sfrp1	2.14e-42	0.428701	0.807	0.62	4.71e-38	4
Golga7	2.11e-41	0.286081	0.873	0.66	4.65e-37	4
Tuba1b	2.23e-41	0.377498	0.976	0.948	4.89e-37	4
Lsm6	3.29e-41	0.302563	0.918	0.773	7.22e-37	4
Lsm4	7.55e-41	0.276203	0.955	0.888	1.66e-36	4
Eif5a	1.01e-40	0.290795	0.994	0.969	2.21e-36	4
Cycs	1.17e-39	0.344949	0.935	0.842	2.56e-35	4
Dctpp1	2.3e-39	0.309994	0.854	0.69	5.06e-35	4
Top2a	7.75e-39	0.365416	0.57	0.292	1.7e-34	4
Cks1b	3.21e-38	0.370242	0.921	0.835	7.06e-34	4
Gyg	3.49e-38	0.390147	0.886	0.718	7.66e-34	4
Unc5b	5.91e-37	0.260685	0.693	0.437	1.3e-32	4
Cdk4	1.82e-36	0.259179	0.991	0.949	4e-32	4
Ccnd2	2.2e-36	0.350642	0.981	0.942	4.83e-32	4
Slc25a5	4.29e-35	0.365119	0.925	0.871	9.43e-31	4
Lsm2	6.34e-35	0.310837	0.862	0.721	1.39e-30	4
Hmgb2	1.9e-34	0.440336	0.955	0.906	4.18e-30	4
Pdlim7	4.26e-34	0.254421	0.733	0.489	9.36e-30	4
Smc2	1.44e-33	0.313428	0.664	0.438	3.17e-29	4
Birc5	2.03e-32	0.375695	0.664	0.421	4.45e-28	4
Ezh2	2.21e-32	0.264363	0.707	0.461	4.86e-28	4
Smc4	3.09e-32	0.296411	0.735	0.489	6.78e-28	4
5033428I22Rik	5.1e-32	0.291769	0.746	0.55	1.12e-27	4
Selenoh	1.14e-31	0.281464	0.963	0.905	2.5e-27	4
Hist1h2ap	1.3e-31	0.616308	0.649	0.411	2.87e-27	4
Srrm2	2.11e-31	0.260019	0.979	0.921	4.63e-27	4
Ppp1r14b	8.75e-31	0.275887	0.903	0.774	1.92e-26	4
Ube2c	2.92e-29	0.430357	0.57	0.336	6.42e-25	4
Nme1	4.94e-29	0.268945	0.968	0.916	1.08e-24	4
Prmt1	2.63e-27	0.275644	0.841	0.689	5.77e-23	4
Fam162a	3.2e-27	0.288982	0.916	0.828	7.03e-23	4
Tipin	4.7e-27	0.250041	0.817	0.616	1.03e-22	4
Higd1a	6.23e-27	0.296682	0.879	0.769	1.37e-22	4
Cks2	3.3e-26	0.39259	0.776	0.595	7.25e-22	4
Hspd1	1.05e-23	0.273889	0.901	0.799	2.31e-19	4
Bax	2.15e-23	0.261831	0.843	0.703	4.73e-19	4
Pkm	1.05e-21	0.27269	0.951	0.881	2.3e-17	4
Prdx6	2.74e-21	0.262351	0.841	0.744	6.03e-17	4
Hsp90aa1	1.3e-19	0.260751	0.979	0.958	2.85e-15	4
Eno1	6.71e-19	0.272018	0.961	0.92	1.47e-14	4
Tagln	4.54e-18	0.391083	0.529	0.351	9.98e-14	4
Acta2	5.62e-18	0.370044	0.32	0.169	1.23e-13	4
gene	p_val	avg_logFC	pct.1	pct.2	p_val_adj	cluster
Clic3	4.85e-288	0.847235	0.48	0.038	1.07e-283	5
Igfbp6	6e-226	1.26073	0.644	0.125	1.32e-221	5
Crip1	8.83e-197	1.45602	0.996	0.893	1.94e-192	5
S100a6	9.58e-191	1.25327	1	0.872	2.1e-186	5
Cfap57	2.16e-167	0.38771	0.314	0.028	4.74e-163	5
Anxa8	1.05e-166	0.306241	0.262	0.017	2.31e-162	5
Krt19	3.33e-155	0.998253	0.968	0.656	7.33e-151	5
Prkcdbp	1.55e-153	0.790852	0.98	0.761	3.4e-149	5
Cav1	3.02e-153	0.60142	0.706	0.218	6.64e-149	5
Nupr1	1.77e-143	1.13472	0.682	0.213	3.9e-139	5
Klf4	8.08e-143	0.992298	0.868	0.462	1.77e-138	5
Ahnak2	7.47e-141	0.534754	0.648	0.185	1.64e-136	5
Msln	3.27e-140	0.932157	0.79	0.345	7.18e-136	5
Timp2	3.08e-136	0.818919	0.954	0.736	6.76e-132	5
Eln	1.03e-133	0.915374	0.896	0.48	2.27e-129	5
Sulf1	4.25e-133	0.782365	0.97	0.759	9.35e-129	5
Dmkn	1.18e-131	0.56069	0.306	0.038	2.58e-127	5
Serpinb1a	1.77e-130	0.447749	0.52	0.126	3.9e-126	5
Col4a4	1.1e-128	0.280909	0.332	0.047	2.41e-124	5
Rarres2	1.15e-124	1.23595	0.942	0.743	2.52e-120	5
S100a16	1.18e-121	0.655913	0.836	0.394	2.59e-117	5
Nkain4	1.72e-119	0.833406	0.928	0.676	3.77e-115	5
Tmem151a	9.99e-118	0.591354	0.906	0.547	2.2e-113	5
S100a10	4.98e-109	0.480159	1	0.995	1.1e-104	5
Cd44	1.14e-107	0.340915	0.346	0.063	2.51e-103	5
Ifi27l2a	5.61e-106	0.834525	0.654	0.256	1.23e-101	5
Smpd3	2.42e-105	0.827226	0.892	0.53	5.31e-101	5
Nbl1	2.42e-105	0.721883	0.782	0.374	5.32e-101	5
Ptrf	3.93e-104	0.596275	0.918	0.641	8.63e-100	5
Gpm6a	1.36e-103	0.615728	0.952	0.676	2.99e-99	5
S100a11	1.68e-103	0.456251	1	0.999	3.69e-99	5
Lmo7	5.58e-101	0.368988	0.474	0.131	1.23e-96	5
Crip2	2.53e-99	0.723325	0.9	0.607	5.57e-95	5
1500015O10Rik	6.15e-99	0.80216	0.736	0.377	1.35e-94	5
Ahnak	6.33e-98	0.57748	0.932	0.68	1.39e-93	5
Upk3b	3.39e-95	0.57885	1	0.862	7.46e-91	5
Bcam	6.6e-95	0.599192	0.888	0.608	1.45e-90	5
Rnase4	3.66e-93	0.559816	0.792	0.45	8.04e-89	5
Sparc	4.53e-93	0.50853	1	1	9.96e-89	5
Efemp1	9.92e-93	0.551775	0.688	0.321	2.18e-88	5
Klf2	1.61e-92	0.884171	0.814	0.416	3.53e-88	5
Sbsn	1.92e-92	0.370013	0.348	0.074	4.21e-88	5
Slc16a1	6.13e-92	0.53847	0.852	0.512	1.35e-87	5
Myo5b	1.26e-91	0.262021	0.284	0.048	2.78e-87	5
Tinagl1	6.92e-91	0.369326	0.474	0.144	1.52e-86	5
Aqp1	1.03e-89	0.524434	0.584	0.204	2.27e-85	5
Cryab	1.19e-88	0.490021	0.998	0.842	2.61e-84	5
Mgll	3.37e-87	0.26333	0.342	0.075	7.4e-83	5
Adgrd1	3.76e-87	0.31332	0.376	0.088	8.25e-83	5
Hspb1	4.83e-86	0.889881	0.944	0.772	1.06e-81	5
Igfbp5	6.18e-86	1.12458	0.93	0.713	1.36e-81	5
Lgals7	1.84e-82	0.741168	0.63	0.284	4.05e-78	5
Slc9a3r1	1.14e-81	0.511468	0.728	0.343	2.5e-77	5
S100a1	1.21e-81	0.478659	0.812	0.467	2.66e-77	5
Cldn15	1.43e-81	0.412297	0.538	0.194	3.14e-77	5
Fbln2	4.66e-80	0.507276	0.986	0.89	1.02e-75	5
Il17re	7.45e-78	0.293463	0.428	0.126	1.64e-73	5
Dcn	2.15e-76	0.518946	1	0.986	4.73e-72	5
Rab7b	3.14e-76	0.257732	0.39	0.107	6.91e-72	5
Anxa1	1.98e-75	0.498504	0.786	0.472	4.34e-71	5
Krt8	5.03e-75	0.570491	0.744	0.423	1.11e-70	5
Neat1	5.94e-75	0.53103	0.466	0.16	1.31e-70	5
Cst9	7.6e-75	0.573468	0.352	0.093	1.67e-70	5
Upk1b	2.31e-74	0.478928	0.94	0.682	5.08e-70	5
Atf3	2.45e-74	0.649723	0.812	0.489	5.39e-70	5
Mgst1	3.96e-73	0.545307	0.988	0.869	8.7e-69	5
Krt18	5.58e-73	0.629431	0.93	0.694	1.23e-68	5
Tapbp	6.31e-73	0.36374	0.544	0.206	1.39e-68	5
Tpbgl	7.75e-73	0.291029	0.414	0.124	1.7e-68	5
2200002D01Rik	1.98e-71	0.573236	0.682	0.36	4.35e-67	5
Vamp8	3.88e-69	0.457939	0.986	0.877	8.53e-65	5
Tm4sf1	4.11e-69	0.746638	0.53	0.216	9.04e-65	5
Syngr2	4.14e-69	0.431895	0.758	0.444	9.1e-65	5
Ezr	1.22e-67	0.44075	0.968	0.77	2.68e-63	5
Bsg	4.12e-67	0.549147	0.998	0.982	9.05e-63	5
Gm20186	5.71e-67	0.726858	0.83	0.547	1.25e-62	5
Tmem119	1.11e-66	0.375833	0.414	0.13	2.44e-62	5
Anxa2	1.12e-66	0.432955	0.99	0.916	2.46e-62	5
Col3a1	2.92e-66	0.558281	1	0.982	6.41e-62	5
Mgp	8.66e-66	0.591391	0.932	0.726	1.9e-61	5
Igfbp7	1.69e-65	0.467898	0.744	0.404	3.71e-61	5
Acaa2	3.85e-65	0.573449	0.87	0.603	8.46e-61	5
Rhpn2	5.37e-65	0.353886	0.578	0.262	1.18e-60	5
Cd2ap	5.97e-65	0.482252	0.892	0.688	1.31e-60	5
Anxa3	2.7e-64	0.445818	0.876	0.628	5.93e-60	5
S100a4	3.42e-64	0.419812	0.514	0.209	7.52e-60	5
Itm2a	3.86e-64	0.542179	0.996	0.987	8.47e-60	5
Lox	5.65e-64	0.485596	0.822	0.589	1.24e-59	5
Plec	6.03e-64	0.385991	0.634	0.327	1.33e-59	5
Cstb	1.66e-63	0.423357	0.966	0.924	3.64e-59	5
Jund	2.12e-63	0.466998	0.996	0.959	4.66e-59	5
Ifitm3	2.92e-63	0.552269	0.84	0.511	6.43e-59	5
Daglb	3.85e-62	0.264434	0.362	0.111	8.47e-58	5
Gsta4	2.82e-61	0.364755	0.5	0.208	6.2e-57	5
Card19	3.03e-61	0.432172	0.872	0.625	6.66e-57	5
Alad	6.09e-61	0.466212	0.852	0.627	1.34e-56	5
Krt14	1.21e-60	0.372896	0.274	0.068	2.66e-56	5
Laptm4a	2.12e-60	0.393852	0.984	0.97	4.65e-56	5
Cd55	4.95e-60	0.265796	0.396	0.132	1.09e-55	5
Fam132a	2.01e-59	0.488617	0.714	0.443	4.41e-55	5
Tspo	3.08e-59	0.425839	0.832	0.593	6.77e-55	5
Cd82	5.2e-59	0.375615	0.794	0.495	1.14e-54	5
Gm12840	7.39e-59	0.648149	0.97	0.853	1.62e-54	5
Prss23	4.3e-57	0.440667	0.692	0.402	9.44e-53	5
Pcolce	4.97e-57	0.560031	0.834	0.618	1.09e-52	5
Jun	5.56e-57	0.481122	0.978	0.846	1.22e-52	5
Pdpn	8.75e-57	0.470917	0.884	0.665	1.92e-52	5
Btg2	3.4e-56	0.51946	0.948	0.775	7.48e-52	5
Mpp6	6.67e-56	0.395379	0.756	0.483	1.47e-51	5
Tgm2	2.68e-54	0.392309	0.876	0.625	5.89e-50	5
Serpinh1	7.93e-54	0.313667	0.998	0.996	1.74e-49	5
Limch1	8.8e-54	0.304658	0.46	0.189	1.93e-49	5
Ptgis	8.91e-54	0.415485	0.888	0.696	1.96e-49	5
Emp3	1.06e-53	0.469221	0.928	0.783	2.32e-49	5
Dpp4	7.4e-53	0.368224	0.772	0.484	1.63e-48	5
Krt7	1.38e-52	0.518092	0.862	0.627	3.03e-48	5
Dusp1	3.95e-52	0.619512	0.872	0.673	8.67e-48	5
Gpx3	6.69e-52	0.504853	0.972	0.893	1.47e-47	5
Cyp2s1	9.65e-52	0.312406	0.512	0.238	2.12e-47	5
Fmod	2.69e-51	0.459642	0.744	0.5	5.91e-47	5
Col1a2	3.84e-51	0.521846	1	0.999	8.44e-47	5
Slc39a8	4.04e-51	0.332507	0.5	0.232	8.88e-47	5
S100a13	4.28e-51	0.354636	0.676	0.408	9.4e-47	5
Arf2	1.03e-50	0.359299	0.522	0.257	2.26e-46	5
Susd2	1.91e-50	0.292175	0.458	0.184	4.19e-46	5
Rabac1	2.42e-50	0.380945	0.938	0.82	5.32e-46	5
Rhob	3.05e-50	0.482371	0.818	0.597	6.69e-46	5
Iscu	5.38e-50	0.446699	0.84	0.646	1.18e-45	5
Cpe	8.57e-50	0.510364	0.782	0.544	1.88e-45	5
Cd248	1.15e-49	0.334724	0.57	0.294	2.52e-45	5
Gja1	1.59e-49	0.338288	0.708	0.435	3.5e-45	5
Cst3	1.21e-48	0.366116	0.984	0.955	2.67e-44	5
Aprt	1.27e-48	0.350124	0.998	0.959	2.78e-44	5
Capn6	1.47e-48	0.412366	0.972	0.874	3.24e-44	5
Serping1	3.16e-48	0.419256	0.76	0.531	6.95e-44	5
Hcfc1r1	2.08e-47	0.348989	0.982	0.892	4.57e-43	5
Igfbp3	5.03e-47	0.414021	0.596	0.325	1.1e-42	5
P3h4	2.18e-46	0.347318	0.894	0.704	4.79e-42	5
Fos	2.2e-46	0.438795	0.984	0.947	4.84e-42	5
Ackr3	1.73e-45	0.273033	0.39	0.154	3.79e-41	5
Col1a1	2.27e-45	0.524572	1	0.981	4.99e-41	5
Fibin	7.4e-45	0.332544	0.434	0.186	1.63e-40	5
Rpp25	1.3e-44	0.366207	0.79	0.564	2.86e-40	5
Npdc1	1.72e-44	0.312163	0.486	0.228	3.78e-40	5
Mt2	4.85e-44	0.659902	0.436	0.182	1.07e-39	5
Thbs2	7.21e-44	0.400024	0.71	0.443	1.58e-39	5
Cryl1	8.67e-44	0.276813	0.58	0.313	1.9e-39	5
Spint2	1e-43	0.395965	0.8	0.568	2.21e-39	5
Hpgd	2.1e-43	0.377486	0.894	0.66	4.61e-39	5
Sema3c	3.33e-43	0.378916	0.552	0.304	7.33e-39	5
Twsg1	3.69e-43	0.374014	0.81	0.615	8.11e-39	5
Rhoa	4.93e-43	0.313712	0.984	0.939	1.08e-38	5
Tcea3	1.38e-42	0.326117	0.534	0.259	3.04e-38	5
Cd36	1.45e-42	0.305685	0.572	0.305	3.18e-38	5
Cdc42ep2	2.18e-42	0.323758	0.688	0.429	4.78e-38	5
Igfbp4	7.99e-42	0.424695	0.926	0.848	1.76e-37	5
Nfe2l2	8.24e-42	0.331606	0.612	0.354	1.81e-37	5
Klf10	1.37e-41	0.293775	0.434	0.189	3e-37	5
Npnt	2.69e-40	0.356829	0.752	0.513	5.92e-36	5
Timp1	4.64e-40	0.340829	0.69	0.467	1.02e-35	5
Sfxn3	3.38e-39	0.268114	0.49	0.253	7.43e-35	5
Cd81	5.34e-38	0.300733	0.994	0.977	1.17e-33	5
Cmtm7	1.19e-37	0.360359	0.86	0.751	2.61e-33	5
Uchl1	1.4e-37	0.331998	0.574	0.341	3.08e-33	5
Heg1	7.12e-37	0.332335	0.686	0.484	1.56e-32	5
Bicc1	2.2e-36	0.279461	0.994	0.946	4.84e-32	5
Adam10	2.28e-36	0.294935	0.72	0.511	5.01e-32	5
Gm12854	1.44e-35	0.28891	0.772	0.585	3.17e-31	5
Fbln1	1.95e-35	0.30351	0.748	0.522	4.3e-31	5
Tns3	4.77e-35	0.259463	0.888	0.726	1.05e-30	5
Slc31a2	7.91e-35	0.267525	0.532	0.296	1.74e-30	5
Cadm1	8e-35	0.342505	0.658	0.426	1.76e-30	5
B4galt1	9.73e-35	0.335959	0.786	0.605	2.14e-30	5
Sypl	1.24e-34	0.287142	0.65	0.433	2.73e-30	5
Lmna	1.5e-34	0.294906	0.698	0.498	3.3e-30	5
Folr1	3.8e-34	0.266805	0.606	0.38	8.35e-30	5
Arhgdib	3.98e-34	0.320232	0.786	0.599	8.74e-30	5
BC029214	6.35e-34	0.275668	0.566	0.333	1.4e-29	5
Smoc2	8.33e-34	0.413366	0.622	0.424	1.83e-29	5
Fmo2	9.76e-34	0.264676	0.308	0.118	2.15e-29	5
Hacd4	1.1e-33	0.2816	0.608	0.377	2.41e-29	5
Il33	1.48e-33	0.2663	0.39	0.183	3.25e-29	5
Tm4sf5	2.21e-33	0.328846	0.78	0.554	4.86e-29	5
Angptl7	3.38e-33	0.272105	0.514	0.259	7.44e-29	5
Cebpb	6.09e-33	0.329993	0.944	0.83	1.34e-28	5
Cystm1	1.34e-32	0.272742	0.796	0.545	2.94e-28	5
Enpep	2.5e-32	0.279504	0.56	0.335	5.5e-28	5
Cd200	5.06e-32	0.274973	0.654	0.419	1.11e-27	5
Smdt1	6.62e-32	0.256175	0.99	0.955	1.46e-27	5
Zfp36	4.47e-31	0.351493	0.824	0.637	9.83e-27	5
Mt1	5.23e-31	0.727158	0.672	0.456	1.15e-26	5
Stom	5.31e-31	0.283029	0.736	0.522	1.17e-26	5
Cdh3	6.96e-31	0.288669	0.69	0.48	1.53e-26	5
Prnp	1.26e-30	0.346103	0.768	0.606	2.77e-26	5
Golm1	1.27e-30	0.284716	0.866	0.697	2.78e-26	5
Cd151	1.36e-30	0.27436	0.794	0.632	2.99e-26	5
Ppfibp2	2.14e-30	0.280354	0.626	0.399	4.71e-26	5
Ap3s1	4.03e-30	0.282947	0.912	0.828	8.85e-26	5
Ptgds	4.08e-30	0.322438	0.356	0.16	8.97e-26	5
Ndrg1	4.89e-30	0.257922	0.448	0.233	1.08e-25	5
Calm1	6.22e-30	0.268855	0.99	0.979	1.37e-25	5
Ube2l6	6.57e-30	0.25038	0.63	0.425	1.44e-25	5
Slc48a1	8.29e-30	0.254452	0.704	0.49	1.82e-25	5
Ly6e	1.1e-29	0.285405	0.938	0.839	2.42e-25	5
Rspo1	1.12e-29	0.320688	0.774	0.57	2.47e-25	5
Prr13	1.23e-29	0.302323	0.85	0.724	2.71e-25	5
Gap43	1.57e-29	0.315022	0.404	0.213	3.46e-25	5
Ptgs1	2.56e-29	0.256036	0.536	0.33	5.64e-25	5
Spon1	2.62e-29	0.337735	0.82	0.661	5.76e-25	5
Creb3l1	2.94e-29	0.270731	0.802	0.629	6.46e-25	5
Zfp385a	5.79e-29	0.265349	0.662	0.456	1.27e-24	5
Ifi27	1.28e-28	0.257987	0.626	0.402	2.82e-24	5
Rexo2	1.55e-28	0.300901	0.71	0.534	3.4e-24	5
Klf6	1.67e-28	0.429257	0.818	0.685	3.67e-24	5
Glis2	4.13e-28	0.257772	0.558	0.355	9.08e-24	5
Anxa7	7.86e-28	0.254534	0.52	0.321	1.73e-23	5
Ier2	9.25e-28	0.351437	0.924	0.862	2.03e-23	5
Itm2b	1.19e-27	0.28724	0.978	0.932	2.61e-23	5
Chmp4b	1.21e-27	0.254657	0.906	0.819	2.66e-23	5
Psap	1.43e-27	0.258221	0.806	0.665	3.15e-23	5
Aebp1	2.37e-27	0.305457	0.884	0.768	5.2e-23	5
Tmem176b	4.45e-27	0.279317	0.92	0.813	9.77e-23	5
App	6.05e-27	0.256395	0.922	0.85	1.33e-22	5
Tmed3	8.12e-27	0.262184	0.858	0.732	1.78e-22	5
Fosb	9.64e-27	0.34548	0.68	0.467	2.12e-22	5
Dfna5	1.01e-26	0.282632	0.63	0.428	2.21e-22	5
Junb	4.93e-26	0.281318	0.748	0.523	1.08e-21	5
Gng13	7.1e-26	0.35753	0.428	0.244	1.56e-21	5
Sdpr	1.62e-25	0.262862	0.798	0.656	3.56e-21	5
Elovl1	1.84e-25	0.27006	0.548	0.366	4.04e-21	5
Timp3	3.63e-25	0.301215	0.882	0.744	7.97e-21	5
Malat1	5.18e-25	0.264777	1	0.999	1.14e-20	5
Gabarapl1	1.95e-24	0.280905	0.774	0.621	4.27e-20	5
Pdgfa	2.92e-24	0.255358	0.742	0.541	6.42e-20	5
Egr1	4.12e-24	0.289962	0.932	0.9	9.06e-20	5
Pdia6	6.99e-24	0.262225	0.902	0.822	1.54e-19	5
Arhgap29	1.07e-23	0.254401	0.824	0.663	2.34e-19	5
Selenop	1.36e-23	0.350488	0.844	0.731	3e-19	5
Ubc	1.54e-23	0.262602	0.928	0.857	3.38e-19	5
Ctsl	3.16e-23	0.285726	0.894	0.807	6.95e-19	5
Selenom	1.01e-22	0.254866	0.94	0.903	2.23e-18	5
Lrpap1	5.5e-22	0.255343	0.678	0.523	1.21e-17	5
Emp2	6.32e-22	0.253245	0.588	0.418	1.39e-17	5
Nfkbia	3.57e-20	0.308853	0.554	0.376	7.85e-16	5
Dnajb1	3.6e-20	0.270097	0.632	0.468	7.9e-16	5
Klf3	1.99e-19	0.292556	0.692	0.571	4.38e-15	5
Clic4	5.65e-19	0.291465	0.738	0.641	1.24e-14	5
Zdbf2	5.22e-18	0.263842	0.644	0.515	1.15e-13	5
Hspa5	3.76e-16	0.303181	0.884	0.85	8.26e-12	5
Dlk1	2.63e-14	0.255024	0.968	0.922	5.78e-10	5
Manf	2.91e-10	0.279033	0.826	0.801	6.39e-06	5
Cyr61	2.27e-07	0.254081	0.79	0.772	0.0049965	5
gene	p_val	avg_logFC	pct.1	pct.2	p_val_adj	cluster
Postn	0	1.99573	0.995	0.188	0	6
Dpt	0	1.25052	0.792	0.059	0	6
Aspn	0	1.01501	0.798	0.065	0	6
Sparcl1	0	0.968642	0.713	0.033	0	6
Col15a1	0	0.928709	0.536	0.024	0	6
Irf8	0	0.64779	0.601	0.028	0	6
Ebf2	0	0.452344	0.404	0.011	0	6
Cd34	5.17e-276	0.572042	0.478	0.032	1.14e-271	6
Col6a3	1.29e-254	0.790875	0.667	0.086	2.84e-250	6
Serpine2	4.89e-252	1.53704	0.948	0.263	1.08e-247	6
Ramp2	8.74e-252	1.12026	0.88	0.198	1.92e-247	6
Ndufa4l2	1.5e-231	1.13779	0.743	0.134	3.3e-227	6
Fam198b	4.87e-198	0.715693	0.653	0.117	1.07e-193	6
Phlda1	2.56e-196	0.938338	0.713	0.146	5.62e-192	6
Abca8a	2.03e-176	0.34642	0.29	0.016	4.46e-172	6
Pid1	9.5e-167	0.603346	0.56	0.092	2.09e-162	6
Rhoj	1.14e-163	0.634734	0.664	0.146	2.5e-159	6
Emilin1	4.84e-162	0.744726	0.814	0.252	1.06e-157	6
Lgals1	5.89e-162	1.03395	1	0.994	1.29e-157	6
Slc16a2	1.92e-158	0.814269	0.872	0.319	4.22e-154	6
Tcf4	3.83e-155	0.970513	0.937	0.52	8.41e-151	6
Ngf	3.38e-153	0.320854	0.284	0.02	7.43e-149	6
Ebf1	7.48e-152	1.20775	0.943	0.524	1.64e-147	6
Vcam1	1.26e-148	0.844215	0.59	0.119	2.78e-144	6
Ttyh2	8.31e-147	0.55609	0.448	0.066	1.83e-142	6
Meox1	8.44e-145	0.511428	0.383	0.045	1.85e-140	6
6030408B16Rik	1.41e-142	0.497641	0.396	0.052	3.09e-138	6
Col6a1	5.4e-141	0.978636	0.934	0.496	1.19e-136	6
Emp1	5.91e-141	0.835036	0.88	0.368	1.3e-136	6
Cygb	6.1e-141	0.429717	0.41	0.054	1.34e-136	6
Aldh2	1.31e-138	0.743672	0.768	0.269	2.88e-134	6
Cox4i2	3.22e-135	0.596605	0.402	0.056	7.07e-131	6
Cyth3	2.81e-133	0.818779	0.806	0.323	6.17e-129	6
Col14a1	1.61e-131	0.756417	0.732	0.221	3.54e-127	6
Lama4	2.02e-131	0.611814	0.563	0.128	4.44e-127	6
Ppp1r14a	2.35e-126	0.707471	0.672	0.199	5.17e-122	6
Lsp1	4.33e-124	1.17861	0.94	0.599	9.51e-120	6
Col6a2	8.02e-124	0.920894	0.926	0.561	1.76e-119	6
Maged2	8.78e-120	0.822143	0.956	0.672	1.93e-115	6
Fhl1	1.29e-117	0.817927	0.869	0.524	2.83e-113	6
Col5a1	6.86e-117	0.873246	0.937	0.652	1.51e-112	6
Itpripl2	1.68e-114	0.613038	0.724	0.276	3.7e-110	6
Lhfp	3.3e-114	0.853471	0.861	0.449	7.25e-110	6
Pgf	2.74e-113	0.360572	0.344	0.049	6.03e-109	6
Ppib	4.62e-113	0.678918	0.997	0.958	1.02e-108	6
Pde10a	4.65e-111	0.389326	0.342	0.048	1.02e-106	6
Ptn	5.65e-110	0.703575	1	0.979	1.24e-105	6
Adam19	1.24e-107	0.508182	0.59	0.165	2.73e-103	6
Raph1	3.08e-104	0.808029	0.913	0.588	6.77e-100	6
Igfbp7	6.93e-99	0.870909	0.822	0.407	1.52e-94	6
Tagln2	1.02e-98	0.824923	0.964	0.761	2.24e-94	6
Fam46a	1.8e-98	0.57514	0.557	0.157	3.96e-94	6
Lrrc17	1.61e-96	0.350245	0.374	0.068	3.53e-92	6
Lum	5.78e-96	0.843072	0.872	0.46	1.27e-91	6
Pdgfra	7.9e-96	0.627508	0.784	0.322	1.74e-91	6
Cxcl1	1.07e-95	0.774815	0.475	0.106	2.36e-91	6
Zeb1	2.69e-93	0.625993	0.74	0.342	5.92e-89	6
Akap12	2.29e-92	0.71736	0.932	0.715	5.03e-88	6
Tbx20	4.25e-92	0.708907	0.866	0.471	9.34e-88	6
Heyl	5.76e-92	0.331169	0.287	0.04	1.26e-87	6
Vcan	8.23e-92	0.547152	0.65	0.234	1.81e-87	6
Gpm6b	1.47e-90	0.291342	0.344	0.059	3.22e-86	6
Klf2	5.71e-90	0.982366	0.839	0.424	1.25e-85	6
Sept11	3.6e-86	0.594545	0.836	0.492	7.91e-82	6
Atp1a2	3.3e-84	0.269113	0.27	0.039	7.25e-80	6
Gsn	1.14e-81	0.674198	0.645	0.27	2.51e-77	6
Cd63	1.16e-81	0.630926	0.989	0.899	2.54e-77	6
Col3a1	2.68e-81	0.609841	1	0.983	5.89e-77	6
Tuba1a	3.23e-81	0.759729	0.978	0.808	7.09e-77	6
Nid1	1.15e-80	0.632575	0.839	0.546	2.53e-76	6
Fgfr1	2.68e-80	0.493701	0.623	0.238	5.89e-76	6
Vim	6.29e-78	0.55363	1	0.998	1.38e-73	6
Mmp2	1.07e-77	0.596838	0.724	0.346	2.36e-73	6
Ank2	6.45e-77	0.460449	0.549	0.194	1.42e-72	6
Trps1	1.38e-75	0.377867	0.497	0.155	3.03e-71	6
Ifitm2	1.51e-74	0.467085	0.997	0.982	3.32e-70	6
Gas7	6.11e-74	0.383598	0.407	0.104	1.34e-69	6
Mpped2	7.72e-74	0.484498	0.587	0.231	1.7e-69	6
Prdx4	7.03e-73	0.639174	0.91	0.698	1.54e-68	6
Col4a1	4.45e-72	0.609243	0.959	0.873	9.77e-68	6
Dpysl3	1.68e-70	0.380383	0.503	0.162	3.7e-66	6
Rem1	7.19e-69	0.413639	0.568	0.223	1.58e-64	6
Angptl2	9.1e-69	0.452036	0.522	0.184	2e-64	6
Tln2	2.54e-68	0.398676	0.454	0.145	5.58e-64	6
Zeb2	1.73e-64	0.664066	0.683	0.347	3.8e-60	6
Olfml3	1.74e-64	0.499732	0.585	0.244	3.83e-60	6
Glipr2	2.43e-62	0.531045	0.787	0.508	5.34e-58	6
B2m	4.34e-61	0.484979	0.981	0.927	9.53e-57	6
Etv1	4.35e-61	0.283136	0.306	0.069	9.57e-57	6
Ltbp4	1.2e-60	0.52267	0.762	0.464	2.64e-56	6
Gpc6	1.27e-60	0.538457	0.593	0.274	2.8e-56	6
Lamb1	2.21e-60	0.546941	0.762	0.499	4.85e-56	6
Fstl1	3.38e-60	0.491597	0.989	0.944	7.43e-56	6
Islr	6.57e-60	0.250426	0.295	0.064	1.44e-55	6
Nav1	1.62e-58	0.389685	0.511	0.195	3.56e-54	6
Errfi1	1.79e-58	0.35166	0.352	0.096	3.93e-54	6
Gstm1	4.34e-58	0.579815	0.713	0.372	9.53e-54	6
Pdlim3	1.37e-57	0.496841	0.557	0.213	3.02e-53	6
Tgfbi	1.46e-57	0.304509	0.284	0.063	3.22e-53	6
Gucy1b3	3.9e-57	0.411941	0.53	0.219	8.58e-53	6
Sox9	9.26e-57	0.54719	0.735	0.392	2.04e-52	6
Pde1a	1.01e-55	0.356553	0.538	0.214	2.22e-51	6
Slc38a5	5.93e-54	0.300788	0.361	0.099	1.3e-49	6
Nfix	7.46e-54	0.412005	0.634	0.311	1.64e-49	6
Rps23-ps1	3.66e-53	0.261049	1	0.999	8.05e-49	6
Gpcpd1	3.17e-52	0.512438	0.65	0.365	6.96e-48	6
Ptpn18	6.22e-52	0.299355	0.391	0.126	1.37e-47	6
Gem	6.94e-52	0.288994	0.281	0.066	1.53e-47	6
Ddah2	7.19e-52	0.48993	0.937	0.836	1.58e-47	6
Tnc	1.24e-51	0.404808	0.352	0.103	2.71e-47	6
Dcn	1.34e-50	0.450169	0.992	0.987	2.95e-46	6
Ssr2	2.66e-50	0.426198	0.962	0.927	5.84e-46	6
Sub1	6.41e-49	0.342681	1	0.995	1.41e-44	6
Prrx1	8.17e-49	0.27596	0.333	0.094	1.79e-44	6
Rasgrp2	2.5e-48	0.292886	0.35	0.105	5.48e-44	6
Mxra7	2.7e-48	0.360298	0.495	0.215	5.93e-44	6
Wfdc18	3.97e-47	0.394354	0.27	0.066	8.72e-43	6
Eng	2.6e-46	0.26171	0.361	0.115	5.72e-42	6
Tmem258	1.37e-45	0.362136	0.978	0.941	3.02e-41	6
Acta2	2.46e-45	0.596154	0.434	0.166	5.41e-41	6
Sept9	5.13e-45	0.399018	0.596	0.32	1.13e-40	6
Gxylt2	8.66e-45	0.450325	0.514	0.237	1.9e-40	6
Fam212a	2.44e-44	0.327479	0.418	0.16	5.36e-40	6
Lamc1	2.76e-44	0.419955	0.798	0.59	6.07e-40	6
Hic1	3.86e-43	0.351444	0.505	0.223	8.49e-39	6
Ckb	4.99e-43	0.442062	0.527	0.254	1.1e-38	6
Itih5	6.25e-43	0.321012	0.407	0.156	1.37e-38	6
9430076C15Rik	8.53e-43	0.454463	0.735	0.486	1.87e-38	6
Cnrip1	9.97e-43	0.33431	0.492	0.223	2.19e-38	6
Mfap2	3.6e-42	0.361012	0.986	0.928	7.91e-38	6
Anxa2	3.64e-42	0.417098	0.97	0.919	7.99e-38	6
Fscn1	6.58e-42	0.41972	0.803	0.633	1.45e-37	6
Socs2	9.15e-41	0.424295	0.855	0.641	2.01e-36	6
Tgfb1i1	2.92e-40	0.384731	0.555	0.295	6.41e-36	6
Sdcbp	8.29e-40	0.421387	0.795	0.634	1.82e-35	6
Ugp2	2.61e-39	0.473821	0.891	0.792	5.75e-35	6
Fam110b	3.81e-39	0.311782	0.38	0.146	8.38e-35	6
Cd63-ps	5.02e-39	0.410924	0.73	0.497	1.1e-34	6
Tsc22d3	5.33e-39	0.377708	0.555	0.297	1.17e-34	6
Gng11	7.2e-39	0.417851	0.76	0.538	1.58e-34	6
Fkbp1a	1.75e-38	0.289286	0.997	0.979	3.85e-34	6
Mest	2.39e-38	0.568865	0.904	0.749	5.25e-34	6
Arpc1b	5.83e-38	0.409502	0.896	0.794	1.28e-33	6
Clmp	9.98e-38	0.336026	0.478	0.218	2.19e-33	6
Tmod3	1.03e-37	0.356892	0.53	0.285	2.26e-33	6
H13	6.81e-37	0.390202	0.74	0.548	1.5e-32	6
Csrp2	2.8e-36	0.321602	0.691	0.414	6.15e-32	6
Btg1	3.88e-35	0.433083	0.831	0.682	8.53e-31	6
Tcf21	4.2e-35	0.408918	0.888	0.727	9.24e-31	6
Rpl3-ps1	4.58e-35	0.266968	0.995	0.99	1.01e-30	6
Itga8	7.94e-35	0.258726	0.314	0.112	1.74e-30	6
Kctd12	9.77e-35	0.373801	0.495	0.248	2.15e-30	6
Slit2	2.73e-34	0.407574	0.661	0.421	6.01e-30	6
Sh3bgrl3	3.37e-34	0.328571	0.929	0.905	7.41e-30	6
Filip1	1.26e-33	0.369109	0.516	0.267	2.76e-29	6
Kdelr3	1.33e-33	0.350999	0.508	0.273	2.91e-29	6
Rpl37rt	1.05e-32	0.251722	0.997	0.994	2.3e-28	6
Tkt	5.77e-32	0.3208	0.678	0.465	1.27e-27	6
Oaf	5.86e-32	0.31183	0.454	0.232	1.29e-27	6
G0s2	7.93e-32	0.276795	0.516	0.247	1.74e-27	6
Emp3	9.37e-32	0.332017	0.921	0.787	2.06e-27	6
Cfl1	2.47e-31	0.26722	1	0.996	5.43e-27	6
Cd81	2.87e-31	0.300205	0.995	0.977	6.31e-27	6
Anxa6	8.27e-31	0.34741	0.658	0.456	1.82e-26	6
Airn	1.02e-30	0.347598	0.667	0.461	2.24e-26	6
Ccnd1	1.36e-30	0.411603	0.732	0.502	2.98e-26	6
Hbb-bs	2.8e-30	0.310925	0.505	0.245	6.15e-26	6
Pcolce	3.61e-30	0.366539	0.779	0.627	7.93e-26	6
Crip1	8.71e-30	0.271605	0.964	0.898	1.91e-25	6
Sfxn1	1.29e-29	0.355362	0.719	0.557	2.83e-25	6
Pfn1	1.3e-29	0.260597	0.997	0.996	2.86e-25	6
Cotl1	3.85e-29	0.301667	0.568	0.342	8.46e-25	6
Ier3ip1	5.58e-29	0.324061	0.907	0.862	1.23e-24	6
Nnmt	6.14e-29	0.290496	0.421	0.208	1.35e-24	6
Rgs10	1e-28	0.263352	0.374	0.172	2.2e-24	6
Adprh	1.45e-28	0.323257	0.601	0.408	3.18e-24	6
Smarca2	2.08e-28	0.374887	0.721	0.56	4.57e-24	6
Traf4	4.09e-28	0.309196	0.577	0.371	8.99e-24	6
Limch1	4.16e-28	0.321562	0.41	0.199	9.13e-24	6
Sptbn1	6.04e-28	0.328918	0.921	0.862	1.33e-23	6
Rcn1	1.27e-27	0.32496	0.861	0.782	2.8e-23	6
Slc43a3	2.58e-27	0.28017	0.429	0.223	5.66e-23	6
Tslp	2.93e-27	0.345985	0.402	0.205	6.43e-23	6
Rnaset2b	3.51e-27	0.253952	0.437	0.228	7.71e-23	6
Tpm2	8.72e-27	0.352178	0.694	0.522	1.92e-22	6
Col4a2	1.4e-26	0.352917	0.88	0.841	3.07e-22	6
Hes1	1.89e-26	0.435771	0.732	0.543	4.16e-22	6
Fbln1	3.19e-26	0.396673	0.702	0.531	7.02e-22	6
Rpl10-ps3	6.33e-26	0.279464	0.956	0.92	1.39e-21	6
Rcn3	1.83e-25	0.337482	0.973	0.943	4.03e-21	6
Pdia6	6.2e-25	0.360507	0.915	0.823	1.36e-20	6
F2r	1.31e-24	0.346554	0.505	0.317	2.87e-20	6
Junb	1.85e-24	0.385584	0.74	0.529	4.07e-20	6
Sdhb	2.16e-24	0.291067	0.847	0.739	4.74e-20	6
1700027J19Rik	4.26e-24	0.330386	0.71	0.588	9.37e-20	6
Pxdn	7.93e-24	0.363667	0.675	0.537	1.74e-19	6
Frmd4a	1.75e-23	0.274205	0.426	0.243	3.85e-19	6
Mef2c	2.21e-23	0.415737	0.689	0.53	4.85e-19	6
Robo2	2.46e-23	0.256869	0.311	0.137	5.4e-19	6
Camk2n1	6.99e-23	0.33493	0.47	0.274	1.54e-18	6
Klf7	7.33e-23	0.263217	0.522	0.336	1.61e-18	6
Tenm4	1.11e-22	0.253052	0.407	0.223	2.43e-18	6
Arhgap31	1.46e-22	0.290937	0.456	0.271	3.2e-18	6
Sept7	2.71e-22	0.315359	0.904	0.881	5.95e-18	6
Dctd	1.18e-21	0.283856	0.47	0.301	2.6e-17	6
Chpf	2.2e-21	0.283223	0.511	0.341	4.83e-17	6
Nfkbia	2.83e-21	0.318497	0.579	0.378	6.22e-17	6
Smim15	2.97e-21	0.290211	0.609	0.462	6.52e-17	6
BC028528	3.25e-21	0.268485	0.418	0.247	7.14e-17	6
Tpm4	6.13e-21	0.258851	0.956	0.937	1.35e-16	6
Fabp5	6.49e-21	0.368789	0.94	0.942	1.43e-16	6
Fkbp11	1.05e-20	0.269456	0.415	0.244	2.3e-16	6
Ccl2	3.26e-20	0.648372	0.336	0.169	7.17e-16	6
Abracl	2.4e-19	0.266378	0.915	0.891	5.28e-15	6
2410006H16Rik	8.12e-19	0.291205	0.964	0.957	1.79e-14	6
Nfia	3.41e-18	0.304744	0.954	0.907	7.49e-14	6
Selenos	4.54e-18	0.300962	0.74	0.659	9.98e-14	6
Srp54b	6.09e-18	0.263508	0.661	0.555	1.34e-13	6
Spon2	9.22e-18	0.303412	0.877	0.774	2.03e-13	6
Casp3	1.81e-17	0.263199	0.503	0.359	3.98e-13	6
Fbn1	8.95e-17	0.267493	0.732	0.681	1.97e-12	6
Map1b	1.71e-16	0.410262	0.653	0.55	3.75e-12	6
Auts2	4.49e-16	0.272167	0.697	0.592	9.86e-12	6
Nrk	4.52e-16	0.287245	0.937	0.91	9.93e-12	6
Hspg2	4.57e-16	0.266603	0.617	0.511	1e-11	6
Gpx7	5.47e-16	0.304026	0.719	0.646	1.2e-11	6
Gstm2	9.26e-16	0.256559	0.667	0.566	2.04e-11	6
Rsu1	9.85e-16	0.253335	0.637	0.561	2.17e-11	6
Mfge8	1.32e-15	0.277202	0.544	0.415	2.89e-11	6
Snhg3	3.26e-14	0.264324	0.781	0.736	7.16e-10	6
Pam	7.2e-11	0.310387	0.727	0.664	1.58e-06	6
Spry2	1.69e-09	0.306858	0.664	0.587	3.72e-05	6
Filip1l	2.02e-09	0.294802	0.481	0.394	4.44e-05	6
Crip2	8.93e-08	0.254692	0.653	0.63	0.0019615	6
Xist	0.000129723	0.441019	0.505	0.472	1	6
gene	p_val	avg_logFC	pct.1	pct.2	p_val_adj	cluster
Aspn	0	1.2787	0.836	0.072	0	7
Moxd1	0	0.567526	0.507	0.022	0	7
Dpt	1.6e-259	1.10943	0.695	0.073	3.52e-255	7
Postn	2.2e-229	1.38194	0.95	0.2	4.84e-225	7
Dpep1	8.99e-205	0.605781	0.48	0.043	1.98e-200	7
Qpct	1.65e-184	0.671973	0.688	0.124	3.62e-180	7
Pi15	1.38e-178	0.256442	0.272	0.011	3.04e-174	7
Slc38a5	1.18e-175	0.669298	0.604	0.089	2.59e-171	7
Pdlim3	1.62e-169	1.08798	0.809	0.204	3.55e-165	7
Srpx2	1.59e-167	0.37942	0.399	0.035	3.5e-163	7
Vcam1	1.51e-161	0.933989	0.661	0.121	3.32e-157	7
Slc16a2	3.11e-159	0.970249	0.913	0.324	6.84e-155	7
Ptn	9.23e-157	1.31092	1	0.979	2.03e-152	7
Prrx1	1.32e-151	0.56439	0.55	0.085	2.91e-147	7
Col6a3	4.78e-150	0.620678	0.594	0.097	1.05e-145	7
Tnxb	1.46e-144	0.555454	0.574	0.095	3.21e-140	7
Col14a1	6.67e-144	1.03128	0.792	0.224	1.47e-139	7
Csrp2	1.93e-143	1.15433	0.919	0.405	4.24e-139	7
Msc	1.09e-138	0.369282	0.315	0.025	2.4e-134	7
Piezo2	1.69e-137	0.564711	0.557	0.099	3.72e-133	7
Dhrs3	8.09e-137	0.506778	0.513	0.081	1.78e-132	7
Lsp1	5.25e-134	1.36517	0.98	0.601	1.15e-129	7
Col3a1	9.84e-134	1.24134	1	0.983	2.16e-129	7
Tnc	5e-132	0.616951	0.547	0.096	1.1e-127	7
Sfrp2	4.12e-131	1.51499	0.872	0.333	9.06e-127	7
Frzb	2.03e-127	0.293166	0.356	0.037	4.45e-123	7
Emilin1	4.44e-127	0.750219	0.815	0.259	9.75e-123	7
Lgals1	1.3e-126	0.977538	1	0.994	2.86e-122	7
Mfap4	5.14e-124	1.0986	0.983	0.728	1.13e-119	7
Maged2	4.39e-120	1.01756	0.973	0.675	9.64e-116	7
Rbp1	5.2e-108	0.758643	0.997	0.974	1.14e-103	7
Fstl1	7.96e-108	0.7486	1	0.944	1.75e-103	7
Gstm1	3.76e-107	0.943962	0.856	0.369	8.27e-103	7
Cxcl1	2.97e-103	1.24652	0.517	0.109	6.52e-99	7
Acta2	7.98e-103	0.871168	0.611	0.159	1.75e-98	7
Olfml3	3.2e-98	0.5887	0.721	0.241	7.03e-94	7
Gpc6	1.51e-96	0.715713	0.725	0.271	3.31e-92	7
Lhfp	6.78e-95	0.739715	0.896	0.452	1.49e-90	7
Tbx20	2.3e-93	0.881412	0.876	0.475	5.05e-89	7
Pde1a	2.64e-93	0.551507	0.664	0.211	5.8e-89	7
Cdh13	2.89e-93	0.425382	0.493	0.109	6.34e-89	7
Ppib	3.36e-93	0.661085	1	0.958	7.38e-89	7
Angptl2	4.38e-93	0.518101	0.628	0.183	9.63e-89	7
Ogn	1.62e-92	1.03072	0.933	0.604	3.56e-88	7
Meox1	5.68e-92	0.304513	0.352	0.051	1.25e-87	7
Irf8	2.67e-90	0.320242	0.342	0.049	5.86e-86	7
Lum	2.77e-90	0.946021	0.906	0.463	6.08e-86	7
Nfatc1	8.02e-90	0.261637	0.279	0.033	1.76e-85	7
Mfap2	8.97e-89	0.723512	1	0.928	1.97e-84	7
Col5a1	1.08e-87	0.766636	0.933	0.656	2.37e-83	7
Serpine2	2.77e-87	0.756083	0.762	0.281	6.09e-83	7
Itgb5	3.34e-87	0.594158	0.765	0.303	7.35e-83	7
Cyth3	1.01e-85	0.626129	0.772	0.33	2.22e-81	7
Raph1	9.72e-85	0.842566	0.909	0.593	2.14e-80	7
F2r	2.28e-83	0.599657	0.745	0.306	5.01e-79	7
Ncam1	2.11e-81	0.721256	0.903	0.524	4.64e-77	7
Ugp2	2.29e-81	0.69819	0.96	0.789	5.03e-77	7
Tmsb4x	2.56e-80	0.512476	1	1	5.64e-76	7
Gm12840	3.32e-80	0.852286	0.993	0.856	7.29e-76	7
Pid1	8.58e-80	0.460118	0.463	0.103	1.89e-75	7
Il1rapl1	1.38e-79	0.300208	0.383	0.071	3.02e-75	7
Ramp2	2.16e-79	0.632912	0.654	0.219	4.75e-75	7
Sh3bp5	5.6e-78	0.619915	0.735	0.338	1.23e-73	7
Col6a1	2.33e-77	0.763065	0.889	0.504	5.12e-73	7
Ebf3	7.53e-77	0.255509	0.299	0.045	1.66e-72	7
Slit2	2.04e-76	0.690054	0.822	0.415	4.49e-72	7
Nid1	2.5e-76	0.651193	0.883	0.547	5.49e-72	7
Gucy1b3	2.95e-76	0.506271	0.624	0.218	6.49e-72	7
Gng8	1.92e-75	0.26665	0.346	0.062	4.21e-71	7
Sept11	3.06e-75	0.652279	0.849	0.495	6.73e-71	7
Pdgfra	1.92e-74	0.599884	0.779	0.328	4.22e-70	7
Fndc1	3.37e-74	0.47798	0.678	0.253	7.4e-70	7
Megf6	1.73e-72	0.580531	0.779	0.321	3.81e-68	7
Fbn1	5.18e-71	0.641816	0.909	0.672	1.14e-66	7
Junb	5.36e-70	0.73152	0.896	0.523	1.18e-65	7
Cygb	1.26e-69	0.285903	0.339	0.062	2.76e-65	7
Lrrc17	5.35e-69	0.288227	0.359	0.073	1.18e-64	7
Cd63	1.09e-68	0.59484	0.987	0.901	2.39e-64	7
Nfix	1.43e-65	0.482322	0.711	0.31	3.15e-61	7
Fam46a	2.04e-65	0.555242	0.523	0.163	4.48e-61	7
Tcf21	3.36e-65	0.659633	0.95	0.725	7.39e-61	7
Notch3	9.77e-65	0.390679	0.443	0.122	2.15e-60	7
Mecom	4.34e-64	0.333124	0.406	0.1	9.53e-60	7
Tgfb1i1	6.79e-64	0.459024	0.681	0.292	1.49e-59	7
Col6a2	7.75e-64	0.67445	0.889	0.568	1.7e-59	7
Col1a1	8.1e-64	0.632797	1	0.982	1.78e-59	7
Hic1	8.87e-64	0.422228	0.611	0.22	1.95e-59	7
Gm26771	4.66e-63	0.304482	0.305	0.056	1.02e-58	7
Gpm6b	7.16e-62	0.282742	0.322	0.064	1.57e-57	7
Islr	6.66e-61	0.28791	0.322	0.065	1.46e-56	7
Tagln2	4.72e-60	0.604867	0.953	0.764	1.04e-55	7
Fgfr1	6.38e-60	0.437528	0.624	0.242	1.4e-55	7
Aldh2	3.81e-59	0.478262	0.648	0.281	8.38e-55	7
Clmp	5.22e-59	0.395838	0.591	0.215	1.15e-54	7
Ppp1r14a	6.2e-59	0.445383	0.581	0.21	1.36e-54	7
Dcn	2.88e-58	0.507326	0.997	0.986	6.34e-54	7
Cdc42ep3	5.71e-57	0.675045	0.789	0.481	1.25e-52	7
Col1a2	7.96e-57	0.474758	1	0.999	1.75e-52	7
Antxr1	9.69e-57	0.387624	0.611	0.234	2.13e-52	7
Vim	3.52e-55	0.512879	1	0.998	7.73e-51	7
Fhl1	3.59e-55	0.603366	0.809	0.531	7.89e-51	7
Sdc3	3.07e-54	0.315051	0.413	0.119	6.74e-50	7
Fbln1	1.06e-53	0.529132	0.836	0.526	2.33e-49	7
Col12a1	1.14e-53	0.442914	0.5	0.174	2.49e-49	7
Rrbp1	2.41e-53	0.468651	0.983	0.936	5.3e-49	7
Tmem258	3.04e-53	0.458623	0.99	0.941	6.69e-49	7
Prdx4	8e-53	0.579427	0.913	0.7	1.76e-48	7
Zeb2	1.52e-51	0.471413	0.705	0.35	3.35e-47	7
Gstm2	4.11e-51	0.522929	0.819	0.559	9.04e-47	7
Myl6	7.2e-51	0.398506	0.997	0.997	1.58e-46	7
Ebf1	9.45e-51	0.574266	0.852	0.534	2.08e-46	7
Wfdc18	1.01e-50	0.69038	0.299	0.067	2.22e-46	7
Osr1	1.51e-50	0.273129	0.349	0.086	3.32e-46	7
Slc16a6	1.61e-50	0.254467	0.292	0.066	3.54e-46	7
Dnm3os	6.21e-50	0.296261	0.359	0.094	1.36e-45	7
Id3	3e-49	0.614424	0.977	0.935	6.59e-45	7
Kctd12	1.24e-48	0.463909	0.57	0.247	2.73e-44	7
Nav1	4.49e-48	0.390474	0.517	0.198	9.87e-44	7
Tuba1a	1.01e-47	0.651177	0.943	0.812	2.22e-43	7
Sfrp1	3.35e-47	0.575003	0.866	0.625	7.37e-43	7
Adamts2	1.02e-46	0.310138	0.426	0.138	2.24e-42	7
Epha7	4.46e-46	0.373707	0.523	0.209	9.81e-42	7
Serpinh1	2.21e-45	0.358035	1	0.996	4.86e-41	7
Emp1	7.7e-45	0.461417	0.718	0.383	1.69e-40	7
Ifitm2	5.4e-44	0.381651	1	0.982	1.19e-39	7
Serf2	9.43e-44	0.288142	1	0.999	2.07e-39	7
Mfap5	1.23e-43	0.428589	0.299	0.076	2.7e-39	7
Fbn2	1.43e-43	0.490845	0.906	0.701	3.14e-39	7
Tmem45a	1.71e-43	0.298177	0.436	0.158	3.76e-39	7
Nfkbia	1.94e-43	0.555381	0.705	0.374	4.27e-39	7
Foxp2	4.02e-43	0.351409	0.523	0.22	8.83e-39	7
G0s2	7.74e-43	0.402244	0.594	0.246	1.7e-38	7
Bgn	8.73e-43	0.479938	0.95	0.803	1.92e-38	7
Rrs1	9.83e-43	0.485801	0.705	0.42	2.16e-38	7
Mmp2	1.65e-42	0.402448	0.691	0.353	3.63e-38	7
Tnnt1	3.76e-42	0.458525	0.574	0.29	8.27e-38	7
Tpm2	1.67e-41	0.501223	0.782	0.519	3.66e-37	7
Myl9	3.24e-41	0.55094	0.56	0.273	7.11e-37	7
Col5a2	3.24e-41	0.477756	0.923	0.8	7.12e-37	7
Rcn3	6.97e-41	0.422928	0.98	0.943	1.53e-36	7
Fmo2	1.03e-40	0.328183	0.386	0.121	2.27e-36	7
Filip1	1.18e-40	0.47228	0.567	0.267	2.59e-36	7
Camk2n1	4.25e-40	0.377476	0.587	0.27	9.35e-36	7
Timp3	4.63e-40	0.516248	0.926	0.747	1.02e-35	7
Anxa2	5.47e-40	0.435794	0.97	0.919	1.2e-35	7
Klf2	3.81e-39	0.615503	0.772	0.433	8.38e-35	7
Nfia	4.4e-39	0.541859	0.97	0.907	9.66e-35	7
Filip1l	3.24e-38	0.491013	0.658	0.386	7.12e-34	7
Vmp1	9.38e-38	0.417377	0.772	0.501	2.06e-33	7
Cd63-ps	5.14e-37	0.385569	0.758	0.498	1.13e-32	7
Gm43426	6.96e-37	0.298426	0.433	0.167	1.53e-32	7
Ssr2	9.74e-36	0.368221	0.977	0.927	2.14e-31	7
Spon2	3.27e-35	0.49331	0.916	0.773	7.19e-31	7
Sema5a	4.48e-35	0.281339	0.406	0.154	9.84e-31	7
Nr4a1	4.67e-35	0.44588	0.705	0.428	1.03e-30	7
Auts2	6.34e-35	0.405856	0.802	0.588	1.39e-30	7
Nenf	1.51e-34	0.348552	0.983	0.962	3.32e-30	7
Gas7	1.53e-34	0.260361	0.339	0.111	3.36e-30	7
Ank2	9.34e-34	0.295883	0.466	0.203	2.05e-29	7
Igfbp7	2.01e-33	0.389592	0.711	0.418	4.42e-29	7
Rem1	2.28e-33	0.292873	0.503	0.231	5e-29	7
Srpx	2.71e-33	0.251171	0.359	0.128	5.95e-29	7
Tppp3	4.7e-33	0.332949	0.268	0.076	1.03e-28	7
Hbb-bs	8.06e-33	0.612812	0.554	0.245	1.77e-28	7
Zeb1	1.83e-32	0.357057	0.617	0.354	4.02e-28	7
Efemp2	1.92e-32	0.362146	0.836	0.639	4.22e-28	7
Sulf2	4.19e-32	0.341578	0.477	0.228	9.21e-28	7
Gm26532	5.17e-32	0.36502	0.44	0.18	1.14e-27	7
Selenom	6.97e-32	0.35814	0.973	0.902	1.53e-27	7
Eng	7.38e-32	0.270924	0.339	0.119	1.62e-27	7
Vcan	7.45e-32	0.289797	0.523	0.246	1.64e-27	7
Ptpn18	8.4e-32	0.251919	0.359	0.131	1.85e-27	7
Calm3	4.54e-31	0.379738	0.846	0.686	9.97e-27	7
Snhg18	1.32e-30	0.327069	0.973	0.937	2.91e-26	7
Tubb6	1.6e-30	0.345184	0.53	0.266	3.51e-26	7
Ddah2	4.42e-30	0.365639	0.93	0.838	9.72e-26	7
Col11a1	1.81e-29	0.420642	0.537	0.295	3.98e-25	7
Dact1	2.78e-29	0.276613	0.446	0.204	6.12e-25	7
Rbm3	8.45e-29	0.25705	1	0.996	1.86e-24	7
Mdk	1.31e-28	0.310534	1	0.99	2.88e-24	7
Spry1	1.41e-28	0.374533	0.607	0.361	3.11e-24	7
Sox9	1.54e-28	0.391341	0.681	0.399	3.38e-24	7
Pcdh9	2.27e-28	0.257252	0.386	0.163	4.99e-24	7
Rgs17	5.34e-28	0.250037	0.349	0.135	1.17e-23	7
Tpm4	1.08e-27	0.312249	0.966	0.936	2.37e-23	7
Rhoj	1.39e-27	0.279744	0.403	0.167	3.05e-23	7
Tbc1d7	1.39e-27	0.312815	0.463	0.236	3.06e-23	7
Itih5	2.2e-27	0.267385	0.383	0.16	4.84e-23	7
Pdlim7	6e-27	0.342128	0.718	0.5	1.32e-22	7
Gxylt2	1.52e-26	0.332149	0.483	0.242	3.33e-22	7
Avl9	4.65e-26	0.415847	0.587	0.374	1.02e-21	7
Rcn1	1.21e-25	0.344328	0.906	0.781	2.66e-21	7
Slc38a4	3.08e-25	0.322647	0.587	0.38	6.78e-21	7
Gpcpd1	3.48e-25	0.347425	0.591	0.372	7.66e-21	7
Col4a1	4.56e-25	0.411414	0.919	0.876	1e-20	7
Hmgn3	8.26e-25	0.405483	0.668	0.485	1.81e-20	7
9430076C15Rik	1.19e-24	0.36648	0.701	0.491	2.61e-20	7
Rsu1	1.22e-24	0.298241	0.748	0.556	2.68e-20	7
Gnas	2.1e-24	0.251762	1	0.994	4.63e-20	7
Tmem119	3.34e-24	0.250312	0.359	0.144	7.34e-20	7
Cnn2	4.81e-24	0.357588	0.822	0.665	1.06e-19	7
Sept7	1.34e-23	0.326814	0.94	0.879	2.94e-19	7
Ltbp4	1.83e-23	0.29139	0.698	0.471	4.03e-19	7
Mmp23	2.51e-23	0.390459	0.765	0.666	5.51e-19	7
Anxa6	6.59e-23	0.293764	0.658	0.458	1.45e-18	7
Ddost	1.07e-22	0.305645	0.846	0.712	2.35e-18	7
Prdx5	2.22e-22	0.30577	0.872	0.802	4.88e-18	7
Frmd4a	3.13e-22	0.258187	0.46	0.243	6.87e-18	7
Fibin	4.94e-22	0.270062	0.416	0.196	1.09e-17	7
Eln	7.46e-22	0.29939	0.755	0.502	1.64e-17	7
Tmed9	8.46e-22	0.288607	0.903	0.856	1.86e-17	7
Csrp1	1e-21	0.357332	0.886	0.799	2.2e-17	7
Tcf4	1.18e-21	0.290989	0.728	0.536	2.59e-17	7
Igfbp4	1.99e-21	0.324691	0.946	0.85	4.38e-17	7
Lhfpl2	2.92e-21	0.270229	0.413	0.207	6.42e-17	7
Fscn1	5.06e-21	0.306283	0.789	0.636	1.11e-16	7
Ppp1r15a	1.89e-20	0.322041	0.517	0.318	4.16e-16	7
Gng11	2.32e-20	0.307133	0.715	0.543	5.1e-16	7
Phlda1	2.54e-20	0.265721	0.372	0.172	5.59e-16	7
Smarca2	4.81e-20	0.316981	0.721	0.562	1.06e-15	7
Pdia6	8.96e-20	0.302095	0.923	0.824	1.97e-15	7
Adprh	1.29e-19	0.250579	0.614	0.41	2.83e-15	7
Snai2	1.39e-19	0.272354	0.466	0.27	3.05e-15	7
Vegfd	1.83e-19	0.307767	0.356	0.177	4.02e-15	7
Pde3a	2.3e-19	0.275902	0.483	0.281	5.06e-15	7
Fxyd6	2.78e-19	0.370986	0.607	0.418	6.1e-15	7
Akap12	4.02e-19	0.308664	0.849	0.722	8.83e-15	7
Egr1	4.44e-19	0.34203	0.946	0.9	9.76e-15	7
Slc43a3	5.52e-19	0.254602	0.416	0.226	1.21e-14	7
Ank3	5.77e-19	0.273705	0.409	0.224	1.27e-14	7
Gm10080	9.39e-19	0.282591	0.913	0.865	2.06e-14	7
Dnpep	1.01e-18	0.264013	0.564	0.385	2.23e-14	7
Pea15a	1.07e-18	0.250471	0.685	0.508	2.36e-14	7
Hes1	2.37e-18	0.428995	0.721	0.546	5.21e-14	7
Fkbp11	3.05e-18	0.279445	0.433	0.245	6.7e-14	7
Dnajb4	8.78e-18	0.258894	0.52	0.342	1.93e-13	7
Abracl	1.93e-17	0.271336	0.94	0.89	4.25e-13	7
Erp29	2.61e-17	0.27775	0.856	0.773	5.73e-13	7
Itgb1	3.38e-17	0.296238	0.879	0.817	7.43e-13	7
P3h3	2.28e-16	0.276873	0.661	0.506	5.01e-12	7
Oxct1	4.99e-16	0.266324	0.708	0.574	1.1e-11	7
Fos	6.69e-16	0.300434	0.983	0.949	1.47e-11	7
Zfp36	9.08e-16	0.254743	0.795	0.645	2e-11	7
Selenos	1.41e-15	0.302795	0.762	0.659	3.1e-11	7
Sfxn1	3.83e-15	0.281237	0.695	0.56	8.41e-11	7
Spry2	4.12e-15	0.56174	0.711	0.586	9.05e-11	7
Pcolce	8.23e-15	0.283018	0.755	0.631	1.81e-10	7
Gucy1a3	2.29e-14	0.255056	0.93	0.862	5.03e-10	7
Edn1	2.37e-14	0.296012	0.346	0.191	5.22e-10	7
Btg1	3.67e-14	0.291134	0.799	0.685	8.06e-10	7
Hba-a2	1.42e-13	0.48607	0.305	0.153	3.11e-09	7
Mfge8	2.11e-13	0.250687	0.554	0.416	4.64e-09	7
Xist	2.15e-13	0.642451	0.587	0.468	4.74e-09	7
Tro	4.58e-13	0.262141	0.433	0.282	1.01e-08	7
Lox	2.91e-12	0.287604	0.738	0.602	6.39e-08	7
Alcam	3.92e-11	0.280062	0.591	0.472	8.61e-07	7
Gadd45b	4.25e-11	0.305744	0.409	0.272	9.34e-07	7
Map1b	3.31e-10	0.361663	0.614	0.553	7.26e-06	7
Plat	3.92e-10	0.251412	0.56	0.452	8.62e-06	7
Ccl2	4.98e-10	0.412505	0.302	0.173	1.09e-05	7
Hmcn1	6.48e-09	0.294874	0.617	0.518	0.000142382	7
Lbh	3.29e-08	0.255397	0.866	0.796	0.000723922	7
Hmgb2	4.85e-08	0.274001	0.953	0.908	0.00106608	7
Hba-a1	1.07e-06	0.491859	0.292	0.189	0.0234335	7
gene	p_val	avg_logFC	pct.1	pct.2	p_val_adj	cluster
Hoxa5	0	1.13217	0.884	0.002	0	8
Ppp2r2b	0	0.601956	0.605	0.002	0	8
1700086L19Rik	2.66e-301	0.370359	0.349	0.001	5.85e-297	8
Isl1	2.43e-289	0.290216	0.372	0.002	5.33e-285	8
Gm14964	2.29e-286	0.481022	0.535	0.005	5.03e-282	8
Hlx	1.01e-236	0.251322	0.302	0.001	2.22e-232	8
Enpp2	1.23e-117	0.895175	0.674	0.03	2.71e-113	8
Gm15050	6.33e-98	0.588055	0.791	0.053	1.39e-93	8
Igfbp2	2.5e-97	1.00624	0.767	0.052	5.5e-93	8
Osr1	1.22e-90	1.27667	0.953	0.093	2.67e-86	8
Rarres1	1.63e-74	0.349563	0.349	0.012	3.58e-70	8
Cldn10	9.26e-72	0.351421	0.372	0.015	2.04e-67	8
Vsnl1	1.25e-70	0.319996	0.326	0.011	2.76e-66	8
Frem2	5.09e-70	0.619085	0.674	0.054	1.12e-65	8
Nrxn2	3.83e-65	0.478346	0.465	0.026	8.41e-61	8
Pde5a	6.07e-57	0.756424	0.814	0.103	1.33e-52	8
Pcdh7	8.13e-56	0.427	0.442	0.028	1.79e-51	8
Skap2	2.1e-53	0.891633	0.86	0.132	4.62e-49	8
Adamts19	1.14e-51	0.284494	0.302	0.014	2.5e-47	8
H2-K1	6.1e-51	0.474497	0.581	0.053	1.34e-46	8
Adgrg2	7.96e-37	0.268663	0.326	0.023	1.75e-32	8
Hotairm1	1.28e-35	0.846767	0.884	0.204	2.81e-31	8
Nrgn	3.39e-34	0.588752	0.674	0.108	7.45e-30	8
Cav1	4.69e-34	1.08696	0.953	0.254	1.03e-29	8
Scn3b	9.7e-33	0.323817	0.419	0.043	2.13e-28	8
Vldlr	3.97e-32	0.36528	0.442	0.048	8.72e-28	8
Gm27477	2.37e-30	0.295141	0.512	0.067	5.2e-26	8
Prrx1	3.3e-30	0.470655	0.651	0.105	7.26e-26	8
Igf1	3.13e-28	1.55948	0.953	0.401	6.87e-24	8
Csrp2	1.98e-26	1.49525	0.977	0.427	4.36e-22	8
Klk8	5.95e-22	0.28415	0.372	0.049	1.31e-17	8
Dcaf12l1	6.33e-21	0.321867	0.535	0.102	1.39e-16	8
Lgals1	1.15e-20	1.13288	1	0.995	2.54e-16	8
Slc9a3r1	1.16e-20	0.858224	0.93	0.372	2.55e-16	8
Fndc1	4.75e-20	0.757092	0.791	0.271	1.04e-15	8
Dhrs7	1.65e-19	0.266492	0.395	0.061	3.63e-15	8
Igfbp3	1.86e-19	1.08608	0.86	0.345	4.08e-15	8
Rpl41	5.12e-19	0.276065	1	1	1.13e-14	8
Adgrd1	9.13e-19	0.393297	0.535	0.11	2.01e-14	8
Pdlim4	2.55e-18	0.265808	0.395	0.063	5.61e-14	8
Adgrl2	1.76e-17	0.378953	0.442	0.085	3.87e-13	8
Adamts5	1.97e-17	0.72459	0.86	0.343	4.34e-13	8
Tcea3	2.43e-17	0.596747	0.814	0.278	5.34e-13	8
Apoe	1.09e-16	0.779365	1	0.578	2.39e-12	8
C1qtnf4	6.54e-16	0.444878	0.674	0.201	1.44e-11	8
Igfbp6	6.57e-16	0.424624	0.628	0.166	1.44e-11	8
Xist	4.84e-15	0.916013	0.977	0.47	1.06e-10	8
Fgf1	5.26e-15	0.274667	0.326	0.054	1.16e-10	8
Adamts9	5.7e-15	0.275412	0.535	0.133	1.25e-10	8
S100a16	4.33e-13	0.573041	0.884	0.429	9.51e-09	8
Mgp	6.34e-13	1.08473	1	0.741	1.39e-08	8
Col14a1	7.78e-12	0.625631	0.674	0.25	1.71e-07	8
Ccdc80	1.67e-11	0.505833	0.93	0.535	3.66e-07	8
Nfkbiz	3.1e-11	0.528259	0.674	0.261	6.8e-07	8
Col3a1	3.34e-11	0.562127	1	0.984	7.35e-07	8
Meis1	1e-10	0.401354	0.837	0.418	2.2e-06	8
Dlk1	1.14e-10	0.552573	1	0.925	2.51e-06	8
Lhfpl2	1.25e-10	0.259006	0.628	0.215	2.75e-06	8
Sfrp2	2.01e-10	0.587904	0.791	0.358	4.41e-06	8
Gm13611	5.28e-10	0.357271	1	0.976	1.16e-05	8
Rpl10a	6.58e-10	0.251043	1	1	1.45e-05	8
Kiz	8.09e-10	0.304973	0.628	0.234	1.78e-05	8
Pitpnc1	9.31e-10	0.276354	0.488	0.153	2.05e-05	8
Arl4a	1.08e-09	0.460097	0.651	0.303	2.37e-05	8
Zfp503	1.18e-09	0.365791	0.419	0.125	2.58e-05	8
Rpl10a-ps1	2.55e-09	0.33372	1	0.997	5.59e-05	8
Igfbp5	3.06e-09	0.669292	0.953	0.73	6.73e-05	8
Nbl1	3.17e-09	0.401448	0.791	0.406	6.98e-05	8
Rps26-ps1	3.88e-09	0.389596	1	0.988	8.52e-05	8
Pdcd4	4.53e-09	0.53096	1	0.654	9.95e-05	8
Nenf	4.55e-09	0.378612	1	0.963	0.0001	8
Hmgn3	6.34e-09	0.512408	0.791	0.492	0.000139354	8
Iscu	9.29e-09	0.343739	0.93	0.661	0.000204094	8
Fosb	1.81e-08	0.697949	0.791	0.483	0.000397219	8
Myl9	1.87e-08	0.369702	0.651	0.285	0.000410069	8
Dpy19l1	2.1e-08	0.299686	0.651	0.297	0.000462115	8
Npnt	3.58e-08	0.423556	0.86	0.531	0.00078566	8
Fos	6.84e-08	0.451771	0.953	0.951	0.00150217	8
Adamts1	8.09e-08	0.432449	0.674	0.311	0.00177852	8
Dusp1	1.58e-07	0.469923	0.93	0.688	0.00348308	8
Mast4	1.62e-07	0.43238	0.791	0.543	0.00355861	8
Rbbp8	1.65e-07	0.309827	0.535	0.239	0.00362334	8
Zbtb8a	1.67e-07	0.27956	0.581	0.258	0.00367045	8
Foxp1	1.8e-07	0.388279	0.791	0.547	0.00395836	8
Nfix	2.82e-07	0.286422	0.698	0.328	0.00619887	8
Cxadr	3.83e-07	0.318271	0.86	0.516	0.0084223	8
Cox6c	4.52e-07	0.272077	1	0.999	0.00993957	8
Podxl	6.55e-07	0.307608	0.721	0.373	0.0144042	8
Akap5	6.78e-07	0.250291	0.326	0.105	0.0148966	8
Hspb1	1.14e-06	0.320578	0.953	0.786	0.025096	8
Zfp36	1.47e-06	0.363927	0.93	0.651	0.0322419	8
H3f3b	1.79e-06	0.288026	1	1	0.0393181	8
Cd24a	2.69e-06	0.374966	0.326	0.114	0.0592053	8
Sntb2	2.76e-06	0.25217	0.651	0.307	0.0606484	8
Jund	5.12e-06	0.307236	1	0.962	0.112595	8
Slc38a4	9.81e-06	0.367884	0.628	0.389	0.21568	8
Eln	1.09e-05	0.273162	0.837	0.513	0.240427	8
Kitl	1.53e-05	0.278068	0.512	0.26	0.336682	8
Slc39a10	1.66e-05	0.252221	0.814	0.506	0.364529	8
Tsc22d1	2.8e-05	0.334432	0.977	0.907	0.615291	8
Mtss1	2.82e-05	0.295144	0.674	0.407	0.620334	8
Atp2b1	3.2e-05	0.291776	0.907	0.703	0.702937	8
Prdx5	3.86e-05	0.299726	0.93	0.805	0.84813	8
Junb	4.95e-05	0.401525	0.791	0.54	1	8
Prss35	5.27e-05	0.310801	0.279	0.1	1	8
Rarres2	7.61e-05	0.252057	0.93	0.758	1	8
Nhp2	8.12e-05	0.276612	0.953	0.748	1	8
Selenoi	0.000109498	0.398286	0.581	0.326	1	8
Erdr1	0.000118279	0.324205	0.698	0.485	1	8
Guk1	0.000128869	0.292436	0.884	0.705	1	8
Lox	0.000129208	0.287991	0.837	0.607	1	8
Smarca2	0.000175685	0.297174	0.791	0.569	1	8
Jun	0.000179014	0.373	0.953	0.857	1	8
C1d	0.000216323	0.253426	0.953	0.819	1	8
Mef2c	0.000224419	0.312183	0.814	0.538	1	8
Dfna5	0.000235427	0.30321	0.698	0.443	1	8
Zbtb20	0.000355827	0.283172	0.674	0.441	1	8
Hcfc1r1	0.000359021	0.258615	0.977	0.899	1	8
Atf3	0.000370293	0.25533	0.744	0.515	1	8
Selenom	0.000386633	0.250534	1	0.905	1	8
Rian	0.000399854	0.256312	0.977	0.873	1	8
Socs3	0.000411438	0.361447	0.651	0.405	1	8
Spc25	0.000503448	0.276502	0.465	0.233	1	8
Man1a	0.000635029	0.325569	0.628	0.457	1	8
Palld	0.000761457	0.2739	0.512	0.297	1	8
Gm1673	0.000837719	0.260519	0.953	0.765	1	8
Akap12	0.000916357	0.399238	0.907	0.727	1	8
Rbms3	0.00158927	0.252796	0.837	0.672	1	8
Cpe	0.00194508	0.400288	0.744	0.563	1	8
Man1a2	0.00236612	0.262335	0.674	0.56	1	8
Prss23	0.00344663	0.260197	0.605	0.426	1	8
