# Supplementary material for: Coordination of endothelial cell positioning and fate specification by the epicardium
Source: Nat Commun. 2021 Jul 6;12:4155. doi: 10.1038/s41467-021-24414-z (PMC8260743; doi:10.1038/s41467-021-24414-z)
Supplement: Supplementary file 4 — Supplementary Dataset 2 [file 41467_2021_24414_MOESM4_ESM.xlsx]

## Sheet: 20200115_DiffExprGenes_Branchpo
Supplementary Dataset 2. Differentially expressed genes in epicardial cells analyzed by pseudotime. Statistically significant pseudotime dependent genes was determined using student’s t-test.
status	significant?
Raph1	TRUE
Igfbp5	TRUE
Serpine2	TRUE
Fmod	TRUE
Btg2	TRUE
Tnni1	TRUE
Tnnt2	TRUE
Tagln2	TRUE
Atf3	TRUE
Vim	TRUE
Zeb2	TRUE
Mdk	TRUE
Adam33	TRUE
Lrrn4	TRUE
Tgm2	FALSE
Cebpb	TRUE
Fabp5	TRUE
Lhfp	TRUE
Postn	TRUE
S100a1	TRUE
S100a6	TRUE
Vcam1	TRUE
Arhgap29	TRUE
Npnt	TRUE
H2afz	TRUE
Glipr2	TRUE
Jun	TRUE
Gm12840	TRUE
Rspo1	TRUE
Fabp3	TRUE
Tcea3	TRUE
Nbl1	TRUE
Pdpn	TRUE
Angptl7	TRUE
Smim1	TRUE
Emilin1	TRUE
Pdgfra	TRUE
Sept11	TRUE
Fras1	TRUE
Hspb1	TRUE
Upk3b	TRUE
Pdgfa	FALSE
Hmgb1	TRUE
Col1a2	TRUE
Gm20186	TRUE
Mest	TRUE
Plxna4	FALSE
Ptn	TRUE
Vamp8	FALSE
Fbln2	TRUE
Emp1	TRUE
Mgp	TRUE
Mgst1	TRUE
Apoe	TRUE
Bcam	TRUE
Zfp36	TRUE
Spint2	TRUE
Bnc1	FALSE
Prkcdbp	TRUE
Spon1	TRUE
Nupr1	TRUE
Lsp1	TRUE
H19	FALSE
Cdkn1c	TRUE
Ccnd1	TRUE
Gas6	TRUE
Pdlim3	TRUE
Gpm6a	TRUE
Hpgd	TRUE
Hmgb2	TRUE
Apela	TRUE
Mt2	TRUE
Mt1	TRUE
Smpd3	TRUE
Maf	TRUE
Aprt	TRUE
Tbx20	TRUE
Cadm1	TRUE
Cryab	FALSE
2810417H13Rik	TRUE
Rbp1	TRUE
Tmem108	TRUE
Plagl1	TRUE
Tcf21	TRUE
Hmga2	TRUE
Aebp1	TRUE
Myl7	TRUE
Ebf1	TRUE
Sparc	TRUE
Tm4sf5	TRUE
Col1a1	TRUE
Top2a	TRUE
Krt19	TRUE
Ramp2	TRUE
Sox9	TRUE
Slc9a3r1	TRUE
Fos	TRUE
Dlk1	TRUE
Meg3	TRUE
Hist1h2ap	TRUE
Aspn	TRUE
Golm1	FALSE
Vcan	TRUE
Map1b	TRUE
Nid2	TRUE
Gpc6	TRUE
Selenop	TRUE
Lgals1	TRUE
Tuba1a	TRUE
Krt7	TRUE
Krt18	TRUE
Ranbp1	TRUE
Upk1b	TRUE
Cxadr	FALSE
Ezr	TRUE
Msln	TRUE
Dusp1	TRUE
Ier3	TRUE
Cd2ap	FALSE
Cystm1	TRUE
Tcf4	TRUE
Tmem151a	TRUE
Myrf	FALSE
Acta2	TRUE
Plp2	TRUE
Stk26	FALSE
Gpc3	FALSE
Slc16a2	TRUE
Itm2a	TRUE
Bex4	TRUE
Maged2	TRUE
Prdx4	TRUE
Tmsb4x	TRUE
Dpt	TRUE
Csrp2	TRUE
Cdh11	FALSE
Pid1	TRUE
Col6a3	TRUE
Bambi	TRUE
Bex2	TRUE
Fam198b	TRUE
Fth1	FALSE
Mylk	TRUE
Fhl1	TRUE
Flrt2	FALSE
Cfl1	TRUE
Csrp1	TRUE
Ppp1r14a	TRUE
Cyth3	TRUE
Alad	TRUE
Syne2	FALSE
Sulf1	TRUE
1190002N15Rik	TRUE
Lum	TRUE
Ly6e	TRUE
Prr15	TRUE
Slc38a5	TRUE
Krt8	TRUE
Gucy1b3	TRUE
Socs3	TRUE
Wfdc18	TRUE
Acaa2	TRUE
Gpx3	TRUE
Ppib	FALSE
Sparcl1	TRUE
Elavl2	TRUE
Klf4	TRUE
Slc48a1	FALSE
Igfbp6	TRUE
Slit2	TRUE
Bsg	FALSE
Eln	TRUE
Eif4a2	FALSE
Colec12	FALSE
Aqp1	TRUE
Malat1	TRUE
Birc5	TRUE
Gabarapl1	FALSE
Cxcl1	TRUE
F2r	TRUE
Nid1	FALSE
Wt1	FALSE
Adam19	TRUE
Slc16a1	TRUE
Tmem98	FALSE
Bex1	TRUE
Col14a1	TRUE
1500015O10Rik	TRUE
Dpp4	FALSE
Prnp	TRUE
Pde1a	TRUE
Ube2c	TRUE
Cks2	TRUE
Cd36	TRUE
Slc4a4	FALSE
Tuba1b	TRUE
Phlda1	TRUE
Sema3d	FALSE
Stom	FALSE
Fkbp1a	TRUE
Ugp2	TRUE
Asb4	TRUE
Col15a1	TRUE
Trf	TRUE
S100a16	TRUE
Chchd10	TRUE
Meox1	TRUE
Bri3	FALSE
Txnip	TRUE
Ier2	TRUE
Olfml3	TRUE
Ildr2	FALSE
2200002D01Rik	TRUE
Capn6	TRUE
Ran	TRUE
Nav1	TRUE
Card19	TRUE
Tagln	TRUE
Timp2	TRUE
Aldh2	TRUE
Itgb5	TRUE
Sh3bp5	TRUE
Col6a1	TRUE
Plscr2	TRUE
Aldh1a2	TRUE
Zfp385a	FALSE
Myl9	TRUE
Fam213a	TRUE
Lgals7	TRUE
Bicc1	FALSE
Vamp5	FALSE
Jund	TRUE
Folr1	FALSE
Bace2	TRUE
Fbn2	TRUE
Fcor	FALSE
Cdon	FALSE
Hic1	TRUE
Snai2	TRUE
Rarres2	TRUE
Fstl1	FALSE
Susd2	TRUE
Efemp1	TRUE
Cav1	TRUE
Hacd4	TRUE
F11r	FALSE
Zcchc3	FALSE
Fbn1	FALSE
Fam111a	TRUE
Ptgds	TRUE
Il18	TRUE
Cnn2	TRUE
Cdh3	FALSE
Wnt5a	TRUE
Frmd4b	FALSE
Cenpa	TRUE
Akap12	TRUE
Cox4i2	TRUE
Sdc4	FALSE
Irf8	TRUE
Col5a1	TRUE
H2afv	TRUE
Zfp36l1	FALSE
Cd82	FALSE
Spry1	TRUE
Thbs2	TRUE
1810037I17Rik	TRUE
Atp1b1	TRUE
Marcksl1	TRUE
Edn1	TRUE
Lmo4	FALSE
Tmem176b	FALSE
Loxl1	FALSE
Cnn3	FALSE
Igfbp3	TRUE
Thbs1	TRUE
Cks1b	TRUE
Egfl6	TRUE
Nap1l1	TRUE
Cd200	TRUE
Itga4	TRUE
Cstb	FALSE
Kcne1l	TRUE
Ldha	TRUE
Sept7	TRUE
Mecom	TRUE
Ubb	FALSE
Klf10	TRUE
Dpysl5	FALSE
Vmp1	TRUE
Erh	TRUE
Ank2	TRUE
Ndufa4l2	TRUE
Prss23	TRUE
Lsm6	TRUE
Crip1	TRUE
Trps1	FALSE
Cryl1	FALSE
Mif	TRUE
Pkhd1l1	FALSE
Nrep	FALSE
Tspan5	FALSE
Sfrp1	TRUE
Dctn6	FALSE
Mpped2	TRUE
Marcks	FALSE
Igf2	FALSE
6030408B16Rik	TRUE
Pcsk5	FALSE
Mmp2	TRUE
Ctsf	FALSE
Cldn15	TRUE
Tpm4	FALSE
Id2	TRUE
Ppfibp1	FALSE
Enpep	FALSE
Rorc	TRUE
Xist	TRUE
Anp32b	TRUE
Rasl11a	TRUE
Limd2	TRUE
Nnat	TRUE
Ndufa6	FALSE
Mmd	FALSE
Frmd4a	FALSE
Dcn	TRUE
Zdbf2	TRUE
Ndrg1	TRUE
Gas7	TRUE
Ppfibp2	TRUE
Ifitm3	TRUE
Cpe	TRUE
Zeb1	FALSE
Parvb	TRUE
Gabarap	FALSE
9430076C15Rik	TRUE
Usp53	TRUE
Tbx18	TRUE
Tpm2	TRUE
Smoc2	TRUE
Ccdc80	TRUE
Rpp25	FALSE
Rhoj	TRUE
Nrk	FALSE
Rhpn2	FALSE
Hapln1	TRUE
Tubb6	TRUE
Ccnd3	FALSE
Fam132a	TRUE
Tnc	TRUE
Pgam2	TRUE
Fgfr1	TRUE
Dhrs4	FALSE
Mbp	FALSE
Sdc3	TRUE
Iscu	FALSE
Col3a1	TRUE
Id3	TRUE
Col6a2	TRUE
Mki67	TRUE
Cd24a	TRUE
Spon2	TRUE
Dag1	FALSE
Ttyh2	TRUE
Cyr61	TRUE
Srsf2	TRUE
Ninj1	FALSE
Actb	TRUE
Eef1g	FALSE
Itga8	TRUE
Fam46a	TRUE
Lrrc17	TRUE
Lama4	TRUE
Rnase4	TRUE
Slc31a2	FALSE
Ccna2	TRUE
Rrm2	TRUE
Cldn3	TRUE
Rbbp7	FALSE
Itpripl2	FALSE
Ddah2	FALSE
Ptgs1	FALSE
Gja1	FALSE
Ahnak2	TRUE
Gsta4	TRUE
Uhrf1	TRUE
Cers4	FALSE
Lsm2	TRUE
Slc25a3	FALSE
Selenoh	TRUE
Angptl2	TRUE
Fosb	TRUE
Cybrd1	TRUE
Cthrc1	TRUE
Atp6v1f	FALSE
Gmpr	TRUE
Dbi	TRUE
Epha7	TRUE
Tpx2	TRUE
Set	TRUE
Eif5a	TRUE
Lcp1	TRUE
Qpct	TRUE
Tipin	TRUE
Zfas1	FALSE
Cenpf	TRUE
Tapbp	TRUE
Srsf7	TRUE
Cox8a	FALSE
Ccdc3	TRUE
Dact1	TRUE
1500009L16Rik	TRUE
Anxa1	TRUE
B3gnt9	FALSE
Sept9	FALSE
Tmem258	FALSE
Ccnb2	TRUE
Notch3	TRUE
Moxd1	TRUE
Syngr2	FALSE
Ndn	TRUE
Aldh1a1	TRUE
Prrx1	TRUE
Pard6b	FALSE
Heyl	TRUE
Stat3	FALSE
Lockd	TRUE
Fblim1	TRUE
Tspo	FALSE
H2afx	TRUE
Fam46c	FALSE
Man1a	FALSE
Cbx6	FALSE
Efna5	FALSE
Cd151	FALSE
Pigyl	FALSE
Pnp	FALSE
Nes	TRUE
Hsp25-ps1	TRUE
Lama5	FALSE
Sox6	FALSE
Tek	FALSE
Ebf2	TRUE
Dpep1	TRUE
Slc38a4	FALSE
Ddr1	FALSE
Cebpd	TRUE
Neo1	FALSE
Tspan18	TRUE
Smc4	TRUE
Serpinb6b	TRUE
Rps8	FALSE
Slit3	FALSE
Ubc	FALSE
Clic3	TRUE
Twsg1	FALSE
Gpm6b	TRUE
H3f3b	FALSE
Enc1	TRUE
Ube2l6	FALSE
Ptrf	FALSE
Mpp6	TRUE
Clta	FALSE
Eng	TRUE
RP23-220F20.2	FALSE
Adprh	FALSE
Egr1	TRUE
Dnajb1	TRUE
Ncam1	TRUE
Gpx1	FALSE
Hes1	TRUE
Cdca7	FALSE
Ets1	TRUE
Pltp	FALSE
Ddx25	TRUE
Sumo2	TRUE
Nkain4	TRUE
Mfap5	TRUE
Hells	TRUE
Lsr	FALSE
Cnrip1	FALSE
Dnm3os	TRUE
Smc2	TRUE
Ypel2	FALSE
Clmp	TRUE
Srsf3	TRUE
Dfna5	TRUE
Fam110c	TRUE
Prrg3	FALSE
Nfib	FALSE
Hcfc1r1	FALSE
Hey1	TRUE
Anxa3	TRUE
BC029214	FALSE
Crb2	FALSE
Mxra7	FALSE
Snta1	FALSE
Net1	FALSE
Col4a5	FALSE
Ptk2b	FALSE
Stmn1	TRUE
Mef2c	TRUE
Ppl	FALSE
Fam212a	TRUE
Rpl12	FALSE
Aplp1	TRUE
Ifi27l2a	TRUE
Tgfb1i1	TRUE
Ezh2	TRUE
Msc	TRUE
Cox7a2l	FALSE
Bmp4	TRUE
A730046J19Rik	TRUE
Myl2	TRUE
Gm1673	TRUE
Mfap4	TRUE
Cyp2s1	TRUE
Gm43426	TRUE
Lsm4	FALSE
Gsn	TRUE
Fxyd1	TRUE
Sgol1	TRUE
Ppia	TRUE
Frzb	TRUE
S100a4	TRUE
Lrpap1	FALSE
Arhgdib	FALSE
Lrp2	TRUE
Pnrc1	FALSE
Ifngr2	FALSE
Slc39a8	TRUE
Cd34	TRUE
Itga3	FALSE
Snrpf	FALSE
Tob1	TRUE
Rbm28	TRUE
Serf2	FALSE
Pdgfrb	TRUE
Tenm4	TRUE
Trib2	FALSE
Gm45263	FALSE
Nusap1	TRUE
Sh3bgrl3	FALSE
Tmpo	TRUE
Wdr86	FALSE
Rem1	FALSE
Khdrbs2	TRUE
Il17re	TRUE
Prokr2	TRUE
Filip1l	TRUE
Pdap1	TRUE
Neat1	TRUE
Csrnp1	TRUE
Gca	FALSE
Wwc2	FALSE
Ngf	TRUE
Sct	TRUE
Fli1	TRUE
Ddit4l	TRUE
Gng13	TRUE
Prc1	TRUE
Cpxm1	TRUE
Creb3l1	FALSE
Cdca3	TRUE
Adgrd1	TRUE
Dynlt1f	TRUE
Rgs17	TRUE
Cycs	TRUE
Elk3	TRUE
Gm45264	FALSE
Cdh13	TRUE
Laptm4a	FALSE
Sdf2	FALSE
Sema3c	TRUE
Ccdc34	TRUE
Dpysl3	TRUE
Ifi27	TRUE
Rpl11	FALSE
Arl4d	TRUE
Dctpp1	TRUE
Map3k5	FALSE
Dpysl2	FALSE
Wisp1	TRUE
Cst9	TRUE
Myo1b	FALSE
Pgrmc1	FALSE
Myc	TRUE
Gstm1	TRUE
Icam1	TRUE
Abracl	FALSE
Pkp2	FALSE
Slurp1	TRUE
Rps6	FALSE
Rspo2	TRUE
Gas1	FALSE
Pcna	TRUE
Col4a1	FALSE
Ccdc92	FALSE
Rps2	TRUE
Chsy1	FALSE
Lox	TRUE
Gstt1	TRUE
Met	FALSE
Ptprf	FALSE
Tkt	FALSE
Actc1	TRUE
Mif4gd	FALSE
Igfbp7	TRUE
Id1	TRUE
Cdca8	TRUE
Ybx1	TRUE
Tead2	FALSE
Lmo7	TRUE
Nectin2	FALSE
Gm2a	FALSE
Snrpd2	FALSE
Dek	TRUE
Cdk4	TRUE
Rabac1	FALSE
Baiap2l1	FALSE
Ilvbl	FALSE
Rdx	TRUE
H2afy2	FALSE
Ctsl	TRUE
Myl12a	TRUE
Peg10	TRUE
Cpne8	TRUE
Dtymk	TRUE
Sv2a	FALSE
Abca8a	TRUE
Spats2l	FALSE
Ptprd	FALSE
Hspb2	FALSE
Slc43a3	TRUE
Hmgb3	TRUE
Pdlim7	TRUE
Piezo1	FALSE
Tmem246	FALSE
Cenpe	TRUE
Hspe1	TRUE
Cpd	FALSE
Fgl2	TRUE
Nfkbiz	TRUE
Prkcz	FALSE
Rpl13	FALSE
Ccne2	TRUE
Chmp4b	FALSE
Cpz	FALSE
Flna	FALSE
Fosl2	FALSE
Piezo2	TRUE
Tyms	TRUE
Ak4	FALSE
Olfml2b	FALSE
Unc45b	TRUE
Rps15a	FALSE
Rps25	FALSE
Ackr3	TRUE
Pdcd4	TRUE
Nfatc1	TRUE
Clec3b	TRUE
Tst	TRUE
Srpx2	TRUE
Fxyd6	TRUE
Cygb	TRUE
Lbh	TRUE
Gpcpd1	FALSE
Selenow	FALSE
Wnt9a	FALSE
Rian	FALSE
Ptpn18	TRUE
Sfxn1	FALSE
Manf	TRUE
Ostc	FALSE
C3	TRUE
Vps8	TRUE
Gas5	FALSE
Slc38a2	FALSE
Arhgap18	FALSE
Srgap1	FALSE
Car9	TRUE
Serping1	FALSE
Igsf3	FALSE
Aldoc	TRUE
Ahcy	FALSE
Uqcrh	FALSE
Pmaip1	TRUE
Tubb5	TRUE
Lamb1	FALSE
Ank3	TRUE
Nkd1	FALSE
Mfge8	FALSE
Cdk1	TRUE
Zfp579	TRUE
Spc25	TRUE
Tmod3	FALSE
Peg12	FALSE
Rnf213	FALSE
Csf1r	FALSE
Tpi1	FALSE
Actn1	FALSE
Fabp7	TRUE
Rps11	FALSE
Ccnb1	TRUE
Foxp2	TRUE
Slbp	TRUE
Plk2	TRUE
Sms	TRUE
Zfp36l2	TRUE
Nucks1	TRUE
Cenpm	TRUE
Rab9	FALSE
Kdelr3	TRUE
2010300C02Rik	FALSE
Gli3	FALSE
Sat1	TRUE
Wwc1	FALSE
Cdo1	TRUE
Myo18a	FALSE
Etl4	TRUE
Golga7	FALSE
Aurkb	TRUE
Rpl27a	FALSE
Sptssa	FALSE
Tmem132a	FALSE
Parm1	TRUE
Tmeff1	FALSE
Zcchc5	TRUE
Spc24	TRUE
Ebf3	TRUE
Dcakd	FALSE
Hmcn1	TRUE
Unc5b	TRUE
Tmem45a	FALSE
Lpar4	TRUE
Rnf128	FALSE
Pfn1	FALSE
Kif15	TRUE
B4galt4	FALSE
Rpl13a	FALSE
Ctf1	FALSE
Gng11	FALSE
Nasp	TRUE
Hist3h2a	TRUE
H13	FALSE
Slc40a1	FALSE
Spsb1	FALSE
Bok	TRUE
Lamtor4	FALSE
1810058I24Rik	FALSE
Pxdc1	FALSE
Rpl23a	FALSE
Srm	TRUE
Zyx	FALSE
Oat	FALSE
0610010K14Rik	FALSE
Abcb1b	TRUE
Ggct	FALSE
Tk1	TRUE
Notch1	TRUE
Zfp185	FALSE
Rad51ap1	TRUE
Lig1	TRUE
Lsm3	TRUE
Cst3	FALSE
Plec	FALSE
Traf4	FALSE
Ano6	FALSE
Serinc5	FALSE
Plekhb2	FALSE
BC028528	FALSE
Tbc1d7	FALSE
Hmox1	TRUE
Adgra2	FALSE
Rpl17	FALSE
Atp6v1g1	FALSE
Fgf8	TRUE
Rack1	FALSE
Robo2	TRUE
Gm45540	FALSE
S100a10	TRUE
Gm42899	FALSE
Rps3a1	FALSE
Pbk	TRUE
Igfbp4	TRUE
Atp1a1	FALSE
Crym	TRUE
Sobp	TRUE
Syne4	FALSE
Fads6	FALSE
Kcnq1ot1	FALSE
Rcn2	FALSE
Dhrs3	TRUE
Frem1	TRUE
B4galt1	FALSE
Fam84b	FALSE
Opcml	TRUE
Hmgn3	TRUE
Dnajc9	TRUE
Junb	TRUE
Prss35	TRUE
Fam64a	TRUE
Ptges3	FALSE
Gpi1	FALSE
Synpo2	FALSE
Cbx3	TRUE
Laptm4b	FALSE
Hist1h1c	TRUE
Tln2	FALSE
Sft2d2	FALSE
Nop58	TRUE
Ank1	FALSE
Gm4204	FALSE
Pde10a	TRUE
Ssr2	FALSE
Ndufaf2	FALSE
C1qtnf4	FALSE
Gxylt2	TRUE
P2ry1	TRUE
Suclg2	FALSE
Rpl22	FALSE
Tfpi	FALSE
Myl3	TRUE
Auts2	FALSE
Calm3	FALSE
Dync1i2	FALSE
Pgf	TRUE
Sbsn	TRUE
Rpl18	FALSE
Ppm1l	FALSE
Plat	FALSE
Pdgfrl	TRUE
Rps23	FALSE
Atp1a2	TRUE
Specc1	FALSE
Tmem167	FALSE
Fam110b	FALSE
Lrrn4cl	TRUE
Bzw2	FALSE
2310030G06Rik	FALSE
Ptger3	TRUE
Npr3	FALSE
Fah	FALSE
Plekhg1	TRUE
Hotairm1	TRUE
Mgat3	FALSE
Creg1	FALSE
Mcm3	TRUE
Muc16	FALSE
Ankrd1	TRUE
Hspb7	TRUE
Cd63	TRUE
Rab7b	TRUE
Tpbgl	TRUE
Rnaset2a	FALSE
Cdh2	FALSE
Shisa2	TRUE
Cdc20	TRUE
Islr	FALSE
Pgls	FALSE
Sulf2	TRUE
Gria3	FALSE
Cd55	TRUE
Ecm2	FALSE
Nppc	TRUE
P3h4	FALSE
Xpr1	FALSE
Arl5b	FALSE
Ccl2	TRUE
1110065P20Rik	FALSE
Tm4sf1	TRUE
Gmnn	TRUE
Enpp4	FALSE
Anp32e	TRUE
Krt14	TRUE
Pcdh18	FALSE
Cox19	FALSE
Shox2	TRUE
Hbb-bs	TRUE
Sox13	FALSE
Ccl27a	FALSE
Epb41l4aos	FALSE
Tgfbi	TRUE
Atp6v0e2	FALSE
Gng8	TRUE
Serpinb1a	TRUE
Tns3	FALSE
Uqcc3	FALSE
Arl6ip5	FALSE
Cdc7	FALSE
Fgf2	FALSE
Rpsa	FALSE
F3	TRUE
Fgf9	TRUE
Hist3h2ba	TRUE
Mat2b	FALSE
Ckb	TRUE
Cd302	FALSE
Mpst	FALSE
Gyg	TRUE
Arhgef6	FALSE
Zbtb7c	FALSE
Tspan4	FALSE
Smc1a	TRUE
1600012H06Rik	FALSE
Dmkn	TRUE
Rrs1	TRUE
Hn1	TRUE
Dnmt1	TRUE
Ncl	TRUE
Frrs1	FALSE
Krtcap2	FALSE
Mis18bp1	TRUE
Trim59	TRUE
Dbn1	FALSE
Rpl6	FALSE
Pim1	TRUE
Pi15	TRUE
Adgre5	FALSE
Clspn	TRUE
Ube2n	FALSE
P3h2	FALSE
Tmem26	TRUE
Celf4	FALSE
Hsd17b10	FALSE
Klf2	TRUE
Hpf1	FALSE
Filip1	TRUE
Sh3kbp1	FALSE
Pa2g4	TRUE
Map1lc3b	FALSE
Unc13b	FALSE
1700023F06Rik	TRUE
Snrpd1	TRUE
G3bp1	TRUE
Alkbh1	FALSE
Prr13	FALSE
Gm21596	FALSE
Itih5	TRUE
Stard10	FALSE
Glrx	TRUE
Dctd	FALSE
Arhgef5	FALSE
Ifitm1	TRUE
Gins2	TRUE
Dusp5	TRUE
Pygb	FALSE
Vstm4	FALSE
Hmmr	TRUE
Timp1	TRUE
Car13	FALSE
Dapk1	FALSE
Fis1	FALSE
Racgap1	TRUE
Larp7	FALSE
Selenom	FALSE
Mcm5	TRUE
Cfap57	TRUE
Smc6	FALSE
Kif21a	FALSE
Rai14	FALSE
Ubash3b	TRUE
C1qtnf2	TRUE
Atad2	TRUE
Tnxb	TRUE
Mras	FALSE
Tmem176a	FALSE
Col5a2	FALSE
C130075A20Rik	FALSE
Use1	FALSE
Tmed2	FALSE
Rab11fip1	FALSE
Plxdc2	FALSE
Hlf	FALSE
Cxcl13	TRUE
Gm43194	FALSE
Snhg3	FALSE
Epb41l4a	FALSE
U2af1	TRUE
Khk	FALSE
Lrrc1	FALSE
Inhba	TRUE
Isyna1	FALSE
Kank1	FALSE
Rps3	FALSE
Uqcc2	FALSE
Cyp20a1	FALSE
Neil3	TRUE
Snhg8	FALSE
Anxa2	TRUE
Itm2b	TRUE
Kctd12	TRUE
Hnrnpa1	FALSE
Ppa1	TRUE
Pth1r	TRUE
Npdc1	TRUE
Slc16a6	FALSE
Rarb	FALSE
Igf1	TRUE
Myo1d	FALSE
Snrpe	FALSE
Smim15	FALSE
Hnrnpa2b1	TRUE
Car3	TRUE
Smarca2	FALSE
Nrtn	TRUE
Cldn1	TRUE
Arhgef12	FALSE
Apitd1	FALSE
Enpp5	FALSE
Stard5	FALSE
Ccdc124	FALSE
Tslp	FALSE
Myl4	TRUE
Hba-a1	TRUE
Gaa	FALSE
Cd44	TRUE
Gdf10	TRUE
Prdx6	FALSE
Fam32a	FALSE
Ckap2l	TRUE
Rasa3	FALSE
Nuf2	TRUE
Bicd1	TRUE
Ptprz1	TRUE
Rpl7a	FALSE
Fubp1	FALSE
Banf1	FALSE
Arid5b	FALSE
Lsm5	FALSE
Spata13	TRUE
Fmo2	TRUE
Sdhb	FALSE
Ctnnal1	FALSE
Agap1	FALSE
Igdcc4	FALSE
Enpp2	TRUE
Ier3ip1	FALSE
Ptms	FALSE
Hnrnpa3	FALSE
Pdlim4	TRUE
Nsg1	TRUE
Metrn	FALSE
Slc2a1	TRUE
Dtl	TRUE
Msn	FALSE
mt-Atp6	FALSE
Fam171a1	FALSE
AU021092	TRUE
Ptger4	FALSE
Nudt4	FALSE
Clmn	FALSE
Nr2f1	TRUE
Rpl14	FALSE
Nod1	FALSE
Morf4l2	FALSE
Slc16a10	FALSE
Anpep	TRUE
Usp2	FALSE
Prss12	FALSE
Odc1	TRUE
Fkbp11	TRUE
Bst1	TRUE
Wnt2	TRUE
Plk4	TRUE
Tacc3	TRUE
Mybl2	TRUE
Pla2g16	TRUE
Ormdl2	FALSE
Spry2	TRUE
Pgk1	TRUE
Cntfr	FALSE
Hs6st1	FALSE
Klf13	FALSE
Hist1h2bc	TRUE
Fscn1	FALSE
Foxc2	TRUE
Rbmx	FALSE
Hnrnpd	FALSE
Aplp2	FALSE
Higd1a	TRUE
Fbxo5	TRUE
Rnd1	TRUE
Mal2	TRUE
Echs1	FALSE
Vav3	FALSE
Ogn	TRUE
Rbm3	FALSE
Cish	FALSE
Atp5l	FALSE
Hspb8	TRUE
Cenph	TRUE
Tmem141	FALSE
Rasgrp2	TRUE
Rasl11b	TRUE
E2f7	TRUE
Fn1	TRUE
Rangrf	TRUE
Oxct1	FALSE
Lifr	FALSE
Cmtm3	FALSE
St6galnac4	FALSE
Smim22	TRUE
Mst1r	FALSE
2510002D24Rik	FALSE
AI506816	FALSE
Col4a4	TRUE
Rcsd1	FALSE
Mast4	FALSE
Rbms1	FALSE
Emc2	FALSE
Arl4c	FALSE
Epc1	TRUE
Erdr1	TRUE
S1pr3	FALSE
Sema3f	FALSE
Slc44a1	FALSE
Pros1	FALSE
Rhob	TRUE
Cracr2b	FALSE
Fam162a	TRUE
Thsd4	FALSE
Kif23	TRUE
Casp3	FALSE
Wipi1	FALSE
Gpx7	FALSE
Tiparp	FALSE
Fbln5	TRUE
Rps27l	TRUE
Rcc2	FALSE
Maff	TRUE
Gar1	FALSE
Mxd3	TRUE
Adcyap1r1	FALSE
Rbm25	FALSE
Atpif1	FALSE
Selenos	FALSE
Gm45551	TRUE
Cbx1	FALSE
9930012K11Rik	FALSE
Tdrp	FALSE
Fuom	FALSE
Kcnn3	TRUE
Vdac3	FALSE
Cdk14	FALSE
9330182L06Rik	TRUE
Rcn3	FALSE
Anxa6	FALSE
Pycard	FALSE
Thrb	FALSE
Ube2s	TRUE
Stxbp2	FALSE
Cox6b2	TRUE
Rflnb	FALSE
Hist1h4i	TRUE
Atp6v0b	FALSE
Gm10169	TRUE
Bhlhe40	TRUE
Rhox5	TRUE
Mcm6	TRUE
Gm8773	TRUE
Ftl1	FALSE
Rps26	FALSE
Csf1	FALSE
Tmem150a	FALSE
Rps20	FALSE
Rpl8	FALSE
Ggta1	FALSE
Ndufa13	FALSE
Syce2	TRUE
Uqcr11	FALSE
Slc24a2	FALSE
Sec61a1	FALSE
Rpgrip1	TRUE
Tmem88	FALSE
Gabrb1	TRUE
Rgs5	TRUE
Arl2	FALSE
Rpl29	FALSE
Cpeb2	FALSE
Sfpq	FALSE
Glis2	FALSE
Abcc9	TRUE
Man1a2	FALSE
Polr2l	FALSE
Lama2	FALSE
Gcnt1	FALSE
mt-Co1	FALSE
Tcf12	FALSE
Rnf144a	FALSE
Rnaset2b	FALSE
Cenpw	TRUE
Armcx1	FALSE
Rps6-ps4	FALSE
Usp50	FALSE
Mtss1	FALSE
Slfn9	TRUE
Rab34	FALSE
Bax	TRUE
Col13a1	TRUE
Incenp	TRUE
Rmi2	FALSE
Mtus2	FALSE
Abca1	TRUE
Snrpa	FALSE
Chaf1a	TRUE
Hba-a2	TRUE
Srrm2	FALSE
Tpp1	FALSE
Psme1	FALSE
Eps8	FALSE
Tro	FALSE
Slc2a13	FALSE
Flnc	FALSE
Cobll1	FALSE
Slc39a10	FALSE
Ncapd2	TRUE
Errfi1	TRUE
Phactr2	FALSE
Rabggtb	FALSE
Vtcn1	TRUE
2020-03-02	FALSE
Amot	FALSE
Igf2r	FALSE
Enpp6	TRUE
AV026068	FALSE
Flrt1	FALSE
Sh3pxd2b	FALSE
Ankrd12	FALSE
Bmpr1a	FALSE
Pam	TRUE
Pea15a	FALSE
Col11a1	TRUE
Nav2	FALSE
Ttk	TRUE
Rabgap1l	FALSE
Rap2a	FALSE
Kiz	FALSE
Rplp0	FALSE
Cdr2l	FALSE
Slc25a5	TRUE
Vasn	FALSE
Sac3d1	FALSE
Cdc42ep2	FALSE
Txn1	TRUE
Esam	TRUE
Rpl35	FALSE
Rpl37	FALSE
Col18a1	TRUE
Kpnb1	TRUE
Oasl2	TRUE
Plscr4	FALSE
Kcnh7	TRUE
Mdfi	FALSE
St3gal4	FALSE
Nhsl1	FALSE
Eif2s1	FALSE
Sypl	FALSE
Tmc4	FALSE
Ndufa3	FALSE
Cgn	FALSE
Rpl10a	FALSE
Rnaseh2c	TRUE
Clip4	FALSE
Snrpa1	TRUE
Scp2	FALSE
Myo5b	TRUE
Nfkbia	TRUE
Hist1h2ag	FALSE
App	FALSE
Hspd1	TRUE
Kif11	TRUE
Prr15l	TRUE
Stard8	FALSE
Actn3	TRUE
Dynlt3	FALSE
Oaf	FALSE
Ppp1r14b	TRUE
Fam84a	TRUE
Rpl21	FALSE
Hnrnpab	TRUE
Fibin	TRUE
Scara3	FALSE
Arsb	TRUE
Haus7	TRUE
Slc38a1	FALSE
Prelid1	FALSE
Kcne4	TRUE
Pdia6	TRUE
C77370	TRUE
Selenoi	TRUE
Knl1	TRUE
Igf2os	FALSE
B4galt6	FALSE
Shroom2	FALSE
Dsp	TRUE
Tnnt1	FALSE
Tmem119	TRUE
Csnk1e	FALSE
Sf3b5	FALSE
Rsu1	FALSE
Sfxn3	FALSE
Wfdc2	TRUE
Gm4366	FALSE
Kif20b	TRUE
Clip1	FALSE
Fabp3-ps1	FALSE
Ptpn13	FALSE
Aim2	FALSE
Rgs10	FALSE
Ifnar2	FALSE
Efemp2	FALSE
Cox14	FALSE
Tnnc1	TRUE
Rbm47	FALSE
Msantd3	FALSE
Me3	FALSE
Bst2	TRUE
Tspan9	FALSE
Cnbp	FALSE
Cnih1	FALSE
Calm2	TRUE
Ttc28	FALSE
Hnrnpm	FALSE
Sema5a	FALSE
Lmcd1	TRUE
Fhod3	FALSE
Knstrn	TRUE
Epb41l3	FALSE
Rbmxl1	FALSE
H1fx	TRUE
Tmem2	FALSE
Nnmt	TRUE
Dhfr	TRUE
1810041L15Rik	FALSE
Klhl6	FALSE
Serpinh1	FALSE
Srsf1	FALSE
Snai1	TRUE
Supt4a	FALSE
1110032F04Rik	TRUE
Rspo3	TRUE
Hist1h1b	TRUE
Nme1	TRUE
Nfix	TRUE
Smad7	TRUE
Dbf4	TRUE
Mgll	TRUE
Ctdspl	FALSE
Spcs1	FALSE
Ppdpf	FALSE
Esco2	TRUE
Rad51	TRUE
Prmt1	TRUE
Ndrg2	FALSE
Calca	TRUE
Camk2n1	TRUE
Etv4	FALSE
Daglb	FALSE
Plscr1	FALSE
Podxl	TRUE
Pcdh15	TRUE
Frem2	TRUE
Efna1	FALSE
Ccdc88a	FALSE
Lpl	TRUE
Mettl26	FALSE
mt-Nd4	FALSE
Dck	TRUE
Mylip	FALSE
Efnb2	TRUE
Magi2	FALSE
Ppp2r5a	FALSE
Samd4	FALSE
Ctbp2	FALSE
Rpa3	FALSE
Vwa5a	FALSE
Slc12a2	TRUE
Tuba1c	TRUE
Skp2	TRUE
Shb	FALSE
Bub1b	TRUE
Gm11478	FALSE
Tmem37	TRUE
Plpp3	TRUE
Itga1	FALSE
Capns1	FALSE
Anln	TRUE
Has2	TRUE
Pxdn	FALSE
Speg	FALSE
Sept8	FALSE
Etv1	TRUE
C330027C09Rik	TRUE
Ssh2	FALSE
Itgb8	FALSE
Cdc42ep3	TRUE
Ung	TRUE
1200007C13Rik	TRUE
Tinagl1	TRUE
Snhg18	FALSE
Znrf2	FALSE
Cdkn3	TRUE
Glrx3	FALSE
Sdcbp	FALSE
Cbfb	FALSE
Padi1	FALSE
Fam63b	FALSE
Mex3b	TRUE
Ablim1	FALSE
Agfg1	FALSE
Colec11	TRUE
Nfia	TRUE
Rpl30	FALSE
Hmgn1	TRUE
Alyref	TRUE
Dock1	FALSE
Zbtb20	FALSE
Rsrp1	FALSE
Casp6	TRUE
B3gnt5	TRUE
Melk	TRUE
Calcrl	TRUE
Ppp1r13b	FALSE
Fbln1	FALSE
Sfrp2	TRUE
Rrbp1	FALSE
Cxcl12	TRUE
Ddx18	FALSE
Shisa8	TRUE
Rdh10	FALSE
Ttc3	FALSE
Gm1821	FALSE
Srsf10	FALSE
Gm37333	FALSE
Pja1	FALSE
Hnrnpf	FALSE
Naa50	FALSE
Mapk3	FALSE
Arrdc4	FALSE
Rps15	FALSE
Wls	FALSE
Sytl2	FALSE
Rpl6l	FALSE
Bcar3	FALSE
Megf6	TRUE
Cmtm7	TRUE
Gm14005	TRUE
Emp2	FALSE
Ahr	FALSE
Psap	FALSE
Adam10	FALSE
Ccdc85a	TRUE
Itgb1	FALSE
Pmp22	FALSE
Tcf3	FALSE
Anxa7	FALSE
Ilk	FALSE
Gm13431	TRUE
Ccl7	TRUE
Arhgap11a	TRUE
Rps12	FALSE
Ptprs	FALSE
Fam91a1	FALSE
Eva1b	FALSE
Rpl19	FALSE
Arhgap22	FALSE
Gm45265	FALSE
H2-Q4	FALSE
Tril	FALSE
Tppp3	TRUE
Svip	FALSE
Akr1b10	FALSE
Cdc42	FALSE
Plekhj1	FALSE
Gjc1	FALSE
Ddx21	TRUE
Wdr91	FALSE
Rfc3	FALSE
Cenpk	TRUE
Gadd45b	TRUE
Fjx1	FALSE
Nudcd2	TRUE
Ssr1	FALSE
Zfp612	FALSE
Phldb2	FALSE
Cep170b	FALSE
Dkk2	TRUE
Tmem238	FALSE
Fignl1	FALSE
Mylk3	FALSE
Itga7	FALSE
Skap2	TRUE
Pacsin2	FALSE
Arhgef40	FALSE
Cotl1	TRUE
Tmem178	TRUE
Zfp664	FALSE
2810025M15Rik	FALSE
Srrm1	FALSE
2700099C18Rik	TRUE
Ctsd	FALSE
Gm25630	FALSE
Gprc5b	FALSE
Tpst1	FALSE
Nxph3	FALSE
Ptx3	TRUE
Hsp90b1	TRUE
Ccdc86	FALSE
Tgif1	FALSE
Gpr146	FALSE
Cped1	FALSE
Ncapg	TRUE
Snx8	FALSE
Akr1b8	TRUE
Stox2	FALSE
Gsdmd	FALSE
Meis3	FALSE
E2f8	TRUE
Ube4b	FALSE
Rrm1	TRUE
Tex30	TRUE
Gm43322	FALSE
AI661453	FALSE
Usp46	FALSE
Gbp2	FALSE
Ephb1	FALSE
Mad2l1	TRUE
Hook1	FALSE
Tmed4	FALSE
Ltbp3	FALSE
Timm8b	FALSE
Dnajc2	TRUE
Klf7	FALSE
Nudc	TRUE
Rps17	FALSE
Lrp10	FALSE
Ltbp1	TRUE
Cdca2	TRUE
Nans	FALSE
Socs2	TRUE
Rfc4	FALSE
Grina	TRUE
Bmp2k	FALSE
Tmem53	FALSE
Rwdd1	FALSE
Cercam	FALSE
Shfm1	FALSE
Scrg1	TRUE
Nmb	TRUE
Tmem51	FALSE
Sgk1	TRUE
Mcm4	FALSE
Pla1a	TRUE
Snhg1	FALSE
Dtx2	FALSE
Mlf1	TRUE
Cct6a	TRUE
CAAA01194877.2	FALSE
Xdh	FALSE
Nhsl2	FALSE
Nop56	TRUE
Uap1l1	FALSE
Kcna5	FALSE
Rpl18a	FALSE
S100a11	TRUE
Hivep2	FALSE
Mxra8	FALSE
Peg3	TRUE
Nceh1	FALSE
Cenpq	TRUE
Avpi1	FALSE
Topbp1	TRUE
Cd40	FALSE
1500011K16Rik	FALSE
Socs5	FALSE
Itga9	FALSE
A930011G23Rik	FALSE
Mrpl42	FALSE
Myef2	TRUE
Dennd2a	FALSE
Jph2	FALSE
Serf1	FALSE
Tceal8	FALSE
Adgrl3	FALSE
Erbb4	FALSE
Dut	TRUE
Mkrn1	FALSE
Creb3	FALSE
Wnt4	TRUE
Slc24a5	TRUE
Gm43581	TRUE
Nfe2l2	FALSE
Col12a1	TRUE
Zfp9	FALSE
Dchs1	FALSE
Igsf10	FALSE
Bcat1	FALSE
Trip13	TRUE
Golt1b	FALSE
Gadd45g	TRUE
Fam189a2	FALSE
St3gal6	FALSE
Nxnl2	FALSE
Rpl32	FALSE
Stx3	FALSE
Hist1h2ae	TRUE
Apbb2	FALSE
Gas2l3	TRUE
Psmb6	FALSE
Reep5	FALSE
Hs3st1	TRUE
Plk1	TRUE
C2	FALSE
Sri	FALSE
Mid1ip1	TRUE
Rpl22l1	FALSE
Pnn	FALSE
Mpp5	FALSE
Sh2d3c	FALSE
Des	TRUE
Rbpms	FALSE
Fyn	FALSE
Calr	TRUE
Anapc15	FALSE
Atp8a1	FALSE
Ssrp1	TRUE
Lyar	TRUE
Fermt2	FALSE
Rsrc1	FALSE
Mybpc2	FALSE
Celf2	FALSE
Gap43	TRUE
Sdhd	FALSE
Ano1	TRUE
Lhx8	TRUE
Nr4a1	TRUE
Gabra4	FALSE
Blm	TRUE
Gatm	TRUE
Cltb	FALSE
Cdkn2c	TRUE
Cdca5	TRUE
Tnni3	TRUE
Ppp1r14c	TRUE
Rfc1	FALSE
Ldhb	TRUE
Snrnp40	FALSE
Ces2g	FALSE
Egln3	TRUE
Mms22l	TRUE
Arf2	TRUE
Pawr	FALSE
Bche	TRUE
Fam49a	FALSE
Ngfr	TRUE
Edn2	TRUE
Hk2	TRUE
Pfkfb3	FALSE
Mdh2	FALSE
Ska1	TRUE
Lamp2	FALSE
Rnaseh2b	FALSE
Ckap4	FALSE
Cpne2	FALSE
Fam180a	FALSE
Gm37999	FALSE
Gng2	FALSE
H6pd	FALSE
Eif1	FALSE
Cdk2ap1	FALSE
Tnfrsf12a	TRUE
Gm20634	TRUE
Scn7a	FALSE
Cda	TRUE
Cse1l	TRUE
Rplp1	FALSE
Ins2	FALSE
Hlcs	FALSE
Exo1	TRUE
mt-Nd1	TRUE
Tgoln1	FALSE
Syncrip	FALSE
Cep83	FALSE
Wee1	TRUE
Zfp395	FALSE
Fbl	FALSE
Fabp4	TRUE
Myadm	FALSE
Slc7a8	FALSE
Phxr4	FALSE
Npm1	TRUE
BC030336	FALSE
Rps5	FALSE
Thra	FALSE
Lrr1	FALSE
Prdx1	FALSE
Plxnb2	FALSE
Kpna2	TRUE
Lypd2	TRUE
Rab27b	FALSE
Fgd5	FALSE
Mcm2	FALSE
Fzd5	FALSE
Ncoa4	FALSE
Ddit3	FALSE
Sgol2a	TRUE
Emc8	FALSE
Myl6	TRUE
Umps	FALSE
Plekha7	TRUE
Gng5	TRUE
Rpl4	FALSE
Zfyve21	FALSE
Pfdn5	FALSE
Il15	FALSE
Vkorc1	FALSE
Gprc5c	FALSE
Dnase2a	FALSE
Hdac2	FALSE
Uchl3	TRUE
Dlgap5	TRUE
Cenpn	TRUE
Syne1	FALSE
Hand2	FALSE
Tnik	FALSE
Aldoa	TRUE
Lgals3	TRUE
Olfr1369-ps1	TRUE
Nab1	FALSE
Oplah	FALSE
Lta4h	FALSE
Khdrbs3	FALSE
Lims1	FALSE
Tacc2	FALSE
Synrg	FALSE
Cdyl	FALSE
Ei24	FALSE
Man2b2	FALSE
Bckdhb	FALSE
Mcm7	FALSE
Anxa11	FALSE
Cdc6	TRUE
Chmp2b	FALSE
Col8a1	TRUE
Gm21955	FALSE
Bcl2	FALSE
Ncaph	TRUE
Rpap3	FALSE
Rbpms2	FALSE
Ssc5d	FALSE
Supt16	TRUE
Rnps1	FALSE
Bola1	FALSE
Chka	TRUE
Iqgap3	TRUE
Wdsub1	FALSE
Timp3	TRUE
Shcbp1	TRUE
Ckap2	TRUE
Mrpl13	FALSE
Smco3	FALSE
Scube1	FALSE
Dera	FALSE
Cxcl2	TRUE
Fuca2	FALSE
Prlr	TRUE
D630033O11Rik	TRUE
Akt2	FALSE
Gm15498	FALSE
Phlda3	TRUE
Etv5	TRUE
Map1lc3a	FALSE
Cstf3	FALSE
Hyi	FALSE
Map4	FALSE
Kif20a	TRUE
Ppp2r2a	FALSE
Fign	FALSE
Fam187b	FALSE
Ndufa4	FALSE
Txnl1	TRUE
Ndufs5	FALSE
4930404N11Rik	FALSE
Mir22hg	FALSE
Anxa8	TRUE
Srpx	FALSE
Sptbn1	FALSE
Adamts1	TRUE
Nudt19	FALSE
Ppih	TRUE
Arhgef2	FALSE
Mgarp	TRUE
Rpa2	TRUE
Slco2a1	FALSE
Thbs3	FALSE
Kif13a	FALSE
Cdc42ep4	FALSE
Serbp1	TRUE
Gm26881	FALSE
Smpd1	FALSE
Cux1	FALSE
Gm42537	FALSE
Ifitm2	FALSE
Dnajb9	FALSE
Arfgef3	FALSE
Pola2	TRUE
Gm10288	FALSE
Kif26b	TRUE
Dclk1	TRUE
Asf1b	TRUE
Gm8797	FALSE
Igf2bp1	TRUE
Tmc6	FALSE
Lzts1	FALSE
Camta1	FALSE
Bhlhe41	TRUE
Btbd3	FALSE
Diaph3	TRUE
Sept4	TRUE
Exosc8	FALSE
Klf6	TRUE
Lnpk1	FALSE
Tac2	TRUE
Plekha2	FALSE
Hoxb2	FALSE
Cdk2ap2	FALSE
Cxcl10	TRUE
6820408C15Rik	FALSE
Actl6a	FALSE
H2afy	TRUE
Ccdc64	FALSE
Sept6	FALSE
Snrpd3	FALSE
Alpl	FALSE
Psma3	FALSE
Hnrnpk	FALSE
Kif4	TRUE
Nfe2l3	FALSE
Arhgap44	FALSE
Ypel3	FALSE
Aga	FALSE
Kif2c	TRUE
4932438H23Rik	TRUE
Psmc3ip	TRUE
Rogdi	FALSE
Abce1	FALSE
Suv39h2	FALSE
Lrrc59	TRUE
Rps7	FALSE
Ewsr1	FALSE
Has1	TRUE
Syngr1	FALSE
Bcr	FALSE
Nudt5	FALSE
Hjurp	TRUE
Ccdc6	FALSE
Ephb2	FALSE
Mef2a	FALSE
R3hdm1	FALSE
Klhl24	FALSE
Ncapg2	TRUE
Zc3h15	FALSE
Dst	FALSE
Rps13	FALSE
Tspan8	TRUE
Gm12122	FALSE
Gapdh	TRUE
Ets2	FALSE
Chpf	FALSE
Dnpep	FALSE
Pcdh9	FALSE
Gm42909	FALSE
4930503L19Rik	FALSE
Ank	FALSE
Rplp2	FALSE
Rras2	FALSE
Sqstm1	FALSE
Mapkapk2	FALSE
Cox5b	FALSE
Gm38197	FALSE
Ssx2ip	FALSE
Pard6g	FALSE
Hist1h3c	TRUE
Nktr	FALSE
Scara5	TRUE
Il10rb	FALSE
Pxmp4	FALSE
Bpgm	FALSE
Lysmd2	FALSE
Ncs1	FALSE
Gnl3	FALSE
Sh3yl1	FALSE
Aspm	TRUE
Gdf11	FALSE
Mrrf	FALSE
Slc35b1	FALSE
Tom1l1	FALSE
Adm	TRUE
Gclm	FALSE
Iqgap2	TRUE
Perp	TRUE
Acadm	FALSE
Lrrtm1	FALSE
Ndc80	TRUE
Sertad1	FALSE
Bvht	FALSE
Fam184a	FALSE
Acyp2	FALSE
Map3k1	FALSE
Wbp5	FALSE
Fas	FALSE
Casz1	TRUE
2410015M20Rik	FALSE
Fkbp3	TRUE
Wdhd1	FALSE
Ccnd2	TRUE
Praf2	FALSE
Pcdh7	TRUE
Mknk2	FALSE
Elmo1	FALSE
Ywhaq	TRUE
Fam178a	FALSE
Mical2	FALSE
P4hb	FALSE
Igfbp2	TRUE
Gm45262	FALSE
Abhd17c	FALSE
Aida	FALSE
Lama3	FALSE
St6galnac2	FALSE
Rpl3	FALSE
Ndufb11	FALSE
Atp6v1a	FALSE
Atp6v1e1	FALSE
Ndufc2	FALSE
Irs1	FALSE
Pvt1	FALSE
Syde2	FALSE
5033428I22Rik	FALSE
Clcn3	FALSE
Arhgap5	FALSE
Lpcat3	FALSE
Pdrg1	FALSE
Lgmn	FALSE
Tgfb2	FALSE
Efcab11	TRUE
Map3k8	FALSE
Vash2	FALSE
Crispld2	TRUE
Zmat5	FALSE
Evpl	TRUE
Cep55	TRUE
Mrvi1	FALSE
Tmsb15b1	FALSE
Cox4i1	FALSE
Grip1	FALSE
Gm17660	TRUE
Fndc1	TRUE
Ccdc171	FALSE
Top1	FALSE
G0s2	TRUE
Kit	FALSE
Soat1	FALSE
Kcnb2	TRUE
Nedd4l	FALSE
Bzw1	FALSE
2700060E02Rik	FALSE
Kxd1	FALSE
Hsp90aa1	TRUE
Cdh10	FALSE
Jsrp1	FALSE
Trac	TRUE
Rnf165	FALSE
Slc23a3	TRUE
Tnks1bp1	FALSE
1700027J19Rik	FALSE
Il1rl2	FALSE
Pmf1	TRUE
Rab40b	FALSE
Mak16	FALSE
Agpat9	FALSE
Eef1d	FALSE
Ube2v2	FALSE
Amigo2	TRUE
Fap	FALSE
Gm6472	FALSE
Cd81	FALSE
Gm16075	FALSE
Spats2	FALSE
Dusp3	FALSE
Npl	FALSE
Srp54b	FALSE
Brca1	FALSE
Smarcb1	FALSE
Vnn1	FALSE
Rps16	FALSE
Gpr88	FALSE
[truncated: 19,978 more rows]
