# Supplementary material for: Coordination of endothelial cell positioning and fate specification by the epicardium
Source: Nat Commun. 2021 Jul 6;12:4155. doi: 10.1038/s41467-021-24414-z (PMC8260743; doi:10.1038/s41467-021-24414-z)
Supplement: Supplementary file 6 — Supplementary Dataset 4 [file 41467_2021_24414_MOESM6_ESM.xlsx]

## Sheet: Endothelial WT-dKO CCA
Supplementary Dataset 4. Differential gene expression in endothelial cells from control and MRTFepiDKO hearts without canonical correlation analysis. Differential expression significance was determined using non-parametric Wilcoxon rank sum test.
	p_val	avg_logFC	pct.1	pct.2	p_val_adj
Aldoa	2.02149e-78	0.949394	0.91	0.769	2.95461e-74
Ldha	3.84438e-57	0.948514	0.885	0.78	5.61895e-53
Tpi1	3.17184e-76	0.912676	0.856	0.656	4.63596e-72
Ctsl	2.80171e-56	0.891422	0.918	0.756	4.09497e-52
Apoe	5.99286e-24	0.87516	0.901	0.822	8.75916e-20
Eno1	4.86646e-46	0.841645	0.779	0.578	7.11282e-42
Gapdh	1.07084e-62	0.792125	0.962	0.9	1.56514e-58
Bnip3	4.59388e-61	0.769537	0.482	0.123	6.71442e-57
Itm2b	2.04739e-68	0.744253	0.983	0.924	2.99246e-64
G0s2	2.74962e-28	0.739787	0.333	0.118	4.01885e-24
Pkm	8.76586e-41	0.72761	0.855	0.748	1.28122e-36
Mif	7.36435e-56	0.717478	0.926	0.856	1.07637e-51
Sepp1	8.63632e-30	0.711122	0.803	0.621	1.26228e-25
Cd9	1.27606e-45	0.69211	0.724	0.445	1.86508e-41
Pgam1	1.97005e-48	0.680565	0.788	0.597	2.87942e-44
H1f0	1.68213e-33	0.544411	0.879	0.749	2.4586e-29
Fabp4	4.60227e-10	0.532175	0.579	0.446	6.72668e-06
Hspa8	7.34436e-78	0.531939	0.994	0.978	1.07345e-73
Eif4a2	1.46259e-20	0.486825	0.892	0.836	2.13772e-16
Atp5b	7.51596e-34	0.476249	0.91	0.82	1.09853e-29
Hmgb2	1.51996e-31	0.470683	0.908	0.771	2.22157e-27
Ubb	2.27706e-71	0.469183	0.997	0.986	3.32815e-67
Cd63	5.51146e-37	0.463397	0.912	0.776	8.05555e-33
Cd81	1.41508e-55	0.461883	0.977	0.916	2.06828e-51
Gpi1	1.26039e-33	0.460045	0.815	0.648	1.84219e-29
Ier3	9.84661e-28	0.45257	0.307	0.093	1.43918e-23
Slc16a3	1.28793e-42	0.443539	0.331	0.06	1.88245e-38
Anxa2	7.45666e-25	0.431148	0.869	0.785	1.08987e-20
Vdac2	3.71027e-44	0.431142	0.839	0.623	5.42294e-40
Pfkl	1.05721e-33	0.42229	0.495	0.237	1.54522e-29
Odc1	2.25032e-16	0.416157	0.677	0.53	3.28907e-12
Selenbp1	2.35475e-25	0.415394	0.313	0.109	3.4417e-21
Galk1	4.02985e-36	0.41415	0.549	0.282	5.89002e-32
Tmem59	8.23069e-32	0.413274	0.85	0.703	1.203e-27
Npm1	2.4115e-50	0.410907	0.995	0.98	3.52465e-46
Adm	1.73347e-29	0.407513	0.266	0.058	2.53363e-25
Cirbp	1.14653e-24	0.402498	0.733	0.569	1.67578e-20
Prmt1	2.15846e-32	0.384743	0.773	0.558	3.1548e-28
H3f3b	7.24857e-46	0.384283	1	0.986	1.05945e-41
Tagln2	1.39447e-25	0.382374	0.945	0.954	2.03816e-21
Bsg	3.62899e-37	0.380989	0.964	0.9	5.30413e-33
Tubb5	1.84947e-35	0.379893	0.987	0.98	2.70319e-31
Cct4	3.48486e-31	0.378018	0.809	0.645	5.09348e-27
Bst2	3.61992e-18	0.374191	0.778	0.638	5.29088e-14
Ube2c	1.30912e-12	0.372653	0.333	0.181	1.91341e-08
Eif4a1	9.15174e-31	0.371827	0.96	0.94	1.33762e-26
Cdk1	9.87423e-14	0.370264	0.418	0.258	1.44322e-09
Socs2	3.27549e-23	0.362543	0.328	0.123	4.78745e-19
Eif3e	1.0171e-34	0.354288	0.936	0.851	1.48659e-30
Emcn	1.12888e-10	0.351967	0.838	0.78	1.64997e-06
Slc25a5	2.26906e-20	0.350873	0.902	0.811	3.31646e-16
Icam1	1.86276e-13	0.346243	0.342	0.191	2.72261e-09
Hbb-y	8.65553e-52	0.341302	0.644	0.281	1.26509e-47
Ankrd37	8.48499e-34	0.340128	0.403	0.14	1.24017e-29
Laptm4a	1.42782e-28	0.338085	0.916	0.797	2.0869e-24
Hnrnpk	8.54601e-38	0.334973	0.956	0.914	1.24909e-33
Ostf1	6.03645e-28	0.334883	0.716	0.499	8.82287e-24
Eif3m	6.76904e-29	0.333244	0.814	0.675	9.89363e-25
Tuba1b	1.62511e-10	0.32957	0.877	0.799	2.37526e-06
Clta	2.7742e-38	0.327753	0.962	0.867	4.05477e-34
Plpp1	9.87255e-14	0.324882	0.456	0.3	1.44297e-09
Vim	2.84055e-30	0.324388	0.999	1	4.15175e-26
Prdx4	8.47496e-24	0.323191	0.714	0.534	1.2387e-19
Higd1a	9.70957e-19	0.320439	0.784	0.652	1.41915e-14
Mgst1	9.17429e-15	0.314993	0.419	0.258	1.34091e-10
Ctsz	8.05142e-21	0.314542	0.68	0.529	1.1768e-16
Cited2	2.55676e-10	0.312887	0.4	0.269	3.73695e-06
Degs1	1.06594e-25	0.312466	0.682	0.46	1.55798e-21
Tfpi	1.10098e-15	0.312163	0.754	0.624	1.60919e-11
Ctla2a	2.69694e-14	0.309468	0.884	0.785	3.94185e-10
Polr2e	6.70505e-23	0.309079	0.834	0.708	9.80011e-19
Snx5	4.10976e-18	0.308879	0.729	0.589	6.00682e-14
Ptn	7.45561e-07	0.308036	0.305	0.212	0.0108971
Prdx1	4.88952e-26	0.307777	0.957	0.93	7.14652e-22
Tm4sf1	1.57235e-10	0.307558	0.898	0.865	2.29814e-06
Rbp1	4.2663e-20	0.304194	0.922	0.842	6.23563e-16
Anxa5	1.38532e-19	0.303597	0.815	0.698	2.02479e-15
Adh5	8.73349e-25	0.300862	0.562	0.342	1.27649e-20
Ran	5.58485e-13	0.300206	0.918	0.868	8.16281e-09
Idh2	5.34573e-21	0.298708	0.686	0.53	7.81332e-17
Tecr	1.31749e-24	0.297997	0.741	0.529	1.92564e-20
Rbm3	7.13983e-25	0.297814	0.969	0.924	1.04356e-20
Atp5a1	3.23936e-25	0.296405	0.901	0.825	4.73464e-21
Vdac1	7.32439e-23	0.295947	0.791	0.668	1.07053e-18
Vapa	1.03707e-25	0.29576	0.785	0.627	1.51578e-21
Hba-a1	1.15924e-09	0.293397	0.451	0.285	1.69435e-05
Atp5f1	2.89291e-26	0.293188	0.919	0.832	4.22828e-22
Vwf	9.82907e-11	0.292965	0.3	0.173	1.43662e-06
Spcs2	5.63685e-28	0.292786	0.822	0.665	8.23882e-24
Tmem176b	2.33806e-12	0.292294	0.739	0.617	3.41731e-08
Cct5	9.20629e-20	0.290986	0.778	0.645	1.34559e-15
Gdi2	3.24962e-26	0.290358	0.884	0.801	4.74964e-22
Txnl4a	4.82521e-26	0.289654	0.613	0.372	7.05253e-22
Birc5	3.90191e-09	0.289118	0.384	0.255	5.70303e-05
Uqcrb	1.71026e-31	0.28379	0.954	0.899	2.49971e-27
Psma6	1.34601e-22	0.282691	0.734	0.547	1.96733e-18
Gpx3	2.63555e-13	0.280925	0.259	0.119	3.85211e-09
Arl6ip1	3.35665e-11	0.280112	0.704	0.572	4.90607e-07
Btf3	1.26678e-40	0.279739	0.99	0.971	1.85153e-36
Slc25a4	8.56415e-30	0.276865	0.964	0.899	1.25174e-25
Pgrmc1	7.60343e-20	0.27584	0.726	0.554	1.11132e-15
Col6a2	7.99825e-23	0.275731	0.185	0.029	1.16902e-18
Ndrg1	4.42507e-22	0.275081	0.284	0.094	6.46769e-18
Ndufa4l2	8.5213e-16	0.275	0.198	0.065	1.24547e-11
Hsd17b10	8.2553e-14	0.274569	0.688	0.527	1.20659e-09
Bnip3l	5.98162e-20	0.274245	0.861	0.749	8.74274e-16
Tmbim6	1.89702e-24	0.27397	0.852	0.741	2.77269e-20
Ctsb	5.63722e-18	0.273858	0.777	0.641	8.23937e-14
Cct8	9.79418e-16	0.273857	0.665	0.533	1.43152e-11
Tspan13	6.02884e-14	0.273225	0.663	0.519	8.81175e-10
Clec14a	3.05808e-09	0.272211	0.676	0.565	4.46968e-05
Psma3	4.88196e-22	0.268842	0.863	0.748	7.13548e-18
Nudt21	3.70375e-21	0.266852	0.726	0.558	5.4134e-17
Pdia6	4.38287e-14	0.265997	0.827	0.703	6.40601e-10
Ddost	2.87314e-17	0.265776	0.704	0.529	4.19939e-13
Egln3	2.76517e-22	0.264979	0.365	0.153	4.04157e-18
Tmem50a	2.37318e-19	0.263955	0.793	0.634	3.46864e-15
Hnrnpf	1.05065e-19	0.262278	0.901	0.818	1.53563e-15
Psmc6	6.85013e-18	0.261672	0.601	0.417	1.00122e-13
Atp6v0b	6.05019e-17	0.261293	0.748	0.582	8.84296e-13
Psmb7	2.26458e-20	0.260541	0.755	0.616	3.30991e-16
Ndufc2	2.3882e-27	0.260177	0.925	0.832	3.4906e-23
Npc2	2.61599e-13	0.258157	0.926	0.843	3.82353e-09
Atp5c1	2.71115e-22	0.256854	0.886	0.82	3.96262e-18
Ppic	1.84141e-18	0.256492	0.901	0.849	2.69141e-14
Zfp787	3.2721e-20	0.256146	0.481	0.265	4.7825e-16
Saraf	1.27809e-17	0.255069	0.685	0.511	1.86806e-13
2020-09-04	2.10274e-12	0.255049	0.369	0.219	3.07336e-08
Glrx3	3.59373e-20	0.25465	0.779	0.621	5.2526e-16
Cct7	2.57379e-13	0.254379	0.682	0.551	3.76185e-09
Psmb2	1.88995e-20	0.252888	0.839	0.736	2.76235e-16
Arpc3	3.39236e-19	0.252179	0.912	0.853	4.95827e-15
Fabp5	7.61422e-11	0.250816	0.98	0.975	1.11289e-06
Pla2g7	1.46895e-20	0.250668	0.192	0.041	2.14701e-16
Ctsd	5.34693e-13	0.250565	0.693	0.546	7.81508e-09
B2m	4.87725e-22	0.25013	0.962	0.923	7.12859e-18
Raph1	1.52136e-09	-0.250297	0.5	0.593	2.22362e-05
Gngt2	2.68141e-13	-0.250376	0.762	0.808	3.91915e-09
Slc39a1	5.20304e-08	-0.250984	0.301	0.401	0.000760476
Krcc1	8.66404e-17	-0.253694	0.432	0.583	1.26634e-12
Cggbp1	1.15026e-15	-0.254507	0.506	0.621	1.68122e-11
Vgll4	1.01965e-10	-0.255751	0.465	0.567	1.49032e-06
Flna	5.66836e-12	-0.255955	0.523	0.621	8.28488e-08
Macf1	1.93395e-15	-0.256343	0.567	0.693	2.82666e-11
Gata6	1.78117e-09	-0.256548	0.38	0.498	2.60335e-05
Palmd	1.55239e-11	-0.256972	0.339	0.471	2.26897e-07
Pbx1	8.05525e-14	-0.259286	0.493	0.641	1.17736e-09
Zranb2	7.52032e-17	-0.263316	0.504	0.631	1.09917e-12
Gm6133	1.58952e-22	-0.264547	0.842	0.878	2.32324e-18
Ptp4a2	2.80308e-19	-0.265626	0.715	0.795	4.09697e-15
Rrbp1	7.0578e-22	-0.267064	0.866	0.933	1.03157e-17
Rps26-ps1	4.80868e-20	-0.267817	0.725	0.818	7.02837e-16
Mecom	2.15827e-11	-0.268205	0.339	0.461	3.15452e-07
Gm11808	1.68216e-26	-0.268231	0.938	0.952	2.45864e-22
Malat1	1.43112e-16	-0.269527	0.996	1	2.09172e-12
Paip1	6.38543e-16	-0.270965	0.194	0.344	9.33294e-12
Filip1l	2.68128e-08	-0.271675	0.299	0.405	0.000391897
Ahnak	2.15e-15	-0.272231	0.636	0.745	3.14243e-11
Rab26os	7.7598e-19	-0.273553	0.207	0.379	1.13417e-14
Mtch1	1.52338e-15	-0.274156	0.769	0.826	2.22658e-11
Ptrf	6.96983e-10	-0.274979	0.673	0.748	1.01871e-05
Sox11	8.98687e-11	-0.27853	0.326	0.442	1.31352e-06
Nr2f2	4.1809e-09	-0.279343	0.483	0.564	6.11081e-05
Hist1h1e	3.99839e-11	-0.28034	0.18	0.3	5.84405e-07
Cbfa2t3	1.16779e-19	-0.282067	0.232	0.421	1.70684e-15
mt-Co3	4.74861e-39	-0.2821	1	0.999	6.94057e-35
Dab2	1.2409e-10	-0.282147	0.384	0.494	1.81369e-06
Prrc2c	2.15047e-23	-0.282367	0.789	0.875	3.14312e-19
Ppp1r14b	5.8498e-18	-0.28519	0.573	0.696	8.55007e-14
Rpl23a-ps3	1.72817e-23	-0.285593	0.737	0.818	2.5259e-19
Pitpna	1.93482e-12	-0.287212	0.478	0.568	2.82793e-08
Nsd1	3.37401e-18	-0.287579	0.461	0.607	4.93145e-14
Lrrc58	1.61587e-14	-0.288472	0.556	0.672	2.36176e-10
Dynll1	9.55804e-29	-0.294068	0.945	0.985	1.397e-24
Son	5.49439e-31	-0.2942	0.904	0.954	8.0306e-27
Prr15	7.85009e-11	-0.297304	0.217	0.341	1.14737e-06
Gm8730	5.07003e-25	-0.299358	0.951	0.952	7.41035e-21
Polr2l	1.0884e-22	-0.299894	0.458	0.635	1.5908e-18
Ccnd1	2.81138e-11	-0.300848	0.484	0.62	4.10911e-07
Lmo4	2.08268e-13	-0.305597	0.609	0.686	3.04404e-09
Senp6	4.50661e-23	-0.306441	0.502	0.663	6.58686e-19
Hras	3.8814e-21	-0.306975	0.446	0.61	5.67306e-17
Tmsb10	3.43921e-49	-0.307154	1	1	5.02675e-45
Cbx3	4.30571e-16	-0.312934	0.776	0.872	6.29322e-12
Tmem164	1.30611e-16	-0.313777	0.406	0.548	1.90902e-12
Gm9493	3.5502e-36	-0.316252	0.932	0.952	5.18897e-32
Dusp3	4.97482e-13	-0.316649	0.572	0.689	7.2712e-09
Adgrl2	8.14053e-16	-0.322048	0.381	0.527	1.18982e-11
Gm10073	3.17764e-30	-0.323697	0.782	0.86	4.64444e-26
Arglu1	4.36542e-21	-0.325395	0.712	0.83	6.3805e-17
Wdr89	1.25167e-46	-0.325855	0.967	0.975	1.82943e-42
Ptms	2.13575e-28	-0.326374	0.842	0.94	3.12161e-24
Usp50	1.11085e-25	-0.329444	0.338	0.539	1.62363e-21
Rpl13-ps3	8.42131e-30	-0.331871	0.789	0.865	1.23086e-25
Gm10076	9.56327e-37	-0.332778	0.848	0.905	1.39777e-32
Cdkn1c	8.26821e-14	-0.332838	0.876	0.916	1.20848e-09
Nfia	2.08667e-15	-0.340187	0.608	0.727	3.04988e-11
Alyref	1.75374e-26	-0.341429	0.476	0.652	2.56326e-22
Abhd17a	1.10694e-29	-0.344022	0.734	0.87	1.6179e-25
Ddx21	3.99495e-23	-0.345636	0.36	0.544	5.83901e-19
Gnai2	3.86068e-21	-0.349047	0.93	0.958	5.64276e-17
Akap13	5.83665e-22	-0.356065	0.561	0.705	8.53084e-18
Sox4	2.19462e-25	-0.361996	0.825	0.875	3.20765e-21
mt-Nd4	1.74374e-51	-0.362705	0.999	0.997	2.54866e-47
Col4a2	5.1246e-24	-0.367931	0.744	0.835	7.49012e-20
Rps27rt	3.94778e-49	-0.368843	0.937	0.966	5.77007e-45
Srrm2	8.05334e-42	-0.372224	0.856	0.947	1.17708e-37
Arhgap31	2.82129e-36	-0.380536	0.749	0.854	4.1236e-32
mt-Cytb	5.68231e-52	-0.383879	1	0.997	8.30527e-48
Prpf4b	6.08135e-39	-0.390227	0.651	0.826	8.88851e-35
Top1	1.42865e-40	-0.392721	0.846	0.935	2.08811e-36
Col4a1	1.49582e-23	-0.400506	0.815	0.884	2.18629e-19
Rps12-ps3	3.52749e-65	-0.400747	0.974	0.989	5.15577e-61
Taf10	4.95886e-40	-0.410477	0.359	0.602	7.24787e-36
mt-Nd1	1.80053e-54	-0.417991	0.999	0.999	2.63166e-50
Cdv3	2.34389e-40	-0.433211	0.667	0.822	3.42583e-36
Tmem2	1.77227e-29	-0.434899	0.536	0.739	2.59035e-25
Hand2	1.96376e-26	-0.460087	0.41	0.609	2.87023e-22
Set	9.04207e-59	-0.464457	0.884	0.964	1.32159e-54
Nfib	2.39158e-53	-0.466766	0.893	0.945	3.49554e-49
Gm9844	2.37981e-56	-0.472237	0.744	0.889	3.47833e-52
Pam	3.53608e-14	-0.491777	0.457	0.583	5.16833e-10
H19	6.68917e-47	-0.494177	0.996	0.999	9.7769e-43
Jund	1.22082e-41	-0.50904	0.7	0.849	1.78434e-37
Erdr1	4.46645e-31	-0.513707	0.465	0.662	6.52817e-27
Hmcn1	6.25729e-32	-0.526026	0.704	0.808	9.14565e-28
mt-Nd2	2.67009e-74	-0.53081	0.979	0.993	3.9026e-70
Cdk2ap1	2.92625e-64	-0.555147	0.515	0.764	4.27701e-60
mt-Nd5	7.50039e-70	-0.577109	0.845	0.952	1.09626e-65
Actb	3.97805e-18	-0.588105	0.993	0.999	5.81433e-14
Igfbp5	3.99447e-14	-0.588705	0.537	0.675	5.83832e-10
Ccnd2	1.97799e-41	-0.607374	0.629	0.818	2.89103e-37
mt-Nd3	2.9888e-79	-0.650236	0.641	0.881	4.36842e-75
Kcnq1ot1	1.3779e-55	-0.67979	0.616	0.83	2.01394e-51
Tmem108	4.36517e-36	-0.686066	0.401	0.626	6.38014e-32
AY036118	6.32544e-109	-0.706548	0.312	0.746	9.24526e-105
mt-Nd4l	6.36827e-104	-0.732991	0.745	0.947	9.30787e-100
Igf2	1.74186e-137	-0.82852	0.984	0.997	2.5459e-133
mt-Atp8	4.9785e-133	-0.88367	0.643	0.935	7.27657e-129
Xist	1.62945e-56	-0.904916	0.23	0.596	2.3816e-52
Gm42418	9.38737e-60	-1.08437	0.798	0.94	1.37206e-55
