# Supplementary material for: Coordination of endothelial cell positioning and fate specification by the epicardium
Source: Nat Commun. 2021 Jul 6;12:4155. doi: 10.1038/s41467-021-24414-z (PMC8260743; doi:10.1038/s41467-021-24414-z)
Supplement: Supplementary file 7 — Supplementary Dataset 5 [file 41467_2021_24414_MOESM7_ESM.xlsx]

## Sheet: WTGFP_vs_WTnoGFP
				Supplementary Dataset 5. Differential gene expression in epicardial cells collected for bulk RNA-sequencing. Differential expression significance was determined using non-parametric Wilcoxon rank sum test.
	baseMean	log2FoldChange	lfcSE	stat	pvalue	padj
Robo4	88.9927	-7.33403	0.77812	-9.42533	4.28766e-21	1.64089e-17
Xirp1	199.156	-6.16931	0.713651	-8.64472	5.39367e-18	9.17404e-15
Plxnd1	346.753	-5.78025	0.641201	-9.01472	1.97367e-19	5.03548e-16
Prkaa2	137.249	-5.66423	0.917728	-6.17202	6.74231e-10	1.50296e-07
Hbb-y	8651.38	-5.46186	0.992262	-5.50445	3.70322e-08	4.3274e-06
Fbxo40	118.904	-5.33191	0.683824	-7.7972	6.32977e-15	6.45974e-12
Trim55	585.823	-5.29071	0.825388	-6.40997	1.45552e-10	4.36883e-08
Myl2	4307.75	-5.26857	0.748871	-7.03535	1.98767e-12	1.04922e-09
Atp1a2	157.513	-5.23794	0.780815	-6.70831	1.96895e-11	7.31179e-09
Acta1	962.41	-5.19867	0.842399	-6.17127	6.77451e-10	1.50296e-07
Lmod3	103.138	-5.16975	0.966744	-5.34759	8.91336e-08	8.97669e-06
Myl3	10646.4	-5.14706	0.747897	-6.88205	5.89978e-12	2.73678e-09
C530008M17Rik	150.304	-5.05985	0.790704	-6.39918	1.56216e-10	4.51199e-08
S1pr1	315.87	-5.05934	0.894854	-5.65382	1.56923e-08	2.22424e-06
Myh6	5838.81	-5.01495	0.727038	-6.89777	5.28234e-12	2.52694e-09
Corin	77.8899	-5.00247	0.8672	-5.76853	7.99683e-09	1.22416e-06
Nmrk2	68.6887	-4.96712	0.955225	-5.19994	1.9935e-07	1.71441e-05
Tecrl	90.3553	-4.92609	0.901528	-5.46416	4.65109e-08	5.18941e-06
Lrp8	116.094	-4.89409	0.784241	-6.24054	4.36057e-10	1.04299e-07
Slc46a3	34.833	-4.87467	0.964637	-5.05338	4.34067e-07	3.27325e-05
Stmn4	65.5004	-4.87192	0.919636	-5.29767	1.17292e-07	1.10154e-05
Tnnc1	4068.4	-4.8495	0.612258	-7.92067	2.36237e-15	3.01359e-12
Casq1	544.108	-4.76091	0.861687	-5.52511	3.29285e-08	3.93804e-06
Tnfaip8l2	65.0746	-4.73604	0.912507	-5.19014	2.10136e-07	1.78709e-05
Klhl41	55.1523	-4.72896	0.960969	-4.92103	8.60887e-07	5.72976e-05
Cited1	123.991	-4.68906	0.941743	-4.97912	6.38734e-07	4.52673e-05
Nppa	312.504	-4.6864	0.882929	-5.30779	1.10964e-07	1.06165e-05
Actc1	32413.7	-4.67114	0.696605	-6.70558	2.00611e-11	7.31179e-09
Flt4	171.895	-4.64966	0.691161	-6.72732	1.72817e-11	6.61371e-09
Rgs6	29.8645	-4.62286	0.935061	-4.94391	7.65697e-07	5.16356e-05
Trim63	348.265	-4.57482	0.596792	-7.66569	1.77873e-14	1.6017e-11
Popdc2	1375.84	-4.56797	0.768447	-5.94442	2.77442e-09	4.71899e-07
Car2	105.353	-4.56338	0.943684	-4.8357	1.32675e-06	7.93357e-05
Sdk1	26.0517	-4.55258	0.945033	-4.81738	1.45459e-06	8.49881e-05
Nppb	491.908	-4.53924	0.888914	-5.1065	3.28173e-07	2.60294e-05
Tnni3	4273.75	-4.53144	0.787799	-5.75203	8.81803e-09	1.3234e-06
Csrp3	1689.69	-4.51808	0.802782	-5.62802	1.82285e-08	2.46277e-06
Cox8b	84.6472	-4.51594	0.69152	-6.53046	6.55694e-11	2.04844e-08
Lmod2	305.225	-4.49971	0.886636	-5.07504	3.87409e-07	2.99518e-05
Casq2	160.762	-4.49461	0.965447	-4.65547	3.23246e-06	0.000170043
Hba-a1	797.392	-4.47262	0.991919	-4.50905	6.51179e-06	0.000296674
Mybpc3	2244.52	-4.46631	0.896628	-4.98124	6.3179e-07	4.49834e-05
Adora2a	40.8915	-4.42608	0.989303	-4.47394	7.67911e-06	0.000334906
Gm15543	10.7692	-4.40208	0.90902	-4.84267	1.28106e-06	7.72065e-05
Blnk	67.169	-4.39618	0.88769	-4.95238	7.33101e-07	5.06011e-05
Ankrd1	6269.79	-4.39368	0.665723	-6.59987	4.1153e-11	1.39993e-08
Esm1	78.497	-4.37597	0.980466	-4.46315	8.07632e-06	0.000346942
Srpx2	127.041	-4.35965	0.828765	-5.26041	1.43734e-07	1.31753e-05
Mlf1	728.423	-4.35057	0.608267	-7.1524	8.52714e-13	4.83457e-10
Adck3	145.989	-4.34623	0.969009	-4.48523	7.2835e-06	0.000321846
Cox6a2	831.728	-4.33926	0.709674	-6.11444	9.68937e-10	2.03185e-07
Myl4	1963.48	-4.31796	0.670423	-6.44065	1.18966e-10	3.64227e-08
Hopx	19.2464	-4.31744	0.922339	-4.68097	2.85521e-06	0.0001539
Smpx	1083.37	-4.31637	0.791618	-5.4526	4.96388e-08	5.4667e-06
Pln	1326.05	-4.28226	0.798252	-5.36455	8.11499e-08	8.22677e-06
Tcap	209.577	-4.2758	0.992328	-4.30886	1.64099e-05	0.000615693
Cox7a1	184.846	-4.25655	0.677246	-6.28508	3.27675e-10	8.50178e-08
Trdn	294.809	-4.25199	0.910767	-4.66858	3.03293e-06	0.000162336
Bcr	1596.92	-4.24518	0.437794	-9.69674	3.11295e-22	2.38265e-18
Sh3bgr	1240.21	-4.24474	0.754431	-5.62641	1.83999e-08	2.46277e-06
Hba-a2	435.527	-4.22441	0.986008	-4.28436	1.83267e-05	0.000661664
Lmcd1	286.271	-4.21886	0.753759	-5.5971	2.17969e-08	2.82768e-06
Entpd2	36.258	-4.21328	0.878395	-4.79656	1.61412e-06	9.21975e-05
Gm9825	60.6786	-4.20355	0.927489	-4.53218	5.83776e-06	0.000271536
Mmrn2	448.405	-4.19322	0.744825	-5.62981	1.80412e-08	2.46277e-06
Sgcg	38.0177	-4.19026	0.989311	-4.23554	2.28006e-05	0.000786108
Sorbs2	821.872	-4.18617	0.663141	-6.31264	2.74313e-10	7.37075e-08
Actn2	3222.16	-4.18118	0.802325	-5.21133	1.87494e-07	1.64009e-05
Pitx2	83.7654	-4.16272	0.944645	-4.40665	1.0498e-05	0.000431996
Lrrc39	101.096	-4.15598	0.925078	-4.49258	7.03663e-06	0.000315885
Scarf1	48.6362	-4.14012	0.991013	-4.17766	2.9452e-05	0.000957223
Nkx2-5	7.17915	-4.10905	0.98952	-4.15257	3.28759e-05	0.00104847
C130080G10Rik	84.1855	-4.08838	0.962798	-4.24636	2.17275e-05	0.000759371
Kcne3	565.164	-4.0846	0.973059	-4.19769	2.69648e-05	0.000893458
Mb	916.66	-4.07609	0.907133	-4.49338	7.01023e-06	0.000315803
Il27ra	44.6007	-4.06685	0.980285	-4.14864	3.34455e-05	0.00105346
Nlrp10	36.5639	-4.05169	0.978818	-4.13938	3.48252e-05	0.00108575
Pde4c	22.6543	-4.04408	0.977608	-4.13671	3.52314e-05	0.00109396
Spsb4	51.7864	-4.01617	0.965508	-4.15964	3.18748e-05	0.00102508
Galnt18	114.538	-3.99449	0.932554	-4.28338	1.84073e-05	0.000663011
Grap	145.188	-3.99142	0.936862	-4.26041	2.04052e-05	0.000726582
Obscn	495.581	-3.98443	0.774366	-5.14541	2.66941e-07	2.20784e-05
Cldn5	24.3263	-3.97822	0.951065	-4.18291	2.87805e-05	0.000943407
Smyd1	176.844	-3.97753	0.944378	-4.2118	2.53347e-05	0.000848629
Ldb3	679.158	-3.97743	0.802735	-4.95485	7.2385e-07	5.05968e-05
Crip2	8034.27	-3.95742	0.517344	-7.64949	2.01775e-14	1.71598e-11
Slc8a1	199.743	-3.94251	0.816237	-4.83011	1.36458e-06	8.07035e-05
Srpk3	116.105	-3.9409	0.973092	-4.04987	5.12463e-05	0.00143415
Lpar3	65.3352	-3.93149	0.922806	-4.26036	2.04096e-05	0.000726582
Tnnt1	985.762	-3.92844	0.51767	-7.5887	3.23135e-14	2.60344e-11
B230206L02Rik	14.4925	-3.92666	0.926633	-4.23756	2.25966e-05	0.0007826
Fam65b	48.7607	-3.92417	0.865496	-4.53401	5.78745e-06	0.00027093
Asb2	131.659	-3.91665	0.953635	-4.10708	4.00698e-05	0.00120037
Lat	9.35987	-3.91564	0.989092	-3.95882	7.53204e-05	0.00193457
Apobec2	384.368	-3.91194	0.986488	-3.96553	7.32343e-05	0.0018937
Pla2g16	167.285	-3.89712	0.748467	-5.2068	1.92128e-07	1.67108e-05
Gpihbp1	297.876	-3.87703	0.924775	-4.19241	2.76008e-05	0.000910587
Msx1	16.1183	-3.87246	0.929078	-4.16807	3.07189e-05	0.000992077
Plvap	50.126	-3.86951	0.920024	-4.20588	2.60069e-05	0.000869245
Sgca	107.015	-3.85369	0.932349	-4.13331	3.57574e-05	0.00109694
Tnfrsf26	60.3786	-3.84709	0.89376	-4.30439	1.6745e-05	0.000622166
Dusp10	106.234	-3.83955	0.913056	-4.20516	2.60896e-05	0.000870109
Srl	1016.11	-3.83883	0.720895	-5.32508	1.00909e-07	9.82428e-06
Alpk2	373.397	-3.8229	0.847561	-4.51048	6.46824e-06	0.000296455
Fam219a	13.5354	-3.81603	0.937884	-4.06877	4.72628e-05	0.00134479
Egfl7	508.289	-3.79769	0.691235	-5.49406	3.92804e-08	4.52109e-06
Pros1	154.315	-3.79551	0.831819	-4.5629	5.04512e-06	0.000243031
Pgam2	1526.95	-3.78609	0.522918	-7.2403	4.47701e-13	2.74136e-10
Hhex	23.2173	-3.78433	0.990814	-3.81942	0.000133767	0.00307003
Wif1	36.7484	-3.78088	0.992138	-3.81084	0.000138494	0.0031455
Fes	150.407	-3.77696	0.864935	-4.36675	1.26106e-05	0.000494983
Myoz2	476.986	-3.77066	0.979199	-3.85076	0.000117752	0.00279464
Alpk3	220.991	-3.77036	0.765024	-4.92842	8.2896e-07	5.54136e-05
Upp1	592.591	-3.76651	0.988499	-3.81033	0.000138779	0.0031473
Ecm2	14.8182	-3.74439	0.982436	-3.81133	0.00013822	0.00314393
Cyp26b1	22.3472	-3.73349	0.977382	-3.81989	0.000133509	0.00306871
8430419L09Rik	141.317	-3.72877	0.763728	-4.88233	1.04838e-06	6.6869e-05
C130074G19Rik	38.5753	-3.71297	0.930359	-3.9909	6.58232e-05	0.00173131
Pipox	25.283	-3.7026	0.989697	-3.74115	0.000183182	0.00386247
Erg	37.0315	-3.696	0.921206	-4.01213	6.01736e-05	0.00160757
Gimap6	360.624	-3.67764	0.969436	-3.79359	0.000148485	0.00332311
Myocd	229.117	-3.67695	0.758279	-4.84908	1.24034e-06	7.56461e-05
Cnn1	787.784	-3.6729	0.748135	-4.90941	9.13489e-07	6.00158e-05
Car8	79.4634	-3.66067	0.884553	-4.13845	3.49667e-05	0.00108795
Rbm24	225.891	-3.63325	0.891123	-4.07716	4.55887e-05	0.00131426
Cav3	446.963	-3.63095	0.961332	-3.777	0.00015873	0.00346625
Rapsn	55.7247	-3.62057	0.974542	-3.71515	0.000203082	0.00421244
Exoc3l	37.7786	-3.6089	0.989757	-3.64625	0.000266097	0.00522233
Fgf13	82.2028	-3.60516	0.926322	-3.89191	9.94571e-05	0.00242821
Gabrb3	15.2144	-3.60108	0.991008	-3.63375	0.000279329	0.00540578
Esam	785.899	-3.59601	0.92307	-3.8957	9.79143e-05	0.0023982
Mapk13	110.228	-3.59377	0.94045	-3.82133	0.000132734	0.00305638
Cped1	22.7025	-3.58817	0.928464	-3.86463	0.000111258	0.00265699
Dhrs7	490.344	-3.57849	0.580543	-6.16404	7.0913e-10	1.55077e-07
Icam2	493.598	-3.57629	0.866155	-4.12893	3.64457e-05	0.00111582
Smagp	11.2514	-3.56155	0.990119	-3.59709	0.000321798	0.0059928
Plac8	33.6018	-3.55238	0.868688	-4.08936	4.3256e-05	0.00126608
Hk1	536.736	-3.54415	0.599346	-5.91336	3.3519e-09	5.51731e-07
Cdh5	181.218	-3.54297	0.884068	-4.00758	6.13442e-05	0.00163031
Hand1	15.757	-3.5309	0.989234	-3.56933	0.000357895	0.0064913
BC018473	23.0557	-3.52664	0.886021	-3.98031	6.88246e-05	0.00180405
Atcayos	615.523	-3.50442	0.726345	-4.82473	1.4019e-06	8.25394e-05
Ackr2	47.3421	-3.50367	0.992103	-3.53156	0.000413121	0.00729418
Lgr6	31.1169	-3.47933	0.918881	-3.78649	0.000152791	0.00338687
Kcne4	53.8301	-3.47653	0.988901	-3.51555	0.000438838	0.00760784
Kcne1	390.315	-3.47026	0.887463	-3.91031	9.2177e-05	0.00228523
Slc22a18	16.5871	-3.46646	0.969002	-3.57735	0.000347099	0.00634509
Dusp2	67.8273	-3.46137	0.932084	-3.71358	0.000204345	0.00422718
Ntf3	26.2468	-3.45849	0.992156	-3.48583	0.000490609	0.00824395
Gna15	41.6943	-3.45085	0.922356	-3.74134	0.00018304	0.00386247
Gm12017	12.6687	-3.4502	0.846622	-4.07525	4.5965e-05	0.00131766
Tie1	191.095	-3.44408	0.951138	-3.62101	0.000293459	0.00557342
Bco1	80.4047	-3.44265	0.921627	-3.7354	0.000187417	0.0039355
Efr3b	208.276	-3.43361	0.878428	-3.90881	9.27526e-05	0.00229379
Eepd1	107.626	-3.43237	0.827212	-4.14932	3.33462e-05	0.0010525
Lgals9	1652.83	-3.42724	0.408925	-8.3811	5.24375e-17	8.02714e-14
Fam195a	91.4877	-3.42622	0.661494	-5.17952	2.22456e-07	1.88141e-05
Rgcc	13.0265	-3.42213	0.954802	-3.58412	0.000338212	0.00622278
Rel	291.814	-3.42163	0.881251	-3.88269	0.000103306	0.00250259
Fabp4	359.588	-3.42007	0.975913	-3.50448	0.000457495	0.00782496
Ehd4	694.673	-3.42006	0.456206	-7.49676	6.54162e-14	4.76853e-11
Nebl	637.502	-3.41701	0.741346	-4.60919	4.04233e-06	0.000202885
Pxylp1	368.134	-3.41338	0.487806	-6.9974	2.60748e-12	1.28759e-09
Gmfg	47.1966	-3.40024	0.992297	-3.42664	0.000611106	0.00957392
Gtsf1	7.10517	-3.39959	0.986609	-3.44574	0.000569506	0.0091371
Ckm	495.54	-3.39634	0.992243	-3.42289	0.000619583	0.00967814
Atp1a3	125.953	-3.3919	0.82863	-4.09339	4.25114e-05	0.00124907
Rab11fip5	271.608	-3.39112	0.755833	-4.4866	7.23681e-06	0.000321846
Sparcl1	731.638	-3.38794	0.825972	-4.10176	4.10025e-05	0.00122114
Ryr2	465.371	-3.38585	0.647981	-5.22523	1.73938e-07	1.54805e-05
Sall1	29.971	-3.37823	0.943219	-3.5816	0.000341499	0.00627571
Tbx20	560.758	-3.37466	0.534511	-6.31356	2.72693e-10	7.37075e-08
Zfp536	12.8701	-3.3711	0.986854	-3.41601	0.000635464	0.00985128
Aspn	96.1488	-3.37063	0.889131	-3.79092	0.00015009	0.00334912
Stac2	71.6451	-3.3701	0.97115	-3.47022	0.000520037	0.00857836
Ushbp1	33.9154	-3.36874	0.980856	-3.43449	0.000593663	0.00940863
Aoah	23.0522	-3.36655	0.990684	-3.39821	0.000678291	0.0103626
Slc47a1	200.545	-3.36	0.992336	-3.38595	0.000709316	0.0106652
Psd4	40.2734	-3.35706	0.986417	-3.40328	0.000665809	0.0102229
Hvcn1	16.3274	-3.34978	0.962716	-3.47951	0.000502329	0.00838567
Ctla2a	1218.97	-3.34684	0.585847	-5.71283	1.11115e-08	1.60467e-06
Jam2	72.3446	-3.3426	0.805174	-4.1514	3.30453e-05	0.0010495
Fam212b	182.614	-3.33988	0.791287	-4.22082	2.43411e-05	0.000822546
Myh7	607.011	-3.33352	0.927153	-3.59544	0.000323846	0.00602362
Acot11	51.0501	-3.33313	0.891528	-3.73867	0.000184995	0.00389532
Adgrl4	136.9	-3.33231	0.981682	-3.39449	0.000687554	0.0104623
Cd93	642.006	-3.33134	0.609123	-5.46908	4.5238e-08	5.09193e-06
Stard8	98.7084	-3.32889	0.816622	-4.07642	4.5734e-05	0.00131462
Serhl	98.9756	-3.31385	0.730232	-4.53807	5.67705e-06	0.000266577
Scube2	56.2752	-3.3118	0.977903	-3.38664	0.000707554	0.0106502
Cldn11	9.53828	-3.30885	0.977965	-3.3834	0.000715933	0.0107131
Ptx4	27.7912	-3.30097	0.991613	-3.32889	0.000871916	0.0124253
Adgrg3	173.132	-3.29941	0.961755	-3.43061	0.000602218	0.00949304
Slitrk5	20.6613	-3.29893	0.990143	-3.33177	0.000862951	0.0123228
Arhgef4	34.5702	-3.29789	0.990746	-3.32869	0.000872561	0.0124253
Tbc1d8	82.9031	-3.28984	0.929017	-3.5412	0.000398309	0.00708167
Acvrl1	193.514	-3.28563	0.76305	-4.30592	1.66292e-05	0.000621954
Fhod3	179.156	-3.28534	0.904344	-3.63284	0.000280314	0.00541209
Fhl1	1028.49	-3.28112	0.551087	-5.95391	2.61818e-09	4.50327e-07
Pygm	402.765	-3.27184	0.862556	-3.79319	0.000148726	0.00332364
Homer2	75.429	-3.27	0.901566	-3.62702	0.000286707	0.00548815
Fitm1	142.763	-3.26532	0.813342	-4.01469	5.95228e-05	0.0015965
Apold1	191.742	-3.26453	0.925101	-3.52884	0.000417389	0.00734412
Doc2g	90.573	-3.2429	0.654052	-4.95817	7.11607e-07	4.99692e-05
Lmo7	183.842	-3.22931	0.597118	-5.40815	6.36785e-08	6.67665e-06
Rcan1	870.883	-3.22701	0.470722	-6.85546	7.10811e-12	3.20032e-09
Tmod1	432.412	-3.22015	0.98402	-3.27245	0.0010662	0.0145079
Scd4	10.8784	-3.21708	0.980064	-3.28252	0.00102884	0.014176
Eno3	2212.02	-3.21486	0.884972	-3.63273	0.000280442	0.00541209
Hbb-bs	221.453	-3.21209	0.956597	-3.35783	0.000785579	0.0114858
Trim72	12.3056	-3.20376	0.965819	-3.31715	0.000909418	0.0128072
Apln	110.371	-3.19975	0.927871	-3.44848	0.00056375	0.00907454
Gpr182	112.222	-3.1981	0.90868	-3.5195	0.000432363	0.0075297
Frmd5	27.4494	-3.19559	0.990653	-3.22574	0.00125648	0.0164535
Emc9	48.6679	-3.19338	0.962198	-3.31884	0.000903937	0.012751
Afap1l1	607.233	-3.19228	0.639287	-4.9935	5.92961e-07	4.26153e-05
Trpv2	61.1309	-3.19226	0.921659	-3.4636	0.00053299	0.00872622
Stab1	310.973	-3.1906	0.906065	-3.52138	0.000429308	0.00749355
Dhrs7c	15.3006	-3.18023	0.97673	-3.256	0.00112994	0.0151992
Esrra	17.8637	-3.17974	0.904196	-3.51665	0.000437028	0.00759368
Tspan18	296.374	-3.17285	0.69548	-4.5621	5.06447e-06	0.000243031
Nfatc2	72.5889	-3.16543	0.882748	-3.58588	0.000335946	0.00619598
Pak6	27.8172	-3.16387	0.948244	-3.33656	0.000848232	0.0121694
Irx4	20.6827	-3.15615	0.978238	-3.22636	0.00125376	0.0164461
Ptpn6	123.928	-3.15487	0.885549	-3.56261	0.000367187	0.00664409
Mlip	392.591	-3.15165	0.895916	-3.51779	0.000435151	0.00756966
Ttn	4981.26	-3.15046	0.668531	-4.71251	2.44683e-06	0.000133772
D830030K20Rik	6.7237	-3.14701	0.983804	-3.19882	0.00137994	0.0177812
Gprin3	51.596	-3.14609	0.94129	-3.34232	0.000830807	0.0119755
Trmt61a	48.4278	-3.14363	0.836607	-3.75759	0.000171557	0.0036833
Myom1	622.69	-3.14108	0.860226	-3.65145	0.000260759	0.00513072
Pecam1	607.421	-3.14076	0.849514	-3.69713	0.000218053	0.00447446
P2ry6	145.661	-3.13895	0.724103	-4.33494	1.45797e-05	0.000553811
Chchd10	36.8106	-3.13761	0.774989	-4.04859	5.15275e-05	0.00143938
P2ry12	18.648	-3.13089	0.989085	-3.16544	0.0015485	0.0193749
Ccdc88b	24.7762	-3.12667	0.899463	-3.47616	0.000508657	0.00846084
Gm15440	24.3015	-3.12553	0.991271	-3.15305	0.00161573	0.0199625
Pcdh17	60.3304	-3.12152	0.951974	-3.279	0.00104176	0.0142769
Fam134b	319.376	-3.11887	0.621793	-5.01593	5.27774e-07	3.86502e-05
Asb4	317.927	-3.11594	0.699187	-4.45651	8.33034e-06	0.000355211
Sox7	87.5118	-3.11572	0.987214	-3.15607	0.0015991	0.0198515
Mcf2l	12.8196	-3.11519	0.984638	-3.16379	0.00155731	0.0194606
Rph3al	166.571	-3.11005	0.750252	-4.14534	3.39316e-05	0.00106222
Cd34	437.258	-3.09958	0.949554	-3.26425	0.00109754	0.0148683
Pip5k1b	52.4975	-3.09937	0.950511	-3.26074	0.00111122	0.0150269
Hapln1	68.319	-3.08832	0.95883	-3.22093	0.00127776	0.0166894
Celsr2	21.6318	-3.08821	0.953077	-3.24026	0.00119422	0.0158278
Alas2	44.1954	-3.08758	0.881134	-3.5041	0.000458154	0.00782515
1500017E21Rik	15.5421	-3.08497	0.988908	-3.11957	0.00181117	0.0215808
Mest	610.924	-3.08468	0.534966	-5.76613	8.11129e-09	1.22938e-06
Adcy5	89.7198	-3.07705	0.990056	-3.10796	0.00188385	0.022115
Dsc2	53.6898	-3.07475	0.821775	-3.74159	0.000182857	0.00386247
Alox5	55.7555	-3.07342	0.990793	-3.10198	0.00192229	0.0224457
Nos3	57.778	-3.07231	0.845276	-3.63468	0.000278324	0.00539314
Ppp1r3a	41.8356	-3.06839	0.987925	-3.10589	0.00189706	0.022236
2900093K20Rik	17.8235	-3.06632	0.886008	-3.46082	0.000538525	0.00878452
Tagap	29.7974	-3.06098	0.933826	-3.27789	0.00104586	0.0143203
Adprhl1	371.249	-3.05887	0.99005	-3.08961	0.00200416	0.0231022
Wscd1	33.4966	-3.04987	0.972062	-3.13753	0.00170378	0.0206177
Abcc3	79.2144	-3.04691	0.98949	-3.07927	0.00207507	0.0236348
Gsg1l	33.886	-3.04623	0.99047	-3.07554	0.0021012	0.023826
Rab3a	39.3689	-3.04366	0.661736	-4.59951	4.23493e-06	0.000211857
Kit	149.566	-3.03518	0.922033	-3.29184	0.000995356	0.0137891
Parvb	185.195	-3.03453	0.687716	-4.41247	1.02196e-05	0.000421675
Tgfbr3	59.5466	-3.0339	0.831648	-3.64805	0.000264233	0.0051924
Itgb2	130.304	-3.02512	0.972086	-3.11199	0.00185833	0.0219332
Gm14207	10.5587	-3.0248	0.978878	-3.09006	0.00200113	0.0230846
Gstm7	37.3773	-3.02144	0.990927	-3.04911	0.00229523	0.0254235
Myo18b	112.802	-3.01485	0.936196	-3.22032	0.00128049	0.016707
Ap3b2	17.6642	-3.01066	0.976005	-3.08467	0.00203777	0.0233693
Cidea	17.1447	-3.00589	0.978378	-3.07232	0.00212405	0.023961
Pon2	231.94	-2.98969	0.843879	-3.5428	0.000395906	0.00705533
Abcc9	151.152	-2.98864	0.964906	-3.09733	0.00195271	0.0226667
Wdfy4	23.8756	-2.97688	0.99157	-3.00219	0.00268044	0.0285938
2900026A02Rik	263.362	-2.97335	0.780695	-3.80859	0.000139764	0.00316496
Mmp15	68.4993	-2.9713	0.882051	-3.36862	0.000755452	0.0111842
Slc25a13	435.707	-2.97082	0.464011	-6.40248	1.52872e-10	4.50032e-08
Cnr2	20.3628	-2.97049	0.963545	-3.08288	0.00205011	0.0234552
Ehbp1l1	392.555	-2.96737	0.811781	-3.65538	0.000256798	0.00505928
Tex40	12.1039	-2.96558	0.960141	-3.08869	0.00201039	0.0231566
Pfkp	2998.03	-2.9635	0.581191	-5.09902	3.41422e-07	2.68025e-05
Paqr9	6.63396	-2.9582	0.980298	-3.01765	0.00254744	0.0275149
Asb14	10.6262	-2.95756	0.986804	-2.99711	0.00272557	0.0290146
Snap91	68.8068	-2.95599	0.968362	-3.05257	0.00226893	0.0251869
Dpf1	13.354	-2.95392	0.963445	-3.06599	0.00216948	0.0242766
Ramp3	101.028	-2.95297	0.99007	-2.98259	0.00285821	0.0299886
Fam43a	33.197	-2.95052	0.85821	-3.438	0.000586036	0.00933511
F13a1	118.101	-2.95005	0.985438	-2.99364	0.00275669	0.0292848
Fgf11	84.2532	-2.94649	0.900366	-3.27254	0.00106585	0.0145079
Myl9	6354.86	-2.94458	0.358285	-8.21854	2.05997e-16	2.86673e-13
Mfap3l	24.6489	-2.94281	0.973819	-3.02193	0.00251173	0.0272498
Mov10l1	62.8639	-2.93659	0.980811	-2.99404	0.00275306	0.0292665
Stc1	332.714	-2.93573	0.747934	-3.92511	8.66893e-05	0.00217548
Pradc1	63.3553	-2.935	0.797227	-3.68152	0.00023185	0.00467658
Cox4i2	335.766	-2.93271	0.842508	-3.48093	0.000499674	0.00835044
Mrap	92.3474	-2.93014	0.880042	-3.32955	0.000869869	0.01241
Hspb3	52.048	-2.92839	0.982204	-2.98144	0.00286892	0.0300804
RP23-407I6.5	12.7373	-2.92838	0.969044	-3.02193	0.00251167	0.0272498
Klhl4	88.2136	-2.91961	0.990386	-2.94795	0.00319891	0.0326572
Isoc2a	6.02566	-2.91224	0.990897	-2.93899	0.00329285	0.0332767
Col9a1	59.8083	-2.90983	0.99196	-2.93341	0.00335258	0.0337418
Pirt	82.4799	-2.89735	0.989807	-2.92719	0.00342044	0.0342895
Pcbd1	104.099	-2.89288	0.781479	-3.7018	0.000214073	0.00441053
Arntl	112.554	-2.88879	0.868973	-3.32437	0.000886184	0.0125725
Ecscr	1040.99	-2.88866	0.504292	-5.72816	1.01529e-08	1.49442e-06
RP24-277J22.3	10.1405	-2.88516	0.9616	-3.00037	0.00269652	0.0287253
Hspa12a	64.8262	-2.87983	0.903774	-3.18645	0.0014403	0.0183812
Sept1	75.7493	-2.87568	0.79287	-3.62693	0.000286812	0.00548815
Oxa1l	966.816	-2.87184	0.538698	-5.33107	9.76342e-08	9.64248e-06
Proser2	16.0167	-2.87037	0.983826	-2.91756	0.00352785	0.0349551
Gngt2	135.341	-2.86724	0.791703	-3.62161	0.00029277	0.00556736
Arhgef6	87.3282	-2.86583	0.907191	-3.15902	0.00158302	0.0197015
Rasgef1b	228.118	-2.86273	0.702723	-4.07377	4.62583e-05	0.00132112
Sncg	492.92	-2.85833	0.820662	-3.48295	0.000495912	0.00829664
Pde4b	542.209	-2.85664	0.581135	-4.91563	8.84981e-07	5.86463e-05
NCBP2-AS2	31.7946	-2.85339	0.754355	-3.78255	0.000155229	0.00341906
Dkk3	1135.26	-2.85061	0.524372	-5.43623	5.44212e-08	5.86417e-06
Slc2a4	167.844	-2.84547	0.952206	-2.9883	0.00280538	0.0296375
Sele	25.5271	-2.84536	0.901816	-3.15515	0.00160415	0.0198515
Gm6472	106.711	-2.83975	0.802495	-3.53865	0.00040218	0.00714219
Hcrtr1	75.731	-2.8385	0.936002	-3.03258	0.00242473	0.0265316
Apobec1	152.309	-2.83499	0.819548	-3.45921	0.00054176	0.00879057
G0s2	132.687	-2.82678	0.89685	-3.15189	0.00162216	0.0200258
Hspb2	415.305	-2.82508	0.526455	-5.36623	8.03991e-08	8.20499e-06
Pde1b	42.0453	-2.82309	0.909653	-3.10348	0.0019126	0.022401
Icosl	24.172	-2.82034	0.992139	-2.84268	0.00447354	0.0415932
Pgf	845.746	-2.81652	0.91103	-3.09158	0.00199093	0.0229843
Hspb6	502.099	-2.81354	0.577544	-4.87156	1.10718e-06	6.99944e-05
Hdac9	97.3167	-2.80259	0.944578	-2.96702	0.00300697	0.0312073
Ap1g2	85.2079	-2.79864	0.896242	-3.12264	0.00179238	0.0214526
Pcp4l1	97.2088	-2.79717	0.971524	-2.87916	0.00398737	0.0381016
Crmp1	43.367	-2.79675	0.988002	-2.83071	0.0046445	0.0427528
Enthd2	99.7327	-2.7959	0.889758	-3.14232	0.00167617	0.020429
Gap43	178.355	-2.78911	0.883917	-3.15539	0.00160282	0.0198515
Hrc	100.991	-2.78782	0.986284	-2.82659	0.00470469	0.0431514
Smim5	89.1265	-2.78723	0.97797	-2.85002	0.00437169	0.040806
Poc5	213.03	-2.78617	0.637414	-4.37106	1.23645e-05	0.00048772
6430573F11Rik	17.5251	-2.78416	0.984245	-2.82873	0.00467329	0.0429662
Coro6	88.7039	-2.78281	0.883612	-3.14935	0.00163631	0.0201033
Cpa1	36.811	-2.78264	0.988781	-2.81421	0.00488967	0.0444484
2610203C22Rik	17.5555	-2.78076	0.978253	-2.84258	0.00447504	0.0415932
Art3	700.581	-2.77739	0.765242	-3.62942	0.000284057	0.00546274
Thsd1	86.7145	-2.77508	0.96803	-2.86673	0.00414737	0.039166
Mhrt	51.6409	-2.76889	0.962356	-2.8772	0.00401226	0.0382677
Fxyd1	729.923	-2.76772	0.504532	-5.48573	4.11773e-08	4.6692e-06
Pls1	7.8063	-2.76747	0.979619	-2.82504	0.00472745	0.0432822
Eva1c	19.5901	-2.74767	0.972419	-2.8256	0.00471917	0.0432322
Sh3tc1	69.5208	-2.74741	0.984932	-2.78944	0.00527985	0.047018
Iqgap2	155.704	-2.74622	0.678811	-4.04563	5.2183e-05	0.00145295
Eci1	396.348	-2.74051	0.530124	-5.16955	2.34656e-07	1.95224e-05
Elmo1	45.264	-2.74006	0.969348	-2.82671	0.00470296	0.0431514
Klhl38	16.0786	-2.73984	0.991712	-2.76274	0.00573193	0.0499399
Fstl4	49.4818	-2.73596	0.982524	-2.78463	0.00535895	0.0475289
C1qc	165.099	-2.73465	0.906254	-3.01753	0.00254841	0.0275149
Tmtc1	92.7163	-2.73441	0.95958	-2.84959	0.00437752	0.0408355
Arap3	232.593	-2.72966	0.553765	-4.92928	8.25323e-07	5.54125e-05
Mrc1	52.4917	-2.72805	0.987556	-2.76243	0.00573728	0.0499581
Ush1c	27.9705	-2.72553	0.977493	-2.78829	0.00529873	0.0471039
Itm2c	916.384	-2.72054	0.41531	-6.55062	5.72992e-11	1.90153e-08
Tyrobp	346.799	-2.71633	0.661998	-4.10323	4.07423e-05	0.00121576
Kbtbd12	34.8415	-2.71244	0.95736	-2.83325	0.00460776	0.0424913
Fam78a	190.232	-2.71201	0.939107	-2.88786	0.00387868	0.0373535
S100a13	315.716	-2.71173	0.488688	-5.54899	2.87323e-08	3.49074e-06
Gm37510	16.2653	-2.70337	0.966874	-2.79599	0.00517414	0.0464005
Prrx1	105.895	-2.70318	0.856721	-3.15526	0.00160355	0.0198515
Zfp385b	15.1223	-2.70314	0.943765	-2.86421	0.00418046	0.0393812
Milr1	92.0691	-2.69832	0.857522	-3.14665	0.00165154	0.0202281
Derl3	54.4517	-2.69412	0.970085	-2.7772	0.00548295	0.0482928
Trem2	148.417	-2.69368	0.925834	-2.90946	0.00362053	0.035619
RP24-122N24.4	17.643	-2.68898	0.932904	-2.88238	0.00394688	0.0378648
1110002E22Rik	44.6089	-2.68272	0.943949	-2.84202	0.00448289	0.0416409
Nts	170.229	-2.68255	0.964559	-2.78112	0.00541719	0.0479066
H2-Eb1	39.3943	-2.68218	0.924761	-2.9004	0.00372689	0.0362921
Rasl12	168.456	-2.6774	0.932525	-2.87113	0.00409005	0.0387414
Abi3	16.3351	-2.67433	0.958058	-2.79141	0.00524797	0.0468898
Rad51d	180.56	-2.6713	0.647749	-4.12398	3.72385e-05	0.00113329
Ercc2	31.2471	-2.66281	0.82036	-3.2459	0.0011708	0.0155984
Myzap	108.487	-2.6611	0.818736	-3.25025	0.00115304	0.015429
Myl1	378.344	-2.66003	0.904336	-2.94141	0.00326718	0.0331219
Pfkm	802.799	-2.6597	0.446446	-5.95749	2.56137e-09	4.45562e-07
Limch1	187.33	-2.6564	0.944168	-2.81348	0.00490077	0.0445229
Kbtbd11	27.8646	-2.65382	0.941635	-2.81831	0.00482774	0.0439899
Ctss	765.676	-2.65071	0.854738	-3.1012	0.00192739	0.0224711
A230050P20Rik	17.6517	-2.64808	0.846717	-3.12746	0.00176322	0.0211863
Etv1	63.0764	-2.64334	0.95473	-2.76868	0.00562847	0.0493475
4632428C04Rik	8.15838	-2.64062	0.912676	-2.89327	0.00381257	0.0369384
Cav2	167.326	-2.63596	0.839645	-3.13938	0.00169307	0.0205532
Parp9	177.989	-2.63286	0.782044	-3.36663	0.000760915	0.0112433
Gm20696	33.4978	-2.6312	0.936204	-2.8105	0.00494646	0.0448846
Gng11	540.462	-2.63085	0.559727	-4.70023	2.59867e-06	0.000141567
mt-Rnr1	22388.7	-2.62117	0.529878	-4.94675	7.54644e-07	5.11154e-05
Bnip3	3923.42	-2.62115	0.514961	-5.09	3.58066e-07	2.78238e-05
Bves	70.1537	-2.61556	0.939405	-2.78427	0.0053648	0.047531
Fxyd5	1483.95	-2.61497	0.557118	-4.69375	2.68239e-06	0.00014561
Rap1gap2	177.778	-2.61175	0.797286	-3.2758	0.00105362	0.0144008
Gm13464	6.09802	-2.61024	0.800015	-3.26274	0.00110341	0.0149345
Tnnt2	10119	-2.60946	0.444274	-5.87353	4.26601e-09	6.87412e-07
BC002163	65.1581	-2.60548	0.880563	-2.95888	0.00308756	0.0318493
Rarg	38.0251	-2.60113	0.852937	-3.04961	0.00229138	0.025417
Neurl2	148.397	-2.58604	0.633902	-4.07956	4.51209e-05	0.00130816
Acy3	173.979	-2.58259	0.743051	-3.47566	0.000509596	0.00846084
Hspb7	3075.37	-2.57224	0.485916	-5.2936	1.19933e-07	1.11947e-05
H2-T23	249.412	-2.56537	0.786989	-3.25973	0.00111517	0.0150539
Tmem38a	399.443	-2.5653	0.538543	-4.76341	1.90344e-06	0.000107124
Gm11451	11.5917	-2.55951	0.76112	-3.36282	0.000771498	0.0113449
Col15a1	26.331	-2.55619	0.848803	-3.01153	0.00259936	0.0279033
Zfp689	67.2782	-2.55347	0.796171	-3.20719	0.00134039	0.0173439
Med12l	33.2568	-2.55164	0.897382	-2.84343	0.00446308	0.0415577
Itga9	303.165	-2.55084	0.752503	-3.3898	0.000699433	0.0105459
Flt1	555.168	-2.54155	0.590324	-4.30535	1.66719e-05	0.000621954
Nexn	1433.29	-2.54044	0.611926	-4.15155	3.30227e-05	0.0010495
Itgb1bp2	132.719	-2.532	0.859709	-2.94518	0.00322762	0.0328812
Atp2a2	3333.65	-2.53128	0.443061	-5.71315	1.10905e-08	1.60467e-06
Fxyd7	7.85308	-2.5277	0.904894	-2.79337	0.00521624	0.0467234
Prrx2	88.1426	-2.52585	0.724049	-3.48852	0.00048571	0.00818861
Bmp7	186.06	-2.51911	0.773026	-3.25877	0.00111897	0.0150918
Gm5523	7.88467	-2.51748	0.780583	-3.22513	0.00125915	0.0164744
Slc25a12	551.161	-2.51429	0.434612	-5.78513	7.24561e-09	1.12036e-06
Ntm	174.513	-2.51239	0.871856	-2.88165	0.00395596	0.037896
Cd52	93.4293	-2.50351	0.718738	-3.4832	0.00049546	0.00829664
Rn18s-rs5	27793.7	-2.50045	0.41517	-6.02271	1.71518e-09	3.32355e-07
Kdr	336.954	-2.49524	0.802329	-3.10999	0.00187093	0.0220139
Gdf15	25.2736	-2.4933	0.879971	-2.83339	0.00460573	0.0424913
2810025M15Rik	363.596	-2.47536	0.616591	-4.01458	5.95508e-05	0.0015965
Slc29a1	918.293	-2.47205	0.445171	-5.55302	2.80775e-08	3.43848e-06
Cdh13	461.656	-2.46029	0.890377	-2.7632	0.00572373	0.0499399
Trim16	168.143	-2.45398	0.760703	-3.22594	0.00125561	0.0164535
Inafm2	762.602	-2.44394	0.540704	-4.51992	6.18628e-06	0.000284383
4930455G09Rik	20.6571	-2.44037	0.855435	-2.85278	0.00433382	0.0405266
Cacnb2	36.9546	-2.44004	0.872264	-2.79737	0.00515212	0.0462573
Idh3a	3105.72	-2.43909	0.410447	-5.94252	2.80679e-09	4.72157e-07
Gyg	6286.34	-2.42732	0.406942	-5.96477	2.44976e-09	4.36058e-07
Pla2g1b	7.25923	-2.42696	0.860408	-2.82071	0.00479172	0.0436996
Cap2	546.12	-2.42661	0.525661	-4.6163	3.9064e-06	0.000196708
Fli1	250.046	-2.42404	0.622715	-3.89269	9.9138e-05	0.00242429
Ndufa4l2	174.587	-2.42087	0.589293	-4.10809	3.98945e-05	0.00119746
Rab3il1	139.227	-2.41136	0.828422	-2.91078	0.00360526	0.0355372
Cd9	1223.22	-2.40681	0.566642	-4.2475	2.16171e-05	0.000757242
Slc25a11	1310.23	-2.40352	0.322696	-7.44826	9.45789e-14	6.11377e-11
Zfp691	143.77	-2.3985	0.668411	-3.58836	0.000332767	0.00615961
Epas1	108.01	-2.39083	0.825464	-2.89635	0.00377536	0.0367174
Mtus1	620.196	-2.38293	0.533584	-4.4659	7.9734e-06	0.000343822
Adarb1	220.337	-2.38185	0.817773	-2.9126	0.00358434	0.0353994
Usp28	352.702	-2.37201	0.70884	-3.34632	0.000818919	0.0118673
Sorl1	77.2429	-2.37107	0.839721	-2.82363	0.00474827	0.043369
Angpt2	201.325	-2.37092	0.550738	-4.305	1.66987e-05	0.000621954
Sac3d1	44.526	-2.36838	0.796641	-2.97296	0.00294941	0.0306931
Eng	306.234	-2.3598	0.778859	-3.02982	0.00244702	0.0267373
Hacd1	160.021	-2.35958	0.567213	-4.15995	3.18316e-05	0.00102508
Meox1	281.348	-2.35749	0.524529	-4.49449	6.97381e-06	0.000315803
C1qb	1138.86	-2.35501	0.694773	-3.38961	0.000699934	0.0105459
Klf2	98.0581	-2.3247	0.664945	-3.49607	0.000472165	0.00802209
Il15	98.0236	-2.32446	0.75635	-3.07326	0.00211737	0.023961
Klk8	228.011	-2.32303	0.544939	-4.26292	2.01769e-05	0.000721655
S100a16	471.469	-2.31993	0.530739	-4.37114	1.23602e-05	0.00048772
Tmem161a	447.24	-2.31986	0.685642	-3.38348	0.000715727	0.0107131
Hist1h1e	111.594	-2.31939	0.723136	-3.2074	0.00133941	0.0173439
Ppp2r3a	700.554	-2.31708	0.598298	-3.87279	0.000107596	0.00258975
Mpped2	103.575	-2.3152	0.824067	-2.80947	0.00496226	0.0449481
Fcer1g	373.033	-2.31125	0.78566	-2.94179	0.00326321	0.0331035
Lgals3	398.953	-2.29829	0.784942	-2.92798	0.00341174	0.0342248
Rbm20	254.852	-2.29479	0.7561	-3.03504	0.00240507	0.0263542
Cda	164.108	-2.27723	0.755403	-3.01459	0.00257325	0.0277013
Casz1	67.7405	-2.27619	0.712285	-3.19563	0.00139528	0.0179337
Pitpnc1	479.478	-2.275	0.55648	-4.0882	4.34729e-05	0.00127001
Cd59a	289.262	-2.26612	0.628418	-3.60607	0.000310866	0.00581753
Ndrg4	981.903	-2.26591	0.521023	-4.34897	1.36775e-05	0.000531411
Hint2	86.6833	-2.26099	0.764672	-2.95681	0.00310843	0.0320215
Slc24a5	24.2934	-2.2578	0.760194	-2.97003	0.00297774	0.0309668
Agap3	197.32	-2.25489	0.598975	-3.76458	0.000166831	0.00359698
Pik3ip1	128.083	-2.25315	0.664364	-3.39144	0.000695256	0.0105272
Gas7	734.752	-2.25043	0.476342	-4.7244	2.30796e-06	0.000126631
RP23-477N9.3	27.8705	-2.24205	0.595077	-3.76767	0.000164782	0.00355779
9330020H09Rik	68.8616	-2.23756	0.661454	-3.38278	0.000717557	0.0107269
Mpc2	174.482	-2.236	0.528242	-4.2329	2.30701e-05	0.000789464
Slc43a2	109.631	-2.23291	0.643893	-3.46782	0.000524694	0.00861697
Dera	663.298	-2.23057	0.617132	-3.61441	0.000301032	0.00566814
H2-D1	890.187	-2.23006	0.714072	-3.12302	0.00179007	0.0214416
Aste1	114.807	-2.21981	0.539647	-4.11345	3.89792e-05	0.00117229
Slmap	647.3	-2.20897	0.48461	-4.55825	5.15826e-06	0.000246758
Gm11953	7.4355	-2.20805	0.738825	-2.9886	0.00280261	0.0296287
D10Jhu81e	50.6622	-2.20503	0.794387	-2.77577	0.00550716	0.0484782
Mdh1	8106.59	-2.20465	0.249544	-8.83471	1.0036e-18	2.19473e-15
Itga11	104.21	-2.19776	0.787329	-2.79142	0.00524778	0.0468898
Rnf144a	121.55	-2.19315	0.71305	-3.07573	0.00209987	0.023826
Atp5d	1409.25	-2.17438	0.541208	-4.01764	5.87847e-05	0.00158602
Snrk	104.88	-2.17037	0.737293	-2.94369	0.00324321	0.0329796
Gbas	982.888	-2.16366	0.36165	-5.98274	2.19413e-09	4.04672e-07
mt-Rnr2	139532	-2.16358	0.344593	-6.27867	3.4148e-10	8.7123e-08
Rgs10	218.199	-2.15052	0.719339	-2.98958	0.00279363	0.0295541
Stk10	115.079	-2.14714	0.77097	-2.78499	0.00535299	0.0475036
Pfkl	2936.8	-2.14701	0.381917	-5.62167	1.89119e-08	2.49572e-06
Sod2	611.31	-2.12637	0.482815	-4.40411	1.06218e-05	0.00043592
Uqcrc1	7959.84	-2.1262	0.455383	-4.66905	3.02597e-06	0.000162336
Gm10327	13.3115	-2.12454	0.736247	-2.88564	0.0039062	0.0375603
Rem1	74.7624	-2.11662	0.728102	-2.90703	0.00364875	0.0357358
Cdkn2d	760.008	-2.11455	0.446352	-4.73741	2.16468e-06	0.000119628
Apba3	101.218	-2.1145	0.60863	-3.47419	0.000512391	0.00849804
Cd40	507.305	-2.11425	0.736349	-2.87126	0.00408834	0.0387414
Bok	384.108	-2.10868	0.472104	-4.46657	7.94847e-06	0.000343715
Pgp	48.5684	-2.10796	0.714774	-2.94913	0.0031867	0.0325647
Fhl2	1809.62	-2.10268	0.346713	-6.06459	1.32289e-09	2.62697e-07
Ank	404.051	-2.10219	0.431174	-4.87551	1.08528e-06	6.89353e-05
Shisa2	67.7156	-2.10123	0.693884	-3.02822	0.00245999	0.0268025
Coq9	557.028	-2.09136	0.567463	-3.68544	0.000228304	0.00462897
Apobec3	250.657	-2.08728	0.673682	-3.09831	0.00194627	0.0226293
Lama4	629.834	-2.08575	0.424497	-4.91347	8.94797e-07	5.90412e-05
Lrrc20	141.673	-2.07871	0.728322	-2.85411	0.00431574	0.0403823
Ak1	2581.72	-2.07491	0.385982	-5.37567	7.62978e-08	7.86076e-06
Gm14148	10.6387	-2.07446	0.666735	-3.11137	0.0018622	0.021945
Grhpr	1232.02	-2.07402	0.330689	-6.27181	3.56865e-10	8.95555e-08
Syk	195.578	-2.07303	0.723725	-2.86439	0.00417819	0.0393812
Klhdc8a	196.413	-2.07253	0.750089	-2.76305	0.00572649	0.0499399
Cox17	102.698	-2.06759	0.609955	-3.38974	0.000699589	0.0105459
Snrpn	198.968	-2.06513	0.538211	-3.83702	0.000124539	0.00290173
Ccnd1	362.666	-2.06316	0.639058	-3.22844	0.00124468	0.016369
Rragd	165.347	-2.06299	0.486043	-4.24445	2.1913e-05	0.000762372
Gm10293	15.7199	-2.05709	0.695849	-2.95623	0.00311425	0.0320383
Abhd17a	175.183	-2.05029	0.600844	-3.41235	0.000644063	0.00993883
mt-Tq	116.487	-2.03682	0.563763	-3.6129	0.000302786	0.00569417
Igfbp5	963.26	-2.03586	0.608218	-3.34725	0.000816171	0.0118426
Tcirg1	675.594	-2.02123	0.498948	-4.05099	5.10024e-05	0.00142994
Aco2	4684.42	-2.01331	0.33529	-6.00468	1.9171e-09	3.62308e-07
Chchd6	260.608	-2.01017	0.574779	-3.4973	0.00047	0.00799418
Pigv	67.5835	-2.00902	0.699682	-2.87133	0.00408747	0.0387414
Csrp2	2003.31	-2.00645	0.391325	-5.12732	2.93892e-07	2.38037e-05
Mgst3	370.875	-2.00436	0.429908	-4.66228	3.12718e-06	0.000166219
Blvrb	465.482	-2.00177	0.472944	-4.23256	2.31042e-05	0.000789464
Gadd45g	464.736	-1.99127	0.579831	-3.43422	0.000594269	0.00940863
St6galnac3	165.327	-1.98529	0.613854	-3.23414	0.00122011	0.0161012
Gfer	79.4853	-1.97874	0.692833	-2.85601	0.00429005	0.040191
Kptn	193.746	-1.97713	0.573878	-3.44521	0.000570621	0.0091371
Pagr1a	148.26	-1.9753	0.529139	-3.73304	0.000189183	0.00396715
Aldoa	58211.6	-1.96872	0.410141	-4.8001	1.58587e-06	9.16093e-05
Yam1	15.3544	-1.96592	0.690194	-2.84835	0.00439459	0.0409698
Mpi	914.709	-1.95902	0.263079	-7.4465	9.58522e-14	6.11377e-11
Ccne1	563.451	-1.95303	0.592166	-3.29811	0.000973384	0.0135954
Gm3695	17.4817	-1.94853	0.681108	-2.86083	0.00422537	0.0397554
Cthrc1	1014.86	-1.94328	0.482517	-4.02738	5.6402e-05	0.00153844
Smyd2	84.1773	-1.9405	0.663216	-2.9259	0.00343461	0.0343641
Ecsit	524.857	-1.92988	0.343061	-5.62546	1.85013e-08	2.46277e-06
Dhx32	294.402	-1.92647	0.44594	-4.32001	1.56023e-05	0.000589727
Sh2b3	284.535	-1.91555	0.607113	-3.15517	0.00160403	0.0198515
Ptprm	154.674	-1.90307	0.595706	-3.19465	0.00139999	0.0179489
Elk3	549.945	-1.90133	0.418969	-4.53811	5.67598e-06	0.000266577
Ptp4a3	464.176	-1.89884	0.636293	-2.98423	0.00284296	0.0299312
Prelid2	495.06	-1.89675	0.484307	-3.91643	8.98716e-05	0.00224143
Sh3kbp1	273.838	-1.89461	0.574973	-3.29512	0.000983793	0.0136752
Gapdh	26366.5	-1.8912	0.390233	-4.84634	1.25762e-06	7.60934e-05
Cd38	524.243	-1.88512	0.580061	-3.24986	0.00115463	0.0154367
Prcp	532.929	-1.87418	0.464711	-4.03301	5.5067e-05	0.00150799
Pnpla2	469.126	-1.87211	0.596564	-3.13815	0.00170018	0.0205911
Efna1	1187.17	-1.86499	0.44603	-4.1813	2.89843e-05	0.00094806
Ptges3l	92.6762	-1.85403	0.453591	-4.08743	4.3617e-05	0.00127179
Sh2d3c	150.907	-1.85191	0.606122	-3.05534	0.00224803	0.0249911
B3gntl1	69.8033	-1.85052	0.648884	-2.85186	0.00434648	0.0406202
Ets2	357.314	-1.84696	0.609341	-3.03108	0.00243685	0.0266452
Lgmn	2472.42	-1.84266	0.483905	-3.8079	0.000140152	0.00316845
Ndufv1	3572.08	-1.83992	0.291705	-6.30746	2.83651e-10	7.48642e-08
Smpdl3a	191.322	-1.8383	0.598296	-3.07256	0.00212229	0.023961
Vamp5	345.092	-1.83791	0.359761	-5.10869	3.24398e-07	2.5864e-05
Ndufb2	93.1417	-1.83093	0.541069	-3.38392	0.000714592	0.0107131
Itga6	1150.57	-1.83079	0.492853	-3.71468	0.000203458	0.00421453
Klhdc8b	433.067	-1.82762	0.629615	-2.90276	0.00369894	0.0360429
Dph1	176.6	-1.82722	0.559577	-3.26537	0.00109322	0.0148229
Ociad2	252.6	-1.82603	0.552118	-3.30733	0.000941915	0.0132041
Pdk1	585.501	-1.82374	0.519446	-3.51094	0.000446531	0.00770162
Pald1	718.73	-1.82049	0.468517	-3.88564	0.000102062	0.0024839
Fam162a	1528.45	-1.82001	0.421805	-4.31482	1.59735e-05	0.000602271
Rcsd1	697.754	-1.81791	0.481027	-3.77923	0.000157313	0.00345085
Trappc6a	213.692	-1.81717	0.422564	-4.30035	1.70529e-05	0.000626009
Vldlr	497.387	-1.81255	0.483286	-3.75046	0.000176508	0.00377158
Ttyh2	1167.7	-1.81144	0.389843	-4.64658	3.37484e-06	0.000175721
Acadl	456.927	-1.81004	0.428311	-4.226	2.37881e-05	0.000809622
Mfge8	5572.16	-1.80815	0.325468	-5.55553	2.7677e-08	3.41677e-06
Camk2d	528.005	-1.80733	0.441581	-4.09287	4.26075e-05	0.00124949
Haus8	713.489	-1.80133	0.5834	-3.08764	0.0020175	0.023221
Abhd16a	353.964	-1.79847	0.644891	-2.78879	0.00529048	0.0470853
Pgk1	6721.55	-1.79498	0.337614	-5.31665	1.05693e-07	1.01757e-05
Adgre5	492.767	-1.79334	0.555653	-3.22744	0.00124903	0.0164121
Lrp12	208.031	-1.7898	0.546455	-3.27529	0.00105553	0.0144139
Fig4	144.114	-1.78652	0.588831	-3.03401	0.00241328	0.0264252
Micall2	210.414	-1.77911	0.616879	-2.88405	0.00392592	0.0377263
Tmem50b	568.918	-1.77742	0.519715	-3.41999	0.000626232	0.00975215
Pcbp4	168.152	-1.7581	0.479018	-3.67023	0.000242336	0.00484292
Aes	121.59	-1.75709	0.51694	-3.39902	0.000676275	0.0103524
Pam	863.983	-1.75426	0.580419	-3.0224	0.00250777	0.0272455
Mt1	928.192	-1.75177	0.396102	-4.42252	9.75569e-06	0.000408033
Mcm3	2003.28	-1.75004	0.308177	-5.67869	1.35729e-08	1.94182e-06
Got1	1816.46	-1.74527	0.428315	-4.07473	4.60687e-05	0.00131817
Rrp12	339.041	-1.74417	0.536337	-3.252	0.00114596	0.0153476
Camta1	249.44	-1.74334	0.465765	-3.74296	0.000181862	0.00386122
Atp5b	13658.6	-1.74145	0.379482	-4.58902	4.45334e-06	0.000221337
Pgm2	2518.72	-1.74016	0.411785	-4.22589	2.38e-05	0.000809622
Tmem160	39.0372	-1.73321	0.611739	-2.83325	0.0046077	0.0424913
Pycard	225.434	-1.7285	0.356324	-4.85091	1.22896e-06	7.52514e-05
Gpi1	12860.9	-1.72816	0.43635	-3.96048	7.47994e-05	0.00192805
Cisd1	753.874	-1.7268	0.602729	-2.86497	0.00417048	0.0393356
Stard7	676.466	-1.72056	0.550309	-3.12654	0.00176877	0.0212364
1110001J03Rik	281.249	-1.7123	0.472205	-3.62619	0.000287639	0.00549025
AV026068	457.288	-1.71079	0.500397	-3.41886	0.000628842	0.00978283
mt-Tc	27.3992	-1.71052	0.612809	-2.79127	0.00525013	0.0468898
Igfbp3	384.297	-1.70713	0.547285	-3.11927	0.00181297	0.0215808
Eif4ebp1	1510.54	-1.70566	0.538097	-3.1698	0.00152541	0.0192031
Dpysl3	2970.5	-1.70541	0.393023	-4.33921	1.42995e-05	0.000545876
Tmem37	864.69	-1.69919	0.534476	-3.17916	0.001477	0.0186859
Sdc3	715.932	-1.69122	0.545001	-3.10315	0.0019147	0.0224085
Cd44	1316.51	-1.69018	0.571032	-2.95986	0.00307774	0.0317694
Lrp4	328.047	-1.68976	0.465302	-3.63154	0.00028174	0.00542501
Ppt2	158.047	-1.67958	0.36305	-4.62629	3.72267e-06	0.000189324
Bcat1	657.407	-1.67604	0.541294	-3.09635	0.0019592	0.0227189
Gucy1b3	461.983	-1.67435	0.549075	-3.0494	0.00229298	0.025417
Mcur1	114.523	-1.6673	0.509105	-3.27497	0.00105673	0.0144174
Cotl1	482.74	-1.66452	0.393043	-4.23496	2.2859e-05	0.00078635
Tspan13	131.822	-1.66141	0.57317	-2.89864	0.0037478	0.0364726
Pdss1	90.1806	-1.65592	0.56121	-2.95062	0.00317137	0.0324771
Pold2	445.806	-1.64981	0.388571	-4.24583	2.17782e-05	0.000759409
Mid1ip1	106.01	-1.64735	0.576197	-2.859	0.0042498	0.0399607
Gys1	1314.83	-1.64668	0.338068	-4.87087	1.1111e-06	6.99944e-05
Cox5b	1000.99	-1.6465	0.512055	-3.21547	0.00130231	0.0169522
Slc25a4	23156.6	-1.64296	0.181948	-9.02982	1.71953e-19	5.03548e-16
Hadha	1490.75	-1.64073	0.268542	-6.10976	9.97789e-10	2.06407e-07
Mical1	525.354	-1.64072	0.420352	-3.90319	9.49316e-05	0.00233636
Gm10250	26.029	-1.6393	0.427747	-3.83241	0.000126894	0.00294318
Itfg2	442.649	-1.63313	0.520303	-3.13881	0.00169635	0.0205766
Zak	997.332	-1.63046	0.444336	-3.66943	0.000243091	0.00485167
Ndufb11	2522.71	-1.62605	0.305408	-5.3242	1.014e-07	9.82428e-06
Prps2	540.314	-1.6238	0.561512	-2.89183	0.0038301	0.0370146
Ldha	45116.9	-1.61891	0.333062	-4.8607	1.16973e-06	7.24951e-05
Plod1	2083.17	-1.61789	0.347266	-4.65892	3.17875e-06	0.000168375
Tcf4	1034.15	-1.6156	0.4161	-3.88271	0.000103298	0.00250259
Dynll2	50.3369	-1.60812	0.550612	-2.92061	0.00349347	0.0347712
Alas1	996.959	-1.60807	0.483334	-3.32704	0.000877735	0.0124757
Tmem134	115.415	-1.60711	0.512977	-3.1329	0.00173085	0.0208755
mt-Tp	104.747	-1.60596	0.546029	-2.94117	0.00326979	0.0331263
Stxbp1	291.143	-1.60459	0.548638	-2.92468	0.0034481	0.034454
Mrpl12	837.105	-1.6039	0.508413	-3.15472	0.00160652	0.0198648
Mir6236	962.96	-1.58525	0.308319	-5.14159	2.72428e-07	2.23012e-05
Ech1	1723.56	-1.57819	0.388266	-4.06471	4.80921e-05	0.00136332
Ovca2	95.5868	-1.57602	0.550642	-2.86215	0.00420775	0.0396139
Shmt2	1604.85	-1.5728	0.381556	-4.12206	3.75493e-05	0.00113823
Postn	2637.44	-1.56975	0.514123	-3.05325	0.00226375	0.0251476
Gm15564	2464.19	-1.56787	0.41432	-3.7842	0.000154206	0.00340632
Cdkn1a	5833.64	-1.56691	0.48454	-3.23381	0.00122149	0.0161056
Uqcc1	656.98	-1.56453	0.29698	-5.26811	1.37833e-07	1.27105e-05
Atp5k	830.086	-1.55684	0.318831	-4.88297	1.04502e-06	6.6869e-05
Lars2	9010.34	-1.55641	0.353885	-4.39808	1.09212e-05	0.000443155
Phyh	573.607	-1.55465	0.525968	-2.95579	0.00311874	0.0320427
2410006H16Rik	1472.83	-1.55374	0.436603	-3.5587	0.000372699	0.00672791
Cyc1	663.788	-1.55024	0.378035	-4.10077	4.11777e-05	0.0012216
Hk2	1254.04	-1.54582	0.403196	-3.83391	0.00012612	0.00292966
Necap1	1160.62	-1.54477	0.318086	-4.85646	1.19506e-06	7.37657e-05
Cycs	2775.5	-1.5442	0.296044	-5.21612	1.82713e-07	1.61675e-05
Cand2	298.284	-1.54234	0.496131	-3.10874	0.00187888	0.0220837
Ldhb	4204.44	-1.5332	0.271344	-5.65039	1.60085e-08	2.24823e-06
Msl3	590.532	-1.5322	0.405839	-3.77538	0.000159761	0.0034739
Vcan	1650.89	-1.52742	0.442117	-3.45479	0.00055073	0.00888364
Slc16a3	836.333	-1.52189	0.422709	-3.60032	0.00031782	0.00593315
Ndufs7	2539.53	-1.51829	0.259364	-5.85388	4.80228e-09	7.65764e-07
Snrnp25	393.29	-1.51712	0.540822	-2.80521	0.00502837	0.045359
Trabd	332.779	-1.51705	0.41069	-3.69389	0.000220848	0.00451368
Sorbs1	210.008	-1.51354	0.428624	-3.53116	0.000413737	0.00729665
Stam	330.031	-1.51275	0.453427	-3.33627	0.000849106	0.0121705
Pelp1	156.506	-1.5092	0.507428	-2.97422	0.00293736	0.0306302
Klhl6	758.21	-1.49672	0.360128	-4.15606	3.23777e-05	0.0010369
Cst3	6319.18	-1.49542	0.21217	-7.04822	1.81224e-12	9.90779e-10
Pla2g7	930.279	-1.4951	0.540626	-2.7655	0.00568357	0.0496599
Tsc22d4	180.29	-1.49113	0.506745	-2.94257	0.003255	0.0330641
Atp5g1	4614.37	-1.49068	0.283691	-5.25459	1.48352e-07	1.35177e-05
Hadh	1688.39	-1.49037	0.356836	-4.17662	2.9587e-05	0.000959571
Ndufb8	2751.75	-1.4887	0.219564	-6.78023	1.19986e-11	4.70959e-09
Gtf3c5	537.619	-1.48697	0.410461	-3.62269	0.000291552	0.00555109
Rit1	857.146	-1.48534	0.342563	-4.33597	1.45119e-05	0.000552607
Bckdha	473.39	-1.48295	0.351175	-4.22281	2.41279e-05	0.000818959
Higd1a	2800.34	-1.48253	0.313382	-4.73073	2.23713e-06	0.000123187
Gnb5	362.66	-1.47751	0.534778	-2.76284	0.00573001	0.0499399
Atp5h	4481.5	-1.47628	0.274648	-5.37517	7.65125e-08	7.86076e-06
Lyn	232.807	-1.47565	0.533443	-2.76627	0.00567014	0.0496275
Cox6c	3283.15	-1.47147	0.286376	-5.13826	2.77288e-07	2.25783e-05
Tom1	227.03	-1.46218	0.358709	-4.07622	4.57729e-05	0.00131462
Ncaph	675.04	-1.46076	0.343512	-4.25243	2.1146e-05	0.00074586
Polk	215.843	-1.4607	0.477458	-3.05933	0.00221832	0.0246968
Bsg	3056.21	-1.45952	0.482193	-3.02685	0.00247119	0.0269019
Nudt22	360.493	-1.45119	0.476808	-3.04355	0.00233806	0.0258046
Tgm2	1092.26	-1.44972	0.31614	-4.5857	4.52472e-06	0.000224156
Fxyd6	2256.94	-1.44265	0.278791	-5.17464	2.28346e-07	1.92061e-05
Crat	268.636	-1.43958	0.400944	-3.59047	0.000330078	0.00611722
Cox8a	1564.47	-1.43365	0.479213	-2.99168	0.00277448	0.029433
Ndufc1	1273.04	-1.43323	0.263445	-5.44034	5.31777e-08	5.77336e-06
Cox4i1	9108.36	-1.4331	0.314962	-4.55008	5.36261e-06	0.00025494
Eln	1855.04	-1.43128	0.416137	-3.43944	0.000582925	0.00930378
Des	1193.42	-1.43102	0.449485	-3.18369	0.00145409	0.0184878
Mapre2	760.005	-1.42462	0.386049	-3.69025	0.000224036	0.00456773
Pkm	39495.9	-1.42188	0.324089	-4.3873	1.14768e-05	0.000459913
Thap3	160.815	-1.42112	0.403606	-3.52106	0.000429831	0.00749413
Ndufb5	2411.58	-1.41931	0.216761	-6.54782	5.83825e-11	1.90153e-08
Uqcr10	2417.83	-1.41868	0.307268	-4.61708	3.89178e-06	0.000196618
Txnip	2634.49	-1.41482	0.416728	-3.39506	0.000686128	0.010451
Jmjd6	1237.29	-1.41463	0.324533	-4.35897	1.30676e-05	0.000509352
Pdhb	3520.38	-1.407	0.387869	-3.62752	0.000286161	0.00548815
Erbb2	334.261	-1.40653	0.455985	-3.0846	0.00203825	0.0233693
Plk2	4604.57	-1.40577	0.326873	-4.30067	1.70284e-05	0.000626009
Slc2a1	2632.94	-1.39805	0.433827	-3.2226	0.00127035	0.0166067
Nufip1	210.705	-1.39072	0.437888	-3.17596	0.0014934	0.0188777
P4ha2	2428.76	-1.38931	0.409104	-3.39599	0.000683814	0.0104261
Rbck1	291.067	-1.38861	0.452969	-3.06558	0.00217251	0.0242927
Tmub1	215.032	-1.38747	0.441189	-3.14485	0.00166171	0.0202851
Atp5o	8290.46	-1.3838	0.31217	-4.43284	9.30012e-06	0.000390044
Srgap1	124.582	-1.37968	0.443098	-3.11372	0.00184745	0.0218281
Ndufs3	1288.35	-1.37707	0.322622	-4.26837	1.96907e-05	0.000705914
Atp5c1	9586.28	-1.37537	0.230114	-5.97691	2.27412e-09	4.09869e-07
Gm23935	221.743	-1.37443	0.339869	-4.04399	5.2549e-05	0.00145728
Dnajc15	559.065	-1.37348	0.351151	-3.91136	9.17772e-05	0.00228072
Atp5j2	1695.15	-1.3668	0.321057	-4.2572	2.07e-05	0.000733034
Calm3	443.738	-1.36655	0.331079	-4.12756	3.6664e-05	0.00112026
Cdkn1b	263	-1.3656	0.458671	-2.97731	0.00290792	0.0303853
Mrps22	234.063	-1.36552	0.464143	-2.94203	0.00326072	0.0331002
Fuom	227.353	-1.36181	0.436552	-3.11946	0.0018118	0.0215808
Hist1h4d	242.048	-1.35541	0.369463	-3.66858	0.000243898	0.00485829
Cisd3	230.914	-1.35226	0.429764	-3.14651	0.0016523	0.0202281
Capg	1208.68	-1.35156	0.380812	-3.54916	0.000386463	0.00693549
Tbrg4	518.382	-1.34251	0.366786	-3.66021	0.000252007	0.00498414
Gja1	3481.78	-1.33616	0.438371	-3.04801	0.00230361	0.0254979
Tut1	645.305	-1.33147	0.326261	-4.08099	4.48437e-05	0.00130259
Zdhhc13	223.752	-1.33043	0.46874	-2.83832	0.00453513	0.0419972
Atp5a1	15120.8	-1.32675	0.273718	-4.84715	1.2525e-06	7.60844e-05
Mllt3	254.277	-1.32536	0.408912	-3.24118	0.00119038	0.0157905
Sertad1	665.915	-1.31778	0.391741	-3.3639	0.000768491	0.0113225
Col18a1	2104.03	-1.31564	0.451129	-2.91634	0.00354168	0.0350686
Atp5g3	4502.45	-1.31443	0.216622	-6.06787	1.29621e-09	2.61084e-07
Itfg3	731.504	-1.3143	0.41213	-3.18903	0.00142752	0.0182408
Tpi1	12910.2	-1.3082	0.342805	-3.81617	0.000135541	0.00310524
Rtn2	358.367	-1.30788	0.469744	-2.78424	0.0053654	0.047531
Htra1	997.539	-1.30729	0.349829	-3.73693	0.000186283	0.00391705
Ndufs8	2128.67	-1.30698	0.284312	-4.597	4.28613e-06	0.00021372
mt-Nd2	10193.3	-1.30535	0.37878	-3.4462	0.000568537	0.00913238
Cenpm	132.223	-1.3052	0.451222	-2.8926	0.00382066	0.0369672
Adipor1	868.568	-1.30435	0.339201	-3.84534	0.000120383	0.00282642
Tspan14	1088.6	-1.3037	0.423273	-3.08004	0.00206971	0.0235913
Pter	205.109	-1.30344	0.445331	-2.9269	0.00342364	0.0342991
Cox5a	77.9995	-1.29602	0.385957	-3.35793	0.000785277	0.0114858
Ipo11	563.568	-1.29591	0.319762	-4.05273	5.06229e-05	0.00142451
Acsl5	653.545	-1.29239	0.452554	-2.85578	0.00429316	0.0401955
Dstn	6332.5	-1.29066	0.306425	-4.21201	2.53112e-05	0.000848629
Heyl	782.858	-1.29043	0.391612	-3.29517	0.000983617	0.0136752
Lpl	2075.03	-1.28574	0.402574	-3.19379	0.00140418	0.0179876
Eif2b4	660.597	-1.28246	0.295421	-4.34112	1.4176e-05	0.000543874
Cdc34	473.353	-1.28209	0.431197	-2.97332	0.00294597	0.0306782
Ndufb9	4561.57	-1.27736	0.261403	-4.88657	1.0261e-06	6.59982e-05
Ndufv3	1878.47	-1.27308	0.257338	-4.94713	7.53174e-07	5.11154e-05
Acadm	1055.17	-1.27064	0.393758	-3.22697	0.00125108	0.016425
Gipc1	512.643	-1.27063	0.42112	-3.01727	0.00255066	0.0275162
Naa10	288.612	-1.27029	0.428574	-2.96399	0.00303677	0.0314313
Trub2	397.475	-1.26826	0.437916	-2.89612	0.00377806	0.0367182
Prkar1a	5585.46	-1.26805	0.331841	-3.82126	0.000132773	0.00305638
Clybl	759.338	-1.26775	0.447807	-2.83102	0.00463998	0.042737
Timm17a	2532.14	-1.26738	0.295532	-4.28848	1.79901e-05	0.000651704
Cfl2	1913.82	-1.26733	0.263387	-4.81165	1.49691e-06	8.68117e-05
Ndufa6	1913.65	-1.26584	0.326943	-3.87173	0.000108064	0.00259692
Cox7a2	2955.18	-1.26472	0.284235	-4.44958	8.60393e-06	0.000364845
Fh1	1879.7	-1.24735	0.332945	-3.74641	0.000179383	0.00382186
Uqcr11	2918.15	-1.24466	0.279933	-4.44629	8.73647e-06	0.000369173
Ogdh	2196.15	-1.24278	0.275591	-4.50951	6.49779e-06	0.000296674
Sept6	1071.94	-1.24207	0.340918	-3.6433	0.000269168	0.00526525
Ifi35	282.831	-1.2367	0.375562	-3.29295	0.000991437	0.0137472
Tnni1	25405.6	-1.23587	0.280027	-4.41338	1.01769e-05	0.000421048
Chchd3	1422.3	-1.23201	0.355869	-3.46197	0.00053623	0.00876053
Uqcrh	4068.47	-1.23108	0.314846	-3.9101	9.22572e-05	0.00228523
Ccdc115	533.936	-1.23093	0.356105	-3.45664	0.000546951	0.00884132
Tpst2	297.616	-1.22807	0.395282	-3.10681	0.00189121	0.0221844
Pxmp4	220.561	-1.22723	0.386011	-3.17925	0.00147655	0.0186859
Fbxo8	305.359	-1.22612	0.389788	-3.14561	0.00165741	0.0202486
Ets1	1522.56	-1.22496	0.418201	-2.92912	0.00339918	0.0341211
Dnajc19	406.477	-1.22113	0.246584	-4.95219	7.33828e-07	5.06011e-05
Ndufa12	1731.26	-1.22052	0.262401	-4.65137	3.29744e-06	0.000172277
RP24-324L19.3	61.7876	-1.21255	0.382919	-3.16659	0.00154237	0.0193212
Uqcrq	4080.87	-1.20917	0.289057	-4.18315	2.87495e-05	0.000943407
Mif	7054.26	-1.209	0.300245	-4.0267	5.65642e-05	0.00153844
Foxred1	762.683	-1.20666	0.326498	-3.69577	0.000219218	0.00448636
Cox7c	1707.04	-1.2046	0.30291	-3.97676	6.98609e-05	0.00182497
Atg101	965.867	-1.20454	0.418588	-2.87763	0.00400681	0.0382634
Cystm1	929.783	-1.19684	0.291838	-4.10105	4.11274e-05	0.0012216
Col6a2	541.243	-1.19399	0.374235	-3.19048	0.00142034	0.0181794
Got2	1563.94	-1.19146	0.363043	-3.28186	0.00103125	0.0141837
Sdhb	5148.08	-1.19081	0.217009	-5.48739	4.07919e-08	4.66002e-06
Ndufa5	1491.26	-1.19051	0.277533	-4.28962	1.78978e-05	0.000650781
Ndufa9	3492.42	-1.18879	0.276388	-4.30118	1.69888e-05	0.000626009
Bag2	906.903	-1.18832	0.376284	-3.15804	0.00158832	0.0197355
2810006K23Rik	171.525	-1.18549	0.402555	-2.9449	0.00323056	0.0328812
Wash1	248.124	-1.17986	0.422779	-2.79071	0.00525919	0.0469159
Tmod3	1322.11	-1.17921	0.304613	-3.87117	0.000108313	0.00259883
Spc24	474.98	-1.17833	0.337958	-3.48661	0.000489181	0.00822899
Cdkn2aipnl	606.061	-1.17762	0.408569	-2.88231	0.00394775	0.0378648
Idh3g	2430.66	-1.17745	0.269309	-4.37212	1.23043e-05	0.00048772
Ndufa11	4188.22	-1.17684	0.285182	-4.12664	3.68098e-05	0.00112248
Ndufb10	2147.92	-1.17641	0.30904	-3.80667	0.000140848	0.0031754
Vgll4	1120.76	-1.17326	0.27809	-4.21898	2.45412e-05	0.000827482
Edf1	552.97	-1.16984	0.329952	-3.54548	0.000391901	0.00700843
Ubr2	428.901	-1.16971	0.406082	-2.88047	0.00397083	0.0380147
Ptp4a2	8131.35	-1.16297	0.335006	-3.47148	0.000517593	0.00856575
Tapt1	242.356	-1.16077	0.323769	-3.58518	0.00033685	0.00620518
Cdip1	1757.82	-1.15468	0.264772	-4.36103	1.29451e-05	0.000506813
Ccdc28b	174.101	-1.15373	0.375783	-3.0702	0.00213914	0.0240957
Coq6	565.904	-1.15292	0.358035	-3.22014	0.00128129	0.016707
2010107E04Rik	1798.6	-1.1529	0.302948	-3.8056	0.00014146	0.00318452
Sat1	3035.92	-1.15233	0.362258	-3.18097	0.00146784	0.0186162
Plin3	1363.36	-1.15139	0.367821	-3.13031	0.00174622	0.021015
Tgfb1i1	1274.6	-1.1503	0.303463	-3.79057	0.000150304	0.00334912
Ctsb	13284.2	-1.14793	0.373431	-3.07402	0.00211197	0.0239305
Furin	388.331	-1.14331	0.309824	-3.69019	0.000224089	0.00456773
Pdlim5	1242.64	-1.14301	0.4032	-2.83483	0.00458499	0.0423834
Mmachc	164.223	-1.14238	0.363873	-3.1395	0.00169236	0.0205532
Abt1	526.848	-1.14074	0.335753	-3.39756	0.000679895	0.0103767
Pdlim7	1878.06	-1.1381	0.38215	-2.97813	0.00290009	0.0303241
Ctsa	5182.6	-1.13789	0.349615	-3.2547	0.00113511	0.015229
Oxnad1	287.711	-1.13732	0.342227	-3.32329	0.00088962	0.0125979
Acot13	729.186	-1.13463	0.392252	-2.89259	0.00382075	0.0369672
Hmgcl	1595.06	-1.12963	0.281614	-4.01128	6.03909e-05	0.00160776
Grsf1	594.02	-1.12951	0.286306	-3.94511	7.9764e-05	0.00202828
Pea15a	2755.2	-1.12834	0.35222	-3.20352	0.00135758	0.0175374
Tomm7	813.155	-1.12715	0.339644	-3.31863	0.000904598	0.012751
Tgfbi	2915.83	-1.11957	0.346128	-3.23455	0.00121835	0.0160919
Sepw1	2484.22	-1.11761	0.32769	-3.41057	0.000648279	0.00999381
Ctsd	16913.8	-1.11558	0.30907	-3.60947	0.00030682	0.00576294
Eci2	1566.59	-1.11424	0.269503	-4.13443	3.5584e-05	0.00109604
Atp5e	1883.31	-1.10946	0.322594	-3.43919	0.000583462	0.00930378
Ndufa13	3225.99	-1.10534	0.279797	-3.95051	7.7986e-05	0.00199951
Dnm2	812.453	-1.1038	0.360111	-3.06517	0.00217544	0.0243078
S100a1	1605.26	-1.10111	0.321337	-3.42664	0.000611093	0.00957392
Ndufv2	3017.4	-1.09765	0.244744	-4.48488	7.29558e-06	0.000321846
Oaz1	7254	-1.09761	0.230705	-4.75764	1.95872e-06	0.000109557
Smim12	573.376	-1.09379	0.343328	-3.18585	0.00144331	0.0183812
Fam96b	630.979	-1.09181	0.318642	-3.42645	0.000611524	0.00957392
Gpx3	6076.28	-1.08191	0.305343	-3.54326	0.000395213	0.00705118
Pttg1	827.022	-1.07619	0.374275	-2.87539	0.00403527	0.0384154
Mrpl2	896.546	-1.07445	0.363508	-2.95577	0.00311886	0.0320427
Vim	11628.6	-1.07402	0.2703	-3.97342	7.08473e-05	0.00184758
Xpnpep1	3525.54	-1.07089	0.291921	-3.66842	0.000244057	0.00485829
Cstf1	740.539	-1.06861	0.298931	-3.57477	0.000350535	0.00638808
Ptrf	12778.5	-1.06804	0.282491	-3.78077	0.000156341	0.00343861
Mrps11	453.205	-1.0663	0.321138	-3.32037	0.000898979	0.0127186
Ndufb7	1664.07	-1.06503	0.296288	-3.59457	0.00032493	0.00603645
Gm2830	163.658	-1.06415	0.358877	-2.96522	0.0030247	0.0313275
Qk	1199.12	-1.05636	0.336228	-3.14181	0.0016791	0.0204484
Etfb	4212.01	-1.04917	0.275192	-3.81252	0.000137556	0.00313487
Sdhc	1686.97	-1.04864	0.229082	-4.57759	4.70363e-06	0.000230779
Cox6b1	4625.58	-1.04765	0.296793	-3.5299	0.000415717	0.00732313
Sdhd	5002.77	-1.04683	0.216268	-4.84041	1.2957e-06	7.77827e-05
Pygb	1838.61	-1.04653	0.356091	-2.93894	0.00329333	0.0332767
Angptl2	1664.41	-1.0445	0.326583	-3.19826	0.00138258	0.0178003
Ndufaf4	417.247	-1.04238	0.318661	-3.27113	0.00107118	0.0145498
Scarb1	567.685	-1.04233	0.367189	-2.83866	0.00453029	0.0419793
Ndufb4	201.141	-1.03331	0.336837	-3.06769	0.00215721	0.0242278
Mrpl42	1298.35	-1.03253	0.248276	-4.15881	3.19909e-05	0.00102666
Wrap73	337.705	-1.03027	0.294852	-3.49419	0.000475508	0.00806994
Uqcc2	869.273	-1.0283	0.306767	-3.35204	0.000802193	0.0116841
Ndufs6	1432.59	-1.0247	0.260697	-3.93062	8.47264e-05	0.00212971
Ccdc58	474.372	-1.02091	0.310791	-3.28487	0.00102028	0.0140834
Ndufa2	2086.01	-1.02018	0.271148	-3.76243	0.000168271	0.00361782
Commd1	386.953	-1.02017	0.280345	-3.63898	0.000273725	0.00531749
Sdcbp	4812.41	-1.01249	0.314992	-3.21433	0.00130749	0.0170017
Smg6	411.036	-1.00577	0.286377	-3.51207	0.000444637	0.00769096
Wbp2	973.891	-1.00224	0.304978	-3.28628	0.0010152	0.0140386
Atp5f1	6528.68	-1.00167	0.259782	-3.8558	0.000115352	0.0027462
RP23-110C17.2	1031.92	-1.00065	0.347219	-2.88191	0.00395273	0.0378887
Tmub2	909.428	-0.996761	0.343041	-2.90566	0.00366478	0.035847
Mgrn1	1506.2	-0.995661	0.325247	-3.06124	0.00220421	0.0245581
Actr3	1791.99	-0.992561	0.27363	-3.62738	0.000286307	0.00548815
Usmg5	1485.17	-0.991601	0.352788	-2.81076	0.0049425	0.0448753
Txnl1	1375.48	-0.991435	0.257746	-3.84656	0.000119786	0.00282104
Ndufs2	3228.82	-0.987977	0.268927	-3.67378	0.000238989	0.00479482
Ndufaf3	367.48	-0.97961	0.33127	-2.95714	0.00310507	0.0320084
Mpc1	333.021	-0.975263	0.322039	-3.0284	0.0024585	0.0268025
Tex30	362.533	-0.973932	0.319711	-3.04629	0.00231682	0.0256256
Snx3	967.427	-0.972713	0.339347	-2.86643	0.00415134	0.0391793
Lsm12	798.233	-0.968807	0.269646	-3.59288	0.000327044	0.00606835
E2f3	173.308	-0.967955	0.320506	-3.02008	0.00252706	0.0273774
Tbc1d7	488.855	-0.967173	0.321768	-3.00581	0.00264871	0.0282948
Pcmt1	1565.01	-0.96172	0.291054	-3.30427	0.000952258	0.0133246
Nsmce1	1000.37	-0.960253	0.338191	-2.83938	0.00452013	0.0419104
Ndufc2	2060.6	-0.955054	0.281571	-3.39188	0.000694148	0.0105272
Pcbp1	904.668	-0.952991	0.274793	-3.46803	0.000524296	0.00861697
Tonsl	2151.51	-0.951343	0.288264	-3.30025	0.000965974	0.0135042
Tceb3	1564.79	-0.951205	0.330955	-2.87412	0.00405149	0.0385458
Cox7b	1958.88	-0.946827	0.275566	-3.43594	0.000590511	0.00937711
Mrps36	203.672	-0.946318	0.286981	-3.2975	0.000975512	0.0136127
Adprh	1418.18	-0.945729	0.300225	-3.15007	0.00163234	0.0200867
Vdac1	4178.58	-0.945611	0.269774	-3.50519	0.000456274	0.00781281
Vdac3	3367.19	-0.945009	0.27607	-3.42308	0.000619156	0.00967814
Fabp3	1016.2	-0.942787	0.281886	-3.34457	0.000824105	0.0118901
Cdh2	607.747	-0.94272	0.328653	-2.86844	0.00412507	0.0390035
Aimp2	768.105	-0.938598	0.337179	-2.78368	0.00537462	0.0475851
Ndufs4	1876.29	-0.934785	0.236709	-3.94908	7.84506e-05	0.00200255
Gnl3l	837.41	-0.933476	0.2996	-3.11574	0.00183485	0.0217231
Mdh2	15192.9	-0.931652	0.258277	-3.60718	0.000309541	0.00579981
Cox7a2l	2466.87	-0.928229	0.305826	-3.03515	0.00240413	0.0263542
Pten	275.46	-0.927857	0.295399	-3.14103	0.00168353	0.0204861
Ubxn1	1490.46	-0.925705	0.267048	-3.46644	0.000527408	0.00864407
Mcrs1	735.498	-0.92505	0.251886	-3.67249	0.000240198	0.00481276
Syf2	782.15	-0.924953	0.284111	-3.25561	0.00113149	0.0151992
Nup62	1986.76	-0.921777	0.32041	-2.87686	0.00401648	0.0382841
Suclg1	3093.03	-0.921293	0.270174	-3.41	0.000649628	0.0100045
Sdha	5057.9	-0.91962	0.295679	-3.1102	0.00186961	0.0220139
Hcfc1r1	1708.8	-0.91809	0.294564	-3.11677	0.00182842	0.0216805
Sulf2	1745.24	-0.916867	0.318661	-2.87725	0.00401162	0.0382677
Atp5g2	681.361	-0.913495	0.309886	-2.94784	0.00320002	0.0326572
Eno1	29750	-0.912182	0.290676	-3.13814	0.00170023	0.0205911
Gpx4	5229.55	-0.90672	0.257258	-3.52455	0.000424207	0.00742994
Rpa1	1551.92	-0.905185	0.239751	-3.77552	0.000159675	0.0034739
Mtfr1l	1670.52	-0.9019	0.265217	-3.40061	0.000672358	0.0103028
Uqcrc2	4430.85	-0.897606	0.24349	-3.68642	0.000227427	0.0046173
Uqcrb	2931.83	-0.895379	0.242141	-3.69776	0.000217509	0.00446931
Vta1	629.984	-0.892515	0.289671	-3.08113	0.00206216	0.0235227
Rnf19a	419.148	-0.887402	0.274157	-3.23684	0.0012086	0.0160046
Arpc4	4840.97	-0.886442	0.264278	-3.35421	0.000795925	0.0116149
Mrps23	893.797	-0.886267	0.27238	-3.25378	0.00113879	0.0152649
Mrpl30	2116.04	-0.882346	0.227555	-3.87751	0.000105533	0.0025441
Eif3e	2871.5	-0.881506	0.270774	-3.25551	0.0011319	0.0151992
Capzb	5925.58	-0.876991	0.232402	-3.7736	0.00016091	0.00348896
Mob2	677.379	-0.873049	0.312015	-2.7981	0.00514042	0.0461793
Prdx5	5007.92	-0.856254	0.271119	-3.15822	0.00158737	0.0197355
Deb1	551.148	-0.855054	0.262545	-3.2568	0.00112678	0.0151837
Cryab	1897.67	-0.853891	0.239156	-3.57043	0.000356392	0.00647939
1500012F01Rik	991.5	-0.850374	0.284711	-2.98679	0.00281919	0.0297014
Acaa2	2253.54	-0.847831	0.305198	-2.77797	0.00546989	0.0482333
Cd81	12295	-0.846251	0.218766	-3.8683	0.000109596	0.00262551
Armc1	759.409	-0.841169	0.291287	-2.88777	0.0038798	0.0373535
Hmgb2	1997.91	-0.841041	0.284469	-2.95652	0.00311129	0.0320293
Maged2	9239.81	-0.837899	0.216004	-3.87909	0.000104848	0.0025341
Mrpl45	1364.86	-0.832742	0.29863	-2.78854	0.00529455	0.0470941
Erp29	1675.14	-0.830092	0.262423	-3.16318	0.00156055	0.0194742
Mrpl51	1021.33	-0.828839	0.27699	-2.9923	0.00276883	0.0293933
Tuba1c	3106.1	-0.820477	0.225418	-3.6398	0.000272847	0.00531392
Ccdc6	1144.1	-0.81942	0.294007	-2.78707	0.00531862	0.0472259
Prmt5	1608.08	-0.818723	0.258473	-3.16754	0.00153734	0.019274
Thoc6	608.062	-0.818313	0.264124	-3.09822	0.00194687	0.0226293
Cuta	790.581	-0.818289	0.279755	-2.92502	0.00344434	0.0344389
Utp6	546.334	-0.816133	0.263866	-3.09298	0.00198155	0.0229105
Mrpl32	648.487	-0.814765	0.279603	-2.91401	0.00356818	0.0353081
Rpp25l	564.507	-0.810424	0.256211	-3.16311	0.00156094	0.0194742
Il11ra1	1345.47	-0.809683	0.292185	-2.77113	0.00558622	0.0490613
Eef2	33287.1	-0.809458	0.275684	-2.93618	0.00332277	0.0335078
Vdac2	5955.41	-0.797156	0.145916	-5.46313	4.67819e-08	5.18941e-06
Tpm1	53629.4	-0.790682	0.156998	-5.03626	4.74709e-07	3.56218e-05
Otub1	3967.6	-0.788678	0.190759	-4.13442	3.55849e-05	0.00109604
Rhoc	3236.46	-0.78693	0.257063	-3.06124	0.00220426	0.0245581
Ppp1r11	1478.69	-0.782991	0.281933	-2.77722	0.00548252	0.0482928
Anxa6	6802.62	-0.771427	0.228184	-3.38073	0.000722942	0.0107863
Eftud2	2104.26	-0.768937	0.264367	-2.9086	0.00363049	0.0356464
Ndufa1	1700.97	-0.768744	0.249947	-3.07563	0.00210061	0.023826
Selm	761.765	-0.762758	0.271587	-2.80852	0.00497705	0.0450554
Scd2	3526.36	-0.75813	0.247219	-3.06664	0.00216479	0.0242577
Pin1	1399.94	-0.725988	0.213621	-3.39848	0.000677602	0.0103624
Ghitm	4178.75	-0.712637	0.21689	-3.28571	0.00101726	0.0140544
Eif3h	4368.44	-0.709066	0.233421	-3.03772	0.00238379	0.026196
Gtf2f2	703.297	-0.699292	0.191999	-3.64217	0.000270346	0.00527865
Ndufa8	2227.42	-0.694169	0.231112	-3.00361	0.00266801	0.0284811
Ppp2r1a	5552.44	-0.680645	0.202994	-3.35303	0.000799325	0.0116534
Glrx3	2741.67	-0.655161	0.224173	-2.92256	0.00347165	0.0346353
Fermt2	1838.45	-0.647814	0.201812	-3.20998	0.00132745	0.0172062
Rab8a	2007.76	-0.643011	0.221489	-2.90313	0.00369456	0.0360232
Ube2g2	1162.09	-0.637249	0.17608	-3.61909	0.000295639	0.00558033
Sf3b2	3464.11	-0.601423	0.177326	-3.39162	0.000694796	0.0105272
Ddx27	789.472	-0.594556	0.212063	-2.80367	0.00505248	0.0454961
Tuba1b	4683.96	-0.558733	0.197176	-2.83368	0.00460153	0.0424913
Cs	4877.86	-0.535702	0.190622	-2.81028	0.00494988	0.0448891
Araf	1392.93	0.481372	0.166533	2.89056	0.00384562	0.0371177
Ptma	8277.13	0.50215	0.170144	2.95133	0.00316409	0.032442
Hnrnpr	1157.26	0.544517	0.174312	3.1238	0.00178532	0.0214015
Nap1l1	2571.09	0.597701	0.206432	2.89539	0.00378689	0.0367361
Eif5	1653.95	0.622961	0.225455	2.76313	0.00572493	0.0499399
Fads1	1234	0.645958	0.210654	3.06645	0.0021662	0.0242577
Hnrnpdl	1212.76	0.717311	0.256595	2.7955	0.00518193	0.0464432
Prpf8	2425.44	0.72099	0.24077	2.99452	0.00274881	0.0292417
Ssbp1	784.762	0.746807	0.226653	3.29493	0.000984456	0.0136752
Ddx5	5125.38	0.754594	0.23281	3.24124	0.00119009	0.0157905
Gtf3c2	656.147	0.76164	0.250708	3.03796	0.00238188	0.0261938
Zmiz1	1701.28	0.763041	0.239916	3.18045	0.00147047	0.0186341
Rrbp1	3391	0.766673	0.211748	3.62069	0.000293817	0.00557342
Mat2a	4260.66	0.782675	0.198976	3.93352	8.37103e-05	0.00210763
Ankrd17	2013.05	0.80141	0.278634	2.87621	0.00402488	0.0383403
Hnrnpa1	6880.96	0.803917	0.257854	3.11772	0.00182257	0.0216446
Trim44	710.983	0.817869	0.266158	3.07287	0.00212013	0.023961
Gnl3	1542.14	0.824617	0.27647	2.98267	0.00285748	0.0299886
Tram1	985.316	0.828007	0.252293	3.28193	0.00103099	0.0141837
Rexo4	616.339	0.830573	0.247075	3.36162	0.000774867	0.0113726
Cttn	4349.59	0.834297	0.244267	3.41551	0.000636626	0.00985128
Ehmt1	1270.75	0.847782	0.265783	3.18975	0.00142396	0.0182105
Dnaja1	3252.53	0.851071	0.30751	2.76762	0.00564674	0.0494509
Zyx	2232.08	0.851774	0.260273	3.27262	0.00106557	0.0145079
Ccnl2	853.954	0.851792	0.26324	3.23581	0.00121299	0.016035
Rnf20	1002.37	0.85661	0.298371	2.87096	0.00409229	0.0387414
Limd1	1208.05	0.857622	0.309579	2.77028	0.00560082	0.0491614
Sec63	1028.21	0.859269	0.255687	3.36062	0.000777667	0.0114028
Gata6	1072.34	0.862878	0.280988	3.07087	0.00213435	0.0240593
Srsf11	1593.78	0.866512	0.269654	3.21343	0.00131161	0.0170298
Aga	888.01	0.869449	0.295373	2.94357	0.00324453	0.0329796
Klf6	3217.41	0.870293	0.233438	3.72816	0.000192884	0.00403371
Plp2	3423.32	0.872731	0.275432	3.16859	0.00153179	0.019236
Tfe3	549.991	0.873645	0.201004	4.34641	1.38384e-05	0.000535392
Capn2	2010.87	0.881976	0.250297	3.52372	0.000425533	0.00743614
Papola	1424.9	0.883005	0.256978	3.43612	0.00059012	0.00937711
Arfgap1	1568.21	0.892402	0.242359	3.68215	0.000231273	0.00467658
Ankrd11	2284.44	0.894709	0.25858	3.46009	0.000539994	0.00878452
Bclaf1	3178.31	0.897539	0.298035	3.01153	0.00259938	0.0279033
Bptf	1607.8	0.899556	0.267272	3.3657	0.000763498	0.0112598
App	2362.46	0.900151	0.315166	2.85612	0.00428849	0.040191
Tmem138	615.515	0.900437	0.317002	2.84048	0.00450458	0.041813
Hcfc1	1027.85	0.9057	0.313128	2.89243	0.00382277	0.0369672
Ugdh	1674.6	0.907916	0.316276	2.87065	0.00409633	0.0387556
Klf3	693.442	0.910588	0.277967	3.27588	0.00105332	0.0144008
Ubp1	426.441	0.913581	0.290401	3.14593	0.00165557	0.0202424
Xpo6	711.979	0.92037	0.321972	2.85854	0.00425594	0.0399938
Lsm14a	649.19	0.92229	0.25711	3.58714	0.000334331	0.00617363
Mtf2	630.525	0.928147	0.33057	2.80772	0.00498937	0.045076
Btg2	8412.38	0.931721	0.32354	2.87977	0.00397971	0.0380521
Pcgf3	672.209	0.934241	0.313643	2.97868	0.00289498	0.0302914
Tes	1880.2	0.935064	0.261605	3.57434	0.000351114	0.00639103
Tmem176b	9187.44	0.940575	0.281657	3.33944	0.000839487	0.0120665
Smchd1	558.372	0.941725	0.28429	3.31255	0.000924485	0.0129835
Fnbp4	639.812	0.948111	0.318172	2.97986	0.00288376	0.0301947
Hnrnpab	890.769	0.954744	0.323265	2.95344	0.00314253	0.0322425
Gatad2b	881.89	0.963816	0.284293	3.39022	0.000698367	0.0105459
Eif4enif1	772.176	0.966903	0.320377	3.01801	0.00254436	0.0275149
Usp36	481.945	0.968486	0.302611	3.20043	0.00137221	0.0176966
Kdm5a	1734.66	0.972967	0.268299	3.62643	0.000287366	0.00549025
Cnep1r1	430.749	0.975521	0.312476	3.12191	0.00179685	0.0214724
Zfp664	633.782	0.977448	0.327575	2.98389	0.00284607	0.0299434
Olfml3	2916.01	0.979576	0.313888	3.12078	0.00180372	0.0215209
Hmgb3	547.939	0.9824	0.259704	3.78277	0.000155094	0.00341906
Obsl1	623.887	0.985305	0.353148	2.79006	0.00526976	0.0469829
1810011O10Rik	589.823	0.985925	0.326948	3.01554	0.00256519	0.027634
Mast2	597.28	0.990902	0.341133	2.90474	0.00367563	0.0359072
Msl1	599.602	0.99306	0.329662	3.01236	0.00259229	0.0278671
Tm7sf3	575.759	0.993869	0.334847	2.96813	0.00299614	0.0311371
Bmpr2	944.591	0.995717	0.353013	2.82062	0.00479303	0.0436996
Tpr	1925.42	0.996152	0.323822	3.07623	0.00209635	0.023824
Pbrm1	2104.84	0.998804	0.335869	2.97379	0.00294146	0.030652
Nav1	1858.92	1.00082	0.329389	3.03842	0.00237824	0.0261726
Tm9sf3	2000.86	1.01274	0.285941	3.54179	0.00039742	0.00707407
Palld	1263.4	1.01293	0.241212	4.19933	2.67702e-05	0.000890864
Wdr75	912.335	1.01558	0.3397	2.98964	0.00279302	0.0295541
AW209491	507.039	1.0156	0.26461	3.83811	0.000123983	0.00289319
Tet3	471.906	1.01599	0.333688	3.04473	0.00232886	0.025735
Mdm4	803.831	1.02385	0.305674	3.3495	0.00080959	0.0117694
Tmem33	789.943	1.02499	0.272945	3.75528	0.000173151	0.00371232
Spry1	249.191	1.02849	0.355341	2.89437	0.00379923	0.0368326
Rhobtb3	376.255	1.03347	0.33516	3.0835	0.00204579	0.0234234
Phf3	533.164	1.04325	0.373067	2.79642	0.00516726	0.046366
Irak1	493.09	1.04435	0.263081	3.96968	7.19694e-05	0.00187047
Slc38a1	1556.99	1.04547	0.305998	3.41658	0.000634128	0.00985128
Ubr5	1437.45	1.04607	0.341441	3.06369	0.00218628	0.0244111
Mtap	2777.33	1.0462	0.305305	3.42675	0.00061086	0.00957392
Fn1	19128.2	1.0474	0.324375	3.22896	0.0012424	0.0163531
Fam3c	458.57	1.05034	0.279072	3.76369	0.000167426	0.00360473
Flna	8186.5	1.05059	0.296264	3.54612	0.000390952	0.00699964
Nf1	464.172	1.05338	0.341477	3.08479	0.00203696	0.0233693
Trp53bp2	435.155	1.05395	0.327909	3.21414	0.00130834	0.0170017
Rab11fip3	190.881	1.0568	0.363569	2.90673	0.00365225	0.0357472
Zmynd8	902.748	1.05938	0.261865	4.04554	5.2203e-05	0.00145295
Dync1i2	2034.25	1.06166	0.342773	3.09728	0.00195306	0.0226667
Phactr4	798.94	1.06342	0.291897	3.64316	0.000269316	0.00526525
Gpx8	2600.19	1.06665	0.346176	3.08124	0.00206138	0.0235227
Smurf1	601.725	1.06699	0.356706	2.99123	0.00277859	0.0294561
Ap3s1	166.147	1.06793	0.37078	2.88024	0.00397375	0.0380189
Man1c1	635.663	1.06969	0.363216	2.94504	0.00322913	0.0328812
Sparc	93998.7	1.07417	0.258981	4.14769	3.35853e-05	0.00105569
Birc6	1718.23	1.07438	0.29681	3.61974	0.000294896	0.00558033
Med13l	980.57	1.07544	0.28403	3.78634	0.000152883	0.00338687
Clk1	1380.16	1.07871	0.348505	3.09526	0.00196643	0.0227701
Ice1	512.58	1.0883	0.350796	3.10238	0.0019197	0.0224326
Prpf39	599.86	1.09276	0.386374	2.82823	0.00468058	0.0430074
Cnot6	1196.46	1.0931	0.269545	4.05537	5.00546e-05	0.00141112
Jam3	755.323	1.09396	0.30563	3.57935	0.000344445	0.00630713
Nrep	14517	1.09632	0.313456	3.49754	0.000469578	0.00799418
Zfp451	701.635	1.09779	0.381987	2.87389	0.00405456	0.0385511
Aff4	1654.09	1.10049	0.346721	3.17399	0.00150358	0.0189628
Zrsr2	400.149	1.10058	0.376601	2.9224	0.00347343	0.0346353
Cd82	1643.02	1.10703	0.362001	3.05808	0.00222762	0.0247823
Morc2a	557.067	1.10869	0.383414	2.89163	0.00383252	0.0370146
Mapk14	603.446	1.11405	0.321922	3.46062	0.000538927	0.00878452
Meis2	802.312	1.11597	0.367671	3.03525	0.00240339	0.0263542
Axl	3814.14	1.11921	0.289788	3.86216	0.000112387	0.00267977
Fkbp7	1301.15	1.11961	0.386613	2.89594	0.00378024	0.0367182
Arfgef1	795.275	1.12314	0.336795	3.33477	0.000853696	0.0122134
S1pr2	436.926	1.12356	0.328442	3.42088	0.000624196	0.00974009
Uso1	1144.94	1.12504	0.376588	2.98746	0.00281308	0.0296575
Wwc2	862.491	1.12678	0.285252	3.95013	7.81099e-05	0.00199951
Arid5b	629.072	1.13466	0.334363	3.3935	0.000690053	0.0104899
Ccnd2	9775.88	1.13654	0.298494	3.80758	0.000140333	0.00316845
Mmd	420.723	1.13851	0.406248	2.80249	0.00507093	0.0456354
Lztfl1	380.697	1.14023	0.407473	2.79829	0.00513737	0.046179
Coq10b	969.45	1.14024	0.390196	2.92223	0.0034753	0.0346353
Nadk	937.57	1.14205	0.269603	4.23604	2.27501e-05	0.000786108
St6gal1	647.661	1.14259	0.329496	3.46769	0.000524957	0.00861697
Chst12	709.633	1.14492	0.367089	3.11892	0.00181513	0.0215898
Phf8	351.984	1.14713	0.401385	2.85792	0.00426421	0.0400224
Sall2	312.691	1.14752	0.363123	3.16014	0.00157694	0.0196578
Elk4	400.148	1.15195	0.346978	3.31995	0.000900339	0.0127261
1110007C09Rik	776.232	1.16042	0.296438	3.91456	9.05699e-05	0.00225438
Nr3c1	623.88	1.16096	0.398827	2.91093	0.00360349	0.0355372
Mxd4	883.814	1.16186	0.222109	5.23101	1.68587e-07	1.50919e-05
Adamts9	255.536	1.16266	0.369465	3.14688	0.00165021	0.0202281
Sfrp1	3093.63	1.16448	0.261697	4.4497	8.59885e-06	0.000364845
Pbx1	2038.03	1.16511	0.386675	3.01315	0.00258547	0.0278133
Amotl1	3780.32	1.16674	0.274087	4.25683	2.07345e-05	0.000733034
Malat1	20751.8	1.17011	0.260858	4.48561	7.27063e-06	0.000321846
Ylpm1	582.644	1.17065	0.355495	3.29301	0.000991213	0.0137472
Ube2l6	3026.23	1.17252	0.34811	3.36825	0.000756464	0.0111884
P3h4	752.119	1.17531	0.379235	3.09915	0.00194074	0.0225923
F11r	3905.17	1.17549	0.285307	4.1201	3.78706e-05	0.00114344
Ahcy	825.984	1.1779	0.369685	3.18624	0.00144136	0.0183812
Pdgfra	2195.86	1.1781	0.336083	3.50538	0.000455955	0.00781281
Tanc2	977.198	1.18098	0.411138	2.87246	0.00407292	0.0386536
Zhx1	374.837	1.18383	0.418048	2.83181	0.00462856	0.0426574
Golgb1	1711.65	1.18734	0.269707	4.40234	1.0709e-05	0.000438253
B4galt4	307.659	1.18759	0.419765	2.82918	0.00466676	0.0429319
Gmeb1	490.91	1.18836	0.377323	3.14946	0.00163574	0.0201033
Sdc4	7225.2	1.1907	0.257319	4.62733	3.70411e-06	0.000189008
Tnrc6a	743.384	1.19084	0.379959	3.13413	0.00172362	0.0208249
Hip1	1623.4	1.19238	0.271418	4.39314	1.11728e-05	0.000451273
Cacfd1	537.659	1.19244	0.367501	3.24472	0.00117566	0.0156359
Gpt2	327.504	1.19938	0.370605	3.23627	0.00121103	0.0160228
Itgav	1031.83	1.20647	0.385756	3.12755	0.00176271	0.0211863
Helz	459.091	1.20679	0.414753	2.90967	0.00361806	0.0356176
Fut8	397.809	1.2099	0.428044	2.82659	0.00470471	0.0431514
Ddr1	707.313	1.21091	0.301417	4.01738	5.88488e-05	0.00158602
Cntrl	394.096	1.21112	0.393044	3.08138	0.00206042	0.0235227
Uimc1	424.898	1.21318	0.367	3.30568	0.000947469	0.0132698
Srek1	1090.12	1.21446	0.295736	4.10657	4.01581e-05	0.00120066
Fbxl20	275.359	1.22028	0.352443	3.46236	0.000535468	0.00875742
Slc44a1	589.943	1.22334	0.406467	3.00968	0.00261522	0.0280349
Gabpb1	191.709	1.23048	0.438265	2.80761	0.0049911	0.045076
Sfswap	314.5	1.23216	0.357779	3.44393	0.000573333	0.00917093
Arhgef18	224.269	1.23485	0.322084	3.83394	0.000126108	0.00292966
Myh10	6560.94	1.23514	0.424062	2.91263	0.00358398	0.0353994
St3gal2	558.873	1.23828	0.275831	4.48926	7.14719e-06	0.000318977
Nfib	2267.11	1.23941	0.402673	3.07796	0.00208426	0.0237219
2810013P06Rik	230.148	1.24183	0.382654	3.24531	0.00117323	0.0156173
Lats1	356.871	1.24422	0.427561	2.91003	0.00361389	0.0355994
Nufip2	340.433	1.24546	0.280503	4.4401	8.99153e-06	0.000378138
Hnrnpul2	458.858	1.24578	0.441072	2.82444	0.0047363	0.0432856
Aebp2	385.331	1.2496	0.384893	3.24663	0.00116782	0.0155723
Kmt2d	573.015	1.26086	0.36457	3.45848	0.000543242	0.00879065
Gopc	221.613	1.26125	0.417406	3.02163	0.00251417	0.027257
Arl5b	404.553	1.26528	0.423143	2.99019	0.00278803	0.0295357
Arcn1	2065.87	1.26725	0.288681	4.38981	1.13448e-05	0.000457017
Arih1	423.601	1.2692	0.36895	3.44002	0.00058168	0.00929473
Auts2	459.287	1.27014	0.324317	3.91637	8.98923e-05	0.00224143
Anxa3	3771.64	1.27158	0.34147	3.72384	0.000196215	0.00409776
Steap1	197.031	1.27395	0.431301	2.95375	0.00313942	0.0322322
Spint2	984.508	1.27527	0.367474	3.47035	0.000519772	0.00857836
Esyt2	379.482	1.28189	0.4509	2.84296	0.00446966	0.0415932
Gbf1	836.719	1.28338	0.446752	2.87269	0.0040699	0.0386536
Glis2	648.086	1.28377	0.367994	3.48857	0.000485605	0.00818861
Creb3l2	2992.55	1.28547	0.345833	3.71704	0.000201571	0.00419246
Rc3h2	502.346	1.28893	0.372493	3.46028	0.000539608	0.00878452
Brwd1	1214.09	1.2903	0.350484	3.68149	0.000231874	0.00467658
Epb4.1l2	1064.77	1.30163	0.231865	5.61375	1.97986e-08	2.5904e-06
Frmd4b	938.726	1.30545	0.416715	3.13273	0.0017319	0.0208755
2700081O15Rik	234.276	1.30598	0.418814	3.11827	0.00181916	0.0216209
Vmp1	3983.09	1.30607	0.2273	5.74601	9.13763e-09	1.35805e-06
Rbbp7	3753.01	1.30668	0.355929	3.67117	0.00024144	0.00483133
Ptgs1	3306.98	1.30806	0.322309	4.05842	4.94067e-05	0.00139542
Cald1	8349.13	1.309	0.310103	4.22117	2.43038e-05	0.000822546
Ank2	266.007	1.31443	0.411413	3.19492	0.0013987	0.0179489
Smo	415.523	1.31444	0.326435	4.02663	5.65809e-05	0.00153844
Anxa1	2679.78	1.31516	0.427959	3.07311	0.00211841	0.023961
Cyb561d2	352.031	1.31827	0.37533	3.5123	0.00044425	0.00769096
Mex3a	732.242	1.31888	0.294671	4.47577	7.61379e-06	0.000333005
Arhgef5	647.995	1.31933	0.382635	3.448	0.00056475	0.00908108
Zfp568	960.822	1.32214	0.380105	3.47835	0.000504506	0.00841004
Ilvbl	1098.86	1.32527	0.391954	3.38118	0.000721759	0.0107792
Fus	742.734	1.32604	0.336764	3.93759	8.23032e-05	0.00208247
Dab2	2758.1	1.32615	0.36591	3.62426	0.000289794	0.00552449
Shroom3	371.793	1.33124	0.391105	3.40379	0.000664584	0.0102143
Shb	93.3105	1.33253	0.466432	2.85686	0.0042786	0.0401329
Atg2b	444.906	1.33613	0.356903	3.74368	0.000181348	0.00385566
Irf1	1019.7	1.33777	0.347864	3.84566	0.000120229	0.00282642
Arl8a	167.703	1.33963	0.443208	3.02258	0.00250631	0.0272455
Smarcad1	291.063	1.34055	0.449375	2.98313	0.00285313	0.0299886
Myef2	254.356	1.34228	0.401172	3.34589	0.000820198	0.0118673
Tulp4	823.923	1.34275	0.358822	3.74211	0.000182479	0.00386247
Tmem98	3239.58	1.34517	0.366049	3.67482	0.000238015	0.00478155
Dennd2a	538.197	1.34517	0.396843	3.38968	0.000699755	0.0105459
Armc9	522.236	1.3456	0.328453	4.09678	4.18939e-05	0.00123805
Hivep1	169.868	1.34646	0.463532	2.90479	0.00367496	0.0359072
Gas1	667.773	1.34682	0.473144	2.84653	0.00441979	0.0411796
Fam188a	376.088	1.35377	0.488425	2.77171	0.00557625	0.0490582
Prnp	2794.07	1.35418	0.378733	3.57554	0.000349505	0.0063769
Stard5	802.231	1.35698	0.386423	3.51165	0.000445336	0.00769437
Rbm4b	482.234	1.35766	0.428591	3.16773	0.00153636	0.019274
Chka	451.144	1.35841	0.404355	3.35946	0.00078094	0.0114398
Golm1	3484.65	1.36805	0.40962	3.33981	0.000838368	0.0120618
Cxadr	1264.58	1.36961	0.440149	3.11171	0.00186009	0.021937
Xpr1	790.68	1.37083	0.428034	3.20263	0.0013618	0.0175771
Tram2	1021.68	1.37834	0.358021	3.84987	0.00011818	0.00280047
Golim4	700.736	1.37977	0.449076	3.07246	0.00212303	0.023961
Dlk1	254.749	1.3839	0.463157	2.98798	0.00280824	0.0296473
Phf20l1	504.832	1.3862	0.391944	3.53673	0.000405108	0.00717754
Golga1	361.63	1.38631	0.440938	3.14399	0.00166658	0.0203283
Tagln	15707.2	1.39118	0.451036	3.08441	0.00203955	0.0233693
Pear1	707.536	1.39155	0.478344	2.90911	0.00362462	0.0356363
Timp1	3118.25	1.39298	0.446133	3.12234	0.00179421	0.0214577
Spen	312.323	1.39534	0.37843	3.68717	0.000226762	0.00460992
Ncbp2	1231.56	1.3957	0.332533	4.19718	2.70261e-05	0.000893554
Deaf1	257.417	1.39574	0.479929	2.90822	0.00363497	0.0356464
B4galt6	346.585	1.39779	0.422559	3.30791	0.000939952	0.0131886
Ints2	385.88	1.39796	0.465797	3.00122	0.00268896	0.0286648
Uhrf1bp1l	746.122	1.3996	0.404565	3.45952	0.000541135	0.00879057
Mbd1	629.072	1.40857	0.32433	4.343	1.40552e-05	0.000540597
Traf3	464.94	1.41511	0.420786	3.36302	0.000770958	0.0113449
Zmym5	553.139	1.41578	0.401738	3.52415	0.000424841	0.00743252
Sec24b	734.857	1.41593	0.395492	3.58017	0.000343368	0.00630109
Agap1	749.53	1.41733	0.432018	3.28072	0.00103542	0.0142283
Susd2	336.956	1.41755	0.511534	2.77118	0.00558535	0.0490613
Efna5	1998.73	1.41841	0.383128	3.70219	0.000213742	0.00440966
Mrc2	368.985	1.42102	0.455338	3.12081	0.00180354	0.0215209
Dzip1l	434.375	1.42609	0.481289	2.96307	0.00304586	0.0314929
Net1	901.19	1.42855	0.430892	3.31533	0.000915362	0.012879
Rhbdd2	278.362	1.42967	0.471963	3.02919	0.00245209	0.0267545
Zcchc7	447.471	1.43175	0.330813	4.32798	1.50482e-05	0.000570193
Col1a1	23899	1.43214	0.37213	3.8485	0.000118841	0.00280743
Ehd3	492.542	1.43443	0.45024	3.18593	0.00144291	0.0183812
Slit3	613.665	1.43569	0.439322	3.26797	0.0010832	0.0147
D15Ertd621e	1013.78	1.43786	0.361344	3.97919	6.91518e-05	0.00180953
Tns1	3681.77	1.43789	0.314818	4.56739	4.93844e-06	0.000240757
Tiparp	743.061	1.44141	0.401768	3.58766	0.000333657	0.00616862
Rai14	1487.49	1.44877	0.312505	4.63597	3.55261e-06	0.000182494
Galnt10	500.307	1.4539	0.436958	3.32732	0.000876851	0.0124748
Tead1	1204.63	1.45463	0.286892	5.07032	3.97145e-07	3.05101e-05
Cog3	277.659	1.4557	0.498293	2.92138	0.0034848	0.0347074
Rbm28	1353.61	1.45943	0.280508	5.20283	1.96273e-07	1.69748e-05
Tsku	289.232	1.46125	0.502344	2.90886	0.00362755	0.0356422
Wnt11	291.012	1.46209	0.439932	3.32344	0.000889161	0.0125979
Kank1	849.383	1.46447	0.436217	3.35722	0.00078731	0.0115001
Mmp2	9759.12	1.46581	0.367235	3.99147	6.56655e-05	0.00173131
Nuak1	670.253	1.46916	0.388886	3.77786	0.000158181	0.0034592
Hnrnph1	3378.74	1.47024	0.364793	4.03035	5.56948e-05	0.00152246
Als2	354.351	1.47136	0.451846	3.25634	0.0011286	0.0151949
Cables1	136.774	1.47659	0.4693	3.14637	0.00165308	0.0202281
2210016F16Rik	138.733	1.48628	0.370271	4.01403	5.96909e-05	0.00159746
Mex3c	282.17	1.48713	0.492611	3.01886	0.00253726	0.0274685
Rp2h	105.643	1.48721	0.53023	2.80484	0.0050341	0.045384
Atad5	210.8	1.49625	0.530976	2.81791	0.00483367	0.0440177
Ano6	1493.83	1.49814	0.348929	4.29354	1.75843e-05	0.000640907
Itsn1	353.253	1.49825	0.413963	3.61928	0.000295423	0.00558033
Anapc1	1943.44	1.50178	0.385157	3.89914	9.65345e-05	0.00236819
Rnpc3	139.794	1.50299	0.489859	3.06822	0.0021534	0.0242028
Gdf11	170.288	1.50451	0.440515	3.41535	0.000637008	0.00985128
Map3k7	621.627	1.50462	0.42313	3.55593	0.000376649	0.00679122
Slc4a7	259.687	1.50464	0.515673	2.91783	0.00352479	0.0349551
Topbp1	591.999	1.50805	0.368214	4.09557	4.21123e-05	0.00124211
Znf512b	729.441	1.50925	0.30368	4.96986	6.70022e-07	4.72659e-05
Ghr	582.398	1.50997	0.486832	3.10161	0.00192469	0.0224567
Cep164	260.3	1.51466	0.441952	3.42721	0.000609811	0.00957392
Pak1	188.495	1.51594	0.498132	3.04326	0.0023403	0.0258107
Trmt1l	136.926	1.5161	0.522073	2.904	0.00368434	0.0359463
Prkd3	804.163	1.5175	0.366542	4.14003	3.47259e-05	0.00108487
Chek2	191.582	1.52016	0.433031	3.5105	0.000447265	0.00770162
Ptprd	687.927	1.52109	0.454737	3.345	0.000822838	0.0118901
Snx30	452.564	1.52188	0.438303	3.47221	0.0005162	0.00855194
Mplkip	80.4597	1.52587	0.520309	2.93262	0.0033612	0.0338064
Rufy3	151.825	1.53024	0.491424	3.1139	0.00184632	0.0218281
Itga3	3465.7	1.53554	0.429262	3.57716	0.000347347	0.00634509
Nr2c2	353.238	1.53669	0.48063	3.19724	0.00138749	0.0178484
Loxl1	956.706	1.53795	0.357516	4.30176	1.69445e-05	0.000626009
Ifrd1	268.928	1.54025	0.470846	3.27124	0.00107077	0.0145498
Msantd2	139.886	1.54169	0.548642	2.81	0.0049541	0.0449008
Errfi1	1916.11	1.54363	0.347205	4.44586	8.75422e-06	0.000369173
Pi4k2b	156.85	1.54778	0.479166	3.23016	0.00123722	0.0162989
Ccnl1	726.045	1.55112	0.308557	5.02701	4.98195e-07	3.68424e-05
Dip2b	499.215	1.55332	0.356362	4.35882	1.30765e-05	0.000509352
Pard6b	165.238	1.55653	0.496853	3.13278	0.00173162	0.0208755
Lats2	678.784	1.55676	0.364602	4.26974	1.95697e-05	0.000703222
Nid2	3176	1.5782	0.371179	4.25186	2.12004e-05	0.000746058
Zfc3h1	265.203	1.58	0.496681	3.18111	0.00146712	0.0186162
Mir99ahg	212.464	1.58293	0.565393	2.7997	0.00511494	0.0460044
Wisp1	5616.14	1.58681	0.3952	4.01521	5.93932e-05	0.0015965
Ly6e	5105.46	1.58706	0.300137	5.2878	1.23794e-07	1.1485e-05
Plscr1	1107.26	1.5878	0.412651	3.8478	0.000119181	0.00281113
Ppard	70.2284	1.5893	0.484615	3.27951	0.00103986	0.0142636
Basp1	265.899	1.59216	0.44879	3.54768	0.000388645	0.00696648
Eif4g3	1324.85	1.59673	0.367868	4.34049	1.42163e-05	0.000544057
Eri1	270.57	1.60199	0.498867	3.21125	0.00132158	0.0171447
Prkci	308.358	1.60519	0.451752	3.55326	0.000380495	0.0068364
Nab1	587.622	1.61268	0.549691	2.93379	0.00334855	0.0337234
Rhou	587.249	1.61447	0.403227	4.00386	6.23162e-05	0.00165041
Fam208a	215.239	1.61453	0.448498	3.59987	0.000318379	0.00593635
Col1a2	30292.8	1.61559	0.395536	4.08455	4.41622e-05	0.00128524
Zhx3	405.679	1.61943	0.398926	4.05948	4.91821e-05	0.00139164
Irak2	993.826	1.62178	0.480807	3.37303	0.000743462	0.0110387
Tle3	252.908	1.62666	0.52472	3.10006	0.0019348	0.0225403
Ap1ar	122.066	1.62925	0.580953	2.80444	0.00504037	0.0454138
Pmp22	6289.06	1.62984	0.360063	4.52652	5.99617e-06	0.000276474
Col8a2	822.88	1.63038	0.577654	2.82241	0.00476644	0.043509
Dgat1	302.004	1.6386	0.445682	3.67661	0.000236355	0.00476069
Phtf1	223.72	1.63957	0.461223	3.55483	0.000378221	0.00681153
Csdc2	754.085	1.64341	0.530792	3.09615	0.00196052	0.0227189
Wnt5a	755.359	1.64525	0.401904	4.09363	4.24665e-05	0.00124907
Dnajc1	332.045	1.65035	0.480828	3.4323	0.000598475	0.00945455
Rnase4	1715.5	1.65257	0.471146	3.50756	0.00045224	0.00776979
Rev1	184.037	1.65716	0.491086	3.37448	0.000739563	0.0109915
Mtcl1	89.5666	1.66172	0.498192	3.3355	0.00085146	0.0121928
Rab11fip2	163.993	1.66639	0.550569	3.02667	0.00247263	0.0269019
Prr14l	580.044	1.66801	0.343648	4.85384	1.21091e-06	7.44443e-05
Gla	492.979	1.67212	0.545226	3.06684	0.00216333	0.0242577
Fam69a	387.526	1.67744	0.342102	4.90334	9.42203e-07	6.13755e-05
Bcl9	312.065	1.68282	0.456381	3.68731	0.00022664	0.00460992
Zfp263	520.674	1.68296	0.462173	3.64141	0.000271152	0.00528764
Mst1r	416.449	1.68348	0.552944	3.04458	0.00233007	0.025735
2610203C20Rik	549.452	1.68618	0.453575	3.71754	0.000201176	0.00418993
Pmaip1	714.192	1.69636	0.551376	3.07659	0.00209384	0.0238131
Enpp1	624.967	1.69686	0.48334	3.5107	0.000446926	0.00770162
Lox	1559.19	1.69872	0.565003	3.00658	0.00264208	0.0282832
Timp2	2178.66	1.70404	0.319128	5.33966	9.31233e-08	9.3172e-06
Col16a1	370.529	1.70613	0.489825	3.48314	0.000495575	0.00829664
Cpne8	553.206	1.70804	0.542138	3.15056	0.00162956	0.0200712
Serinc5	221.953	1.71254	0.577322	2.96635	0.00301362	0.031255
Lrrk1	748.843	1.71444	0.501986	3.41531	0.000637103	0.00985128
Cdk6	1957.6	1.72079	0.426156	4.03792	5.39263e-05	0.00149277
Atxn7	138.402	1.72135	0.475614	3.61921	0.000295508	0.00558033
Ago3	257.008	1.72324	0.622151	2.7698	0.00560903	0.0492051
Fosl2	861.946	1.72781	0.329105	5.25004	1.52065e-07	1.3774e-05
Amot	446.719	1.72796	0.529991	3.26036	0.00111272	0.015034
Slc9a1	276.789	1.73062	0.47555	3.63919	0.000273497	0.00531749
Kctd5	549.512	1.73715	0.496499	3.4988	0.000467356	0.00796692
Mitd1	313.32	1.73952	0.357635	4.86397	1.15056e-06	7.15967e-05
Mdn1	406.3	1.74346	0.475936	3.66322	0.000249068	0.00493238
Erap1	198.34	1.75009	0.632316	2.76775	0.00564446	0.0494509
Il1r1	873.57	1.75011	0.396334	4.41575	1.0066e-05	0.000417587
Gpsm3	72.6502	1.7558	0.438218	4.00669	6.15753e-05	0.00163361
Fmn1	325.498	1.75798	0.603682	2.9121	0.00359009	0.0354333
Pappa	333.678	1.75982	0.562003	3.13133	0.00174018	0.0209588
Col27a1	380.497	1.76832	0.423232	4.17814	2.93908e-05	0.000957223
Gxylt1	494.847	1.76911	0.4383	4.0363	5.43008e-05	0.00150043
Asap2	158.277	1.77093	0.562476	3.14845	0.0016414	0.0201496
Igfbp6	136.716	1.77355	0.635266	2.79183	0.00524114	0.0468898
Colec12	632.969	1.77514	0.482866	3.67626	0.000236677	0.0047609
Ctdspl	418.824	1.78468	0.396568	4.5003	6.78573e-06	0.000308237
Smoc2	618.055	1.78708	0.467381	3.82361	0.000131514	0.00303653
Ddit4l	829.469	1.78742	0.44486	4.01793	5.87127e-05	0.00158602
Spint1	364.775	1.78877	0.565117	3.16531	0.00154918	0.0193749
Rsrp1	812.024	1.78901	0.316977	5.64398	1.66167e-08	2.31243e-06
Acsl4	652.917	1.79302	0.366735	4.88914	1.01278e-06	6.54163e-05
Myo1d	789.575	1.79405	0.532081	3.37177	0.00074687	0.0110786
Itpr1	664.329	1.7997	0.479555	3.75285	0.000174834	0.00374316
Lmo4	791.734	1.8008	0.446207	4.03579	5.44187e-05	0.00150098
Ier3	8590.71	1.80701	0.324568	5.56743	2.58527e-08	3.21751e-06
Cdkn2b	297.889	1.81102	0.618801	2.92666	0.00342624	0.0343028
Fah	408.028	1.81107	0.600192	3.01749	0.00254874	0.0275149
Plekhh2	393.427	1.81541	0.576224	3.15053	0.00162977	0.0200712
Gpm6a	858.751	1.82714	0.649175	2.81456	0.00488445	0.0444273
Cdh11	2595.84	1.8301	0.444408	4.11807	3.82062e-05	0.0011513
Slc30a1	96.6403	1.8302	0.647913	2.82477	0.00473151	0.043283
Clca3a1	1276.57	1.83239	0.518202	3.53606	0.000406143	0.00718756
Mthfsd	750.742	1.84758	0.407709	4.53161	5.85359e-06	0.000271536
Csf1	1199.4	1.85	0.453613	4.07836	4.53539e-05	0.00131243
Ptpn13	472.477	1.85404	0.499732	3.71007	0.000207205	0.00428056
Usp53	282.471	1.85903	0.491964	3.7788	0.000157589	0.00345118
Fbxo34	105.319	1.86453	0.664016	2.80795	0.00498579	0.045076
Ppfibp1	2414.4	1.8693	0.418231	4.46955	7.83848e-06	0.000340885
Rgs16	251.585	1.87125	0.389961	4.79857	1.59804e-06	9.19652e-05
Bex2	467.765	1.87244	0.502163	3.72876	0.000192425	0.00402961
Timp3	9331.68	1.87364	0.470472	3.98246	6.82043e-05	0.00179086
Aebp1	1242.16	1.87801	0.437942	4.28825	1.80083e-05	0.000651704
Lama5	1182.31	1.88214	0.369639	5.09183	3.54621e-07	2.76967e-05
Kcnq1ot1	1330.75	1.88229	0.481824	3.9066	9.36052e-05	0.00230742
Spon2	9780.06	1.88332	0.49944	3.77086	0.000162685	0.00351749
Inppl1	83.9619	1.88533	0.499594	3.77374	0.000160821	0.00348896
Ezr	2165.2	1.88748	0.431863	4.37054	1.23937e-05	0.00048772
Ankrd12	366.596	1.89097	0.392108	4.82257	1.41717e-06	8.31192e-05
Zfp113	162.335	1.90207	0.651772	2.9183	0.00351945	0.0349389
Ahr	350.838	1.90209	0.670771	2.83569	0.00457275	0.0422959
Sox6	206.199	1.90581	0.540408	3.52661	0.000420917	0.00738075
Nktr	1328.51	1.9081	0.30227	6.31256	2.74453e-10	7.37075e-08
Gnptab	313.179	1.90814	0.420272	4.54025	5.61863e-06	0.000265463
Dnm1	86.442	1.91059	0.641824	2.97681	0.00291262	0.0304136
Ddhd1	173.591	1.9123	0.571505	3.34608	0.000819633	0.0118673
Mir22hg	476.428	1.91265	0.516852	3.70059	0.000215103	0.0044258
Runx1	653.326	1.91549	0.531296	3.60532	0.000311771	0.00582734
Trpm7	933.266	1.9173	0.419904	4.56606	4.96982e-06	0.000241518
Nupr1	3090.58	1.91856	0.484432	3.96043	7.48147e-05	0.00192805
RP24-503L4.3	111.474	1.91954	0.622864	3.0818	0.00205751	0.0235224
Firre	37.2101	1.92562	0.692252	2.78168	0.0054078	0.0478512
Daam2	475.374	1.92775	0.486876	3.95942	7.51309e-05	0.00193295
Gm17971	90.6168	1.93465	0.69407	2.7874	0.00531331	0.0472061
Tnk2	133.563	1.94646	0.59189	3.28854	0.00100707	0.0139387
Gm17501	157.265	1.95235	0.699102	2.79265	0.00522778	0.0467994
Wfs1	473.199	1.9547	0.510215	3.83114	0.000127552	0.00295395
Cxcl1	491.881	1.95547	0.642918	3.04156	0.00235357	0.0259384
Cdon	197.053	1.95742	0.570489	3.43113	0.000601077	0.00948587
Myof	733.125	1.96137	0.496679	3.94896	7.84903e-05	0.00200255
Tcf7	162.607	1.96781	0.585359	3.36171	0.000774607	0.0113726
Plagl1	3961.66	1.97812	0.355162	5.56963	2.55276e-08	3.20309e-06
Lpar1	833.836	1.98575	0.495023	4.01144	6.03486e-05	0.00160776
Sult5a1	162.756	1.99328	0.584859	3.40815	0.000654056	0.0100626
Etl4	350.268	1.99455	0.484054	4.12051	3.78034e-05	0.00114344
Gm17251	58.1999	1.99601	0.539998	3.69633	0.000218739	0.00448254
Usp54	251.625	2.00165	0.609419	3.28452	0.00102156	0.0140883
Rcbtb1	474.26	2.00194	0.472974	4.23265	2.30949e-05	0.000789464
Stx3	321.98	2.00401	0.375792	5.33276	9.67307e-08	9.61529e-06
Wasf1	109.406	2.00439	0.559899	3.57992	0.000343704	0.00630109
Arhgef17	536.173	2.00689	0.365283	5.49406	3.92791e-08	4.52109e-06
Nr6a1os	66.7001	2.00706	0.714804	2.80785	0.0049873	0.045076
Gpr39	437.522	2.02501	0.688931	2.93936	0.00328896	0.0332767
Aida	304.286	2.02847	0.526749	3.85092	0.000117675	0.00279464
Thsd4	445.39	2.03352	0.662495	3.06949	0.00214423	0.0241175
Cep170b	665.778	2.03731	0.525237	3.87885	0.000104953	0.0025341
Zbtb46	182.951	2.03915	0.571288	3.56939	0.000357816	0.0064913
Ahi1	113.875	2.03955	0.688346	2.96297	0.00304684	0.0314929
Cd2ap	664.25	2.04944	0.437112	4.6886	2.75076e-06	0.000148794
Smim1	1065.47	2.06138	0.416482	4.94951	7.43991e-07	5.08769e-05
Ocrl	246.178	2.06523	0.613033	3.36888	0.000754748	0.0111842
Pdzd2	466.628	2.06717	0.743513	2.78028	0.00543127	0.0479757
Il17rd	152.29	2.06773	0.546295	3.78501	0.000153705	0.00340016
Rpgrip1l	89.799	2.07326	0.733602	2.82614	0.00471127	0.0431857
Dcn	8902.78	2.07835	0.465255	4.46713	7.92754e-06	0.000343715
Phldb1	356.401	2.07927	0.464502	4.47634	7.59342e-06	0.000333005
Xdh	215.312	2.0858	0.714358	2.91983	0.00350224	0.0348358
Zfp57	978.003	2.08742	0.43218	4.82998	1.36544e-06	8.07035e-05
Nphp3	125.579	2.08801	0.676604	3.08602	0.00202858	0.023331
Fcor	89.4283	2.09022	0.579258	3.60845	0.000308035	0.00577868
Bicc1	1911.86	2.09253	0.342033	6.11792	9.48065e-10	2.01569e-07
Mbp	563.282	2.09312	0.418396	5.00273	5.6524e-07	4.10081e-05
Zbtb8b	162.129	2.09325	0.609534	3.43418	0.000594339	0.00940863
Plxna3	103.156	2.09365	0.72885	2.87254	0.0040719	0.0386536
Golga5	333.482	2.10281	0.452807	4.64394	3.41819e-06	0.000177375
Snx7	167.715	2.10398	0.477982	4.4018	1.07359e-05	0.000438253
Rpp25	199.539	2.11611	0.633793	3.3388	0.000841426	0.0120831
Kirrel	673.041	2.1184	0.406486	5.2115	1.87317e-07	1.64009e-05
Wdr90	141.775	2.11941	0.728721	2.9084	0.00363286	0.0356464
Ccl7	566.003	2.12055	0.562327	3.77103	0.000162576	0.00351749
Kifc3	235.025	2.12336	0.662109	3.20696	0.00134147	0.0173439
Zfyve26	216.321	2.12616	0.546638	3.88952	0.000100442	0.00244836
1190002N15Rik	571.586	2.12764	0.440465	4.83043	1.36236e-06	8.07035e-05
Npr1	76.512	2.13077	0.703402	3.02923	0.00245181	0.0267545
Rusc2	206.949	2.13379	0.54069	3.94642	7.93293e-05	0.00202059
Chst11	953.529	2.13396	0.391905	5.4451	5.17773e-08	5.66147e-06
Ift57	73.2518	2.13496	0.71949	2.96733	0.00300399	0.0311974
Gm25930	10.4436	2.14618	0.734394	2.92239	0.00347361	0.0346353
Cplx2	706.665	2.14652	0.447959	4.79177	1.65317e-06	9.40768e-05
Mirg	110.795	2.15152	0.648115	3.31966	0.000901258	0.0127274
Ak5	177.327	2.15174	0.729354	2.95021	0.00317562	0.0324771
Wipf3	296.803	2.18237	0.66205	3.29638	0.000979386	0.0136419
Ttll4	483.215	2.18289	0.333948	6.53662	6.29252e-11	2.00679e-08
Thbs1	16269	2.18537	0.420418	5.1981	2.01337e-07	1.72182e-05
Slc4a4	218.668	2.18677	0.557785	3.92046	8.83796e-05	0.00221426
Rnf213	940.899	2.18893	0.479747	4.56267	5.05082e-06	0.000243031
Eif2ak3	232.301	2.19009	0.654803	3.34465	0.000823861	0.0118901
Peg3	11848	2.19084	0.519591	4.21646	2.48164e-05	0.000834923
Mgst1	2703.24	2.19235	0.429805	5.10079	3.38231e-07	2.66889e-05
Maf	941.466	2.19506	0.549977	3.99119	6.57417e-05	0.00173131
S100a6	5713.68	2.19586	0.496805	4.41996	9.87178e-06	0.000411764
Gm16586	118.232	2.19719	0.561032	3.91634	8.99031e-05	0.00224143
Dnm3os	703.484	2.20279	0.530872	4.14938	3.33383e-05	0.0010525
Smc5	970.244	2.20554	0.395285	5.57963	2.41028e-08	3.10055e-06
C3	721.476	2.20631	0.589516	3.74259	0.000182134	0.00386164
Ggct	328.245	2.2067	0.791014	2.78971	0.00527554	0.0470069
Neto2	94.9872	2.21201	0.778792	2.84032	0.00450689	0.041813
Epb4.1l4a	168.308	2.21261	0.533134	4.1502	3.32187e-05	0.0010525
Fras1	1177.79	2.21897	0.646412	3.43275	0.000597489	0.00944872
Dusp18	218.449	2.22541	0.64336	3.45905	0.000542089	0.00879057
Nphp1	71.1783	2.2257	0.678585	3.27991	0.00103841	0.0142565
Gltscr1	46.9322	2.22819	0.675801	3.2971	0.000976881	0.0136194
Mob3c	89.9366	2.22959	0.608162	3.66611	0.000246267	0.00488847
Slc2a13	79.9372	2.23137	0.759142	2.93934	0.00328916	0.0332767
Hpgd	1252.67	2.23697	0.6608	3.38524	0.000711161	0.010673
Krt7	9243.66	2.23977	0.58702	3.8155	0.00013591	0.00310524
Serping1	4996.35	2.23984	0.422135	5.30597	1.12076e-07	1.06562e-05
Fam84b	235.717	2.24976	0.492528	4.56778	4.92915e-06	0.000240757
Rab11fip1	162.091	2.24981	0.741171	3.03548	0.00240152	0.0263542
Fgf2	447.512	2.24985	0.595809	3.77613	0.000159282	0.00347335
Ptpn14	664.732	2.25347	0.339872	6.63035	3.34883e-11	1.19218e-08
Gpr180	258.919	2.25662	0.593448	3.80256	0.00014321	0.00321445
Ptk2b	483.158	2.2614	0.405711	5.57392	2.49068e-08	3.15102e-06
Npnt	351.491	2.2622	0.813472	2.78091	0.00542063	0.0479093
Cdyl2	270.489	2.27225	0.497928	4.56342	5.03263e-06	0.000243031
Lrp2	79.5911	2.28434	0.814216	2.80557	0.00502274	0.045335
Ahnak2	940.45	2.28528	0.46581	4.90604	9.29356e-07	6.07974e-05
Met	174.564	2.29163	0.562011	4.07756	4.55115e-05	0.00131426
Phlpp2	113.714	2.29674	0.830381	2.76588	0.0056769	0.0496405
Ifitm1	186.966	2.30725	0.509716	4.52653	5.99602e-06	0.000276474
Igsf9	191.838	2.30944	0.497765	4.63961	3.4907e-06	0.000180526
Sh3tc2	280.546	2.31049	0.508365	4.54494	5.49506e-06	0.000260428
Stk26	355.518	2.31078	0.659025	3.50637	0.000454266	0.00779586
Plxnb1	402.958	2.31651	0.54532	4.24798	2.15707e-05	0.000757242
Tmcc2	137.239	2.31758	0.796985	2.90793	0.00363828	0.0356561
Tspan5	235.368	2.33396	0.593307	3.93381	8.3609e-05	0.00210763
Neat1	789.518	2.33412	0.308148	7.57467	3.60042e-14	2.75576e-11
Thbs4	280.589	2.3382	0.672255	3.47815	0.000504888	0.00841004
Mtmr9	181.938	2.34147	0.789614	2.96533	0.00302357	0.0313275
Folr1	1126.68	2.34323	0.506965	4.62209	3.79902e-06	0.000192568
Dusp14	479.963	2.34611	0.562097	4.17385	2.99494e-05	0.000969271
Flrt2	1393.11	2.34651	0.466106	5.03429	4.79619e-07	3.56642e-05
Gm10143	85.5303	2.35135	0.755179	3.11363	0.001848	0.0218281
Tmem108	1021.18	2.3538	0.612731	3.8415	0.000122287	0.00286234
Fam110c	68.9605	2.35747	0.815939	2.88928	0.00386129	0.0372221
Upk3b	2581.27	2.36172	0.445385	5.30266	1.1413e-07	1.07846e-05
Adam12	788.929	2.36427	0.462127	5.11607	3.11971e-07	2.50034e-05
Pdpn	4757.16	2.37357	0.473291	5.01504	5.30216e-07	3.86502e-05
Fads6	141.412	2.3795	0.799421	2.97652	0.00291537	0.0304216
Hp	723.569	2.39607	0.768675	3.11715	0.00182609	0.0216696
Spaca6	577.452	2.39717	0.57993	4.13356	3.57193e-05	0.00109694
Fam213a	5611.79	2.39754	0.361868	6.62546	3.46158e-11	1.20432e-08
Gdf6	349.413	2.40033	0.474304	5.06074	4.17627e-07	3.18062e-05
Itgb8	107.633	2.40252	0.624253	3.84863	0.000118782	0.00280743
Svep1	276.689	2.4117	0.70386	3.42639	0.00061166	0.00957392
Mdfic	203.952	2.41924	0.482078	5.01835	5.21183e-07	3.83571e-05
Gm37084	63.5958	2.42648	0.786518	3.08509	0.00203487	0.0233693
Wt1	1346.01	2.42761	0.403657	6.01405	1.80947e-09	3.46242e-07
Gm22	204.853	2.42895	0.554233	4.38255	1.17298e-05	0.000467605
Inf2	375.188	2.43001	0.490576	4.95337	7.29375e-07	5.06011e-05
Ptgs2	479.064	2.4439	0.514631	4.74885	2.04575e-06	0.000113465
Epg5	123.622	2.44525	0.498994	4.90035	9.56666e-07	6.20536e-05
Vnn1	446.685	2.45492	0.535531	4.58409	4.55958e-06	0.000225155
Fgf9	84.6614	2.4571	0.669992	3.66736	0.000245068	0.00487207
Smpd3	87.4724	2.47612	0.83577	2.96268	0.00304969	0.0315011
AU020206	309.083	2.48161	0.419206	5.91979	3.22348e-09	5.36359e-07
Unc13b	557.651	2.48758	0.687502	3.61828	0.000296563	0.00559086
Sh2d5	203.895	2.50799	0.657848	3.81241	0.000137616	0.00313487
Acot1	116.034	2.50885	0.570208	4.39988	1.08309e-05	0.000440954
Fam132b	53.2648	2.51434	0.892382	2.81755	0.00483909	0.0440409
Birc7	98.0519	2.51645	0.905281	2.77975	0.0054401	0.048026
Gm22744	14.2749	2.51983	0.810599	3.1086	0.00187974	0.0220837
Slc7a4	176.107	2.52309	0.860731	2.93133	0.00337513	0.0339019
Csf2ra	30.5906	2.52426	0.777136	3.24816	0.00116155	0.0155158
Zdbf2	454.05	2.53618	0.54803	4.62782	3.69534e-06	0.000189008
RP23-134H19.3	56.648	2.53747	0.727001	3.49032	0.000482436	0.00816939
Saa3	803.999	2.54257	0.407419	6.24067	4.35709e-10	1.04299e-07
Cldn3	139.539	2.54544	0.740463	3.43763	0.000586822	0.00933792
Ccdc171	71.7565	2.55017	0.855556	2.98072	0.00287574	0.0301313
Wnt2	530.923	2.55246	0.666343	3.83054	0.000127861	0.00295663
Gm15718	55.5029	2.5706	0.703006	3.65657	0.000255608	0.00504232
Pkhd1l1	132.877	2.57514	0.911666	2.82465	0.0047332	0.043283
Mir370	9.42815	2.58559	0.89295	2.89556	0.00378478	0.0367361
Pawr	187.05	2.59463	0.524232	4.94939	7.44475e-07	5.08769e-05
Kcnq3	142.138	2.60456	0.686026	3.79659	0.000146702	0.00328802
Nrg1	145.214	2.60469	0.933336	2.79073	0.00525888	0.0469159
Sptbn4	8.299	2.6113	0.875435	2.98286	0.0028557	0.0299886
Krt14	1656.23	2.61182	0.371537	7.02977	2.0688e-12	1.05564e-09
Gm20045	61.91	2.62013	0.786205	3.33263	0.000860285	0.0122962
Olr1	240.819	2.62133	0.675138	3.88266	0.000103321	0.00250259
Tm4sf5	910.871	2.63065	0.55296	4.7574	1.96098e-06	0.000109557
Gxylt2	121.55	2.63722	0.682029	3.86673	0.000110305	0.00263836
Prkg2	277.823	2.64085	0.724605	3.64454	0.000267872	0.00525043
RP24-80L24.1	24.3685	2.64828	0.917519	2.88635	0.00389742	0.0374995
Plxna4	1128.59	2.65563	0.726131	3.65724	0.000254948	0.0050358
Adcyap1r1	896.606	2.65613	0.762297	3.48437	0.000493297	0.00828003
Ccdc92	43.2096	2.65826	0.785141	3.38571	0.000709945	0.0106652
Asxl3	84.9876	2.65946	0.766335	3.47036	0.000519754	0.00857836
Gm23912	7.35058	2.65996	0.913142	2.91298	0.00357999	0.0353994
Lif	181.861	2.66248	0.842593	3.15986	0.00157843	0.0196604
Eme2	74.1139	2.67996	0.771055	3.47571	0.00050951	0.00846084
Sik2	135.267	2.68957	0.577824	4.65466	3.2452e-06	0.000170129
Gm38082	61.61	2.692	0.877767	3.06687	0.00216312	0.0242577
1700109H08Rik	45.3034	2.69532	0.895061	3.01132	0.00260112	0.0279033
Slit2	708.999	2.70245	0.64673	4.17864	2.93263e-05	0.000957202
Eps8l2	54.4625	2.70582	0.943446	2.86802	0.00413055	0.0390311
Gm26511	15.0778	2.70965	0.979695	2.76581	0.00567811	0.0496405
A630012P03Rik	45.6171	2.71281	0.978943	2.77116	0.00558568	0.0490613
Gm26664	11.388	2.71582	0.952834	2.85026	0.00436836	0.0407998
Dgkq	37.0437	2.72787	0.954352	2.85835	0.00425857	0.0399939
5830416P10Rik	156.877	2.73409	0.735744	3.71609	0.000202331	0.00420254
Agmat	60.7856	2.7433	0.987382	2.77836	0.00546341	0.0482039
Gm37354	29.7824	2.74672	0.950558	2.88959	0.00385745	0.0372085
Tmem179	103.159	2.74781	0.941407	2.91883	0.00351345	0.0349019
Gm22205	9.82946	2.75324	0.934122	2.94741	0.00320445	0.0326807
Soga3	58.0386	2.75391	0.689442	3.9944	6.48569e-05	0.00171473
Lrrn4	604.163	2.76207	0.640331	4.3135	1.60692e-05	0.000604392
Esrp2	77.641	2.76947	0.904433	3.06211	0.00219786	0.0245225
Creb3l1	1122.72	2.77186	0.443763	6.24625	4.20433e-10	1.03806e-07
Crym	855.705	2.7753	0.465464	5.96244	2.48496e-09	4.37239e-07
Cttnbp2	228.691	2.77698	0.884238	3.14053	0.00168642	0.0205049
Syne2	5276.42	2.7818	0.498923	5.57561	2.46663e-08	3.1466e-06
Sfn	2476.83	2.78353	0.55017	5.0594	4.20589e-07	3.18731e-05
Lcat	49.3092	2.7875	0.879654	3.16886	0.00153038	0.019236
Aldh1a2	1396.03	2.79219	0.649717	4.29755	1.72698e-05	0.000632455
Lrrc71	20.1596	2.79861	0.963699	2.90403	0.00368398	0.0359463
Camk4	152.281	2.80382	0.884852	3.16869	0.00153128	0.019236
Mertk	348.489	2.80431	0.680269	4.12236	3.75009e-05	0.00113823
Lpar2	101.315	2.80969	0.789082	3.56071	0.000369855	0.00668446
Ager	108.095	2.80998	0.819148	3.43036	0.000602772	0.00949304
Gm19325	21.0532	2.81388	0.991451	2.83814	0.00453772	0.0419972
Sema3d	606.451	2.81967	0.758068	3.71955	0.00019958	0.00416236
Upk1b	4738.67	2.82041	0.453457	6.2198	4.97779e-10	1.17231e-07
Kif7	37.5037	2.82687	0.805599	3.50903	0.000449743	0.00773558
Zmat4	96.2791	2.82785	0.958539	2.95017	0.003176	0.0324771
Ajuba	752.127	2.82942	0.47163	5.99924	1.98248e-09	3.70095e-07
Amigo3	109.214	2.83388	0.797517	3.55338	0.000380308	0.0068364
Runx2	57.5474	2.83422	0.812392	3.48874	0.00048531	0.00818861
Gm17334	6.08072	2.84143	0.969057	2.93215	0.00336619	0.0338343
1700008J07Rik	17.6606	2.84892	0.988038	2.88341	0.0039339	0.0377792
Gm38365	53.2923	2.86034	0.826993	3.45872	0.000542748	0.00879065
Bcas1	49.8614	2.86187	0.902107	3.17242	0.00151172	0.0190464
Faah	15.4026	2.87388	0.961898	2.98772	0.00281064	0.0296521
RP23-392I2.3	70.5519	2.8769	0.956957	3.0063	0.00264447	0.0282845
Mylk	412.182	2.88691	0.563741	5.121	3.03924e-07	2.44867e-05
Gm37694	13.2457	2.88765	0.950351	3.03851	0.00237749	0.0261726
RP24-68G17.2	25.443	2.89186	0.928083	3.11595	0.00183352	0.0217231
B130024G19Rik	17.3003	2.89243	0.990862	2.9191	0.00351039	0.0348942
Gm35048	12.6933	2.89339	0.991719	2.91755	0.00352794	0.0349551
A330015K06Rik	11.601	2.89599	0.98648	2.93568	0.00332813	0.0335398
Dpp4	439.911	2.89608	0.840599	3.44525	0.000570522	0.0091371
Adam33	91.655	2.89697	0.839009	3.45284	0.000554716	0.00893852
A730017C20Rik	33.0196	2.90974	0.990362	2.93806	0.00330277	0.0333502
Lgi2	269.58	2.91354	0.625613	4.6571	3.20695e-06	0.000169283
RP23-237H9.2	40.7961	2.91437	0.992289	2.93702	0.00331385	0.0334399
Clcn2	84.152	2.91557	0.795335	3.66584	0.000246531	0.00488847
Myrf	2118.63	2.91686	0.461271	6.32353	2.55658e-10	7.24742e-08
Rian	1193.6	2.91704	0.335835	8.68591	3.75721e-18	7.18943e-15
Gm36963	29.353	2.92346	0.972499	3.00614	0.00264589	0.0282845
Cldn15	319.327	2.92603	0.601401	4.86535	1.14256e-06	7.13893e-05
Cdh1	38.2661	2.92728	0.992212	2.95026	0.00317511	0.0324771
RP23-382I10.1	72.0063	2.97256	0.842808	3.52698	0.000420334	0.00737897
Tmem196	29.0126	2.97829	0.959845	3.10289	0.00191641	0.0224113
Cgn	224.838	2.98011	0.685764	4.34567	1.38849e-05	0.000535392
Plekhb1	32.155	2.98037	0.936254	3.18329	0.00145611	0.018498
Steap4	279.482	2.98133	0.79582	3.74624	0.000179508	0.00382186
2900011O08Rik	27.8039	2.98176	0.991735	3.00661	0.00264179	0.0282832
Tmem56	39.8169	2.98808	0.973337	3.06994	0.00214105	0.0240994
Lvrn	17.7971	2.99071	0.991544	3.01622	0.0025595	0.0275921
4930556M19Rik	89.751	2.99367	0.74204	4.03438	5.47457e-05	0.00150457
Gm12122	36.6867	2.99407	0.958434	3.12391	0.00178464	0.0214015
Gm26767	62.0142	2.99995	0.87898	3.41299	0.000642538	0.0099253
Tmem151a	204.708	3.00163	0.554892	5.4094	6.32357e-08	6.67665e-06
RP24-80L24.2	9.75469	3.00719	0.95854	3.13726	0.00170534	0.0206204
Bfsp2	7.05133	3.01541	0.92977	3.24318	0.00118205	0.0157073
Dnajb3	10.8789	3.01986	0.976551	3.09237	0.00198562	0.0229403
4833422C13Rik	21.8839	3.02201	0.854115	3.53818	0.000402896	0.00714662
Slc41a2	98.0519	3.02502	0.866902	3.48946	0.000484003	0.00818687
Lingo4	8.26624	3.03611	0.980983	3.09497	0.00196833	0.0227749
Gm14547	9.85553	3.03662	0.935234	3.2469	0.00116667	0.0155706
RP23-15K13.2	65.8231	3.04286	0.805166	3.77918	0.000157349	0.00345085
Itga7	366.376	3.04461	0.448109	6.79435	1.08804e-11	4.38308e-09
Rbfox1	224.207	3.06254	0.682973	4.48412	7.32141e-06	0.000322058
Apela	159.538	3.07002	0.898832	3.41557	0.000636486	0.00985128
Atp10d	60.9675	3.07819	0.764873	4.02445	5.71097e-05	0.00155006
RP24-399A15.2	21.9645	3.08204	0.970504	3.17571	0.00149472	0.0188788
Rep15	83.4825	3.09254	0.82462	3.75026	0.000176654	0.00377158
Gm15201	19.0458	3.09532	0.971704	3.18546	0.00144523	0.0183903
Ctnna2	37.2339	3.10015	0.970397	3.19473	0.00139964	0.0179489
Meg3	1299.38	3.11169	0.398782	7.80299	6.04585e-15	6.45974e-12
Zfp566	54.5512	3.11725	0.858162	3.63248	0.000280716	0.00541209
Cyp1b1	3069.63	3.11981	0.596359	5.23143	1.68204e-07	1.50919e-05
Gm26931	12.9004	3.1243	0.991538	3.15097	0.00162732	0.0200712
Bnc1	749.075	3.12566	0.65549	4.76844	1.8566e-06	0.000104874
F3	2142.67	3.133	0.532659	5.88181	4.05812e-09	6.60869e-07
RP24-360B3.1	291.163	3.14529	0.806033	3.90218	9.53293e-05	0.00234238
RP23-15G1.3	37.012	3.14704	0.991523	3.17394	0.00150384	0.0189628
Ccl2	7289.3	3.14827	0.439675	7.16045	8.04145e-13	4.73456e-10
Gm37534	48.3798	3.1518	0.889134	3.5448	0.000392918	0.00701843
3110001I22Rik	105.561	3.15269	0.980221	3.2163	0.00129854	0.0169174
Gm3550	41.2975	3.15361	0.934326	3.37527	0.00073742	0.0109703
Ltbp2	1596.83	3.15465	0.527817	5.97678	2.27586e-09	4.09869e-07
1700034J05Rik	29.0062	3.17031	0.93461	3.39212	0.000693529	0.0105272
Gm23455	29.5966	3.17514	0.711475	4.46276	8.09109e-06	0.000346942
Crb2	767.701	3.17853	0.577223	5.50659	3.65844e-08	4.30795e-06
RP23-195A18.3	41.6148	3.19184	0.944711	3.37864	0.00072845	0.0108579
Cyp46a1	16.6737	3.19313	0.938764	3.40142	0.000670357	0.0102824
1200007C13Rik	84.4923	3.19906	0.641799	4.98453	6.21132e-07	4.44313e-05
Msln	7353.57	3.20088	0.467565	6.84584	7.60278e-12	3.32524e-09
Gm8773	60.3042	3.2031	0.92373	3.46757	0.000525192	0.00861697
Gm37736	55.0493	3.20449	0.95606	3.35177	0.000802964	0.0116842
BC039771	180.816	3.2055	0.763485	4.19851	2.68678e-05	0.000892176
Gm38070	27.421	3.22599	0.917623	3.5156	0.00043876	0.00760784
Gm9828	22.6183	3.23776	0.936821	3.45611	0.00054803	0.00884941
Gm15910	57.2652	3.2407	0.783569	4.13582	3.53684e-05	0.00109599
Gm17435	26.6401	3.25997	0.885029	3.68346	0.00023009	0.00465902
Gm38020	20.4328	3.26256	0.974655	3.3474	0.000815728	0.0118426
Gm13431	36.6488	3.26304	0.785266	4.15533	3.24824e-05	0.00103808
Fxyd4	17.1094	3.26422	0.923523	3.53453	0.000408506	0.00722103
Syn3	21.9531	3.26534	0.97725	3.34135	0.00083372	0.0120062
Brinp2	68.5512	3.26803	0.982421	3.3265	0.000879434	0.0124883
Ano4	66.9356	3.27021	0.591523	5.52845	3.23076e-08	3.89422e-06
Mir763	23.9456	3.27118	0.823688	3.97139	7.14558e-05	0.00186028
Rtl1	90.7878	3.28007	0.681698	4.81162	1.49714e-06	8.68117e-05
Epha1	69.3706	3.2824	0.807456	4.06511	4.80089e-05	0.00136332
Spry3	25.1014	3.28564	0.991682	3.3132	0.000922353	0.0129655
Enpp3	143.529	3.30755	0.83353	3.96812	7.24419e-05	0.00187638
Gm38009	49.7572	3.31055	0.909837	3.63862	0.000274108	0.00531817
Rspo1	92.1133	3.32174	0.745297	4.45694	8.31398e-06	0.000355211
Gm17354	53.5993	3.32448	0.811059	4.09894	4.15041e-05	0.00122891
Sv2b	41.6938	3.33844	0.975979	3.4206	0.000624821	0.00974009
Avpr1a	47.7441	3.3402	0.992291	3.36615	0.000762257	0.0112523
RP23-408A1.4	29.5759	3.34068	0.98913	3.37739	0.000731779	0.010897
Gm37379	36.8649	3.34309	0.882227	3.78937	0.000151027	0.00336036
Tbx18	788.292	3.34341	0.537757	6.21732	5.05715e-10	1.17295e-07
Gm16892	18.2079	3.3443	0.954455	3.50388	0.000458529	0.00782515
Lrrc4	26.7719	3.35141	0.950019	3.52773	0.000419138	0.00736643
Ildr2	532.485	3.36941	0.577404	5.83544	5.3649e-09	8.38019e-07
Gm26945	10.5303	3.37234	0.945722	3.56589	0.000362625	0.00656931
Apol9a	396.687	3.38472	0.711576	4.75665	1.96834e-06	0.000109568
Best1	44.7319	3.38678	0.887626	3.81555	0.00013588	0.00310524
Tktl1	9.48704	3.40578	0.976736	3.48691	0.000488644	0.00822899
Egfros	24.4785	3.41424	0.889123	3.84001	0.000123028	0.00287529
Tsnaxip1	6.06209	3.42159	0.986098	3.46982	0.000520803	0.00858176
Lrrc74b	13.6424	3.46024	0.990721	3.49265	0.000478254	0.00810754
Gm2531	11.3653	3.52398	0.930394	3.78762	0.0001521	0.00337932
RP23-403P24.1	343.901	3.53317	0.65533	5.39144	6.9897e-08	7.2788e-06
Cfap74	76.569	3.53857	0.897763	3.94155	8.09573e-05	0.00205522
Alpk1	58.1802	3.54771	0.877052	4.04504	5.23138e-05	0.00145339
RP23-164N7.3	9.19433	3.56154	0.936186	3.80431	0.000142201	0.0031965
Gm26930	55.3568	3.56274	0.829556	4.29476	1.74884e-05	0.000638932
Gm37795	224.638	3.57853	0.810263	4.41651	1.00308e-05	0.000417259
Plekhh1	114.555	3.60002	0.785859	4.581	4.6276e-06	0.000227779
Zfp202	65.2663	3.60487	0.869406	4.14636	3.37799e-05	0.00105964
Gm26809	490.148	3.61538	0.825103	4.38173	1.1774e-05	0.000468148
Gm15764	18.3117	3.61807	0.911714	3.96843	7.23487e-05	0.00187638
Mfsd2b	31.0777	3.62733	0.902291	4.02013	5.81665e-05	0.00157595
Serpine1	1020.3	3.63746	0.357945	10.1621	2.92779e-24	4.48186e-20
Opcml	45.1019	3.65809	0.863104	4.2383	2.2522e-05	0.000781786
Scube3	221.061	3.65903	0.603531	6.0627	1.33854e-09	2.62697e-07
4933400F21Rik	34.4501	3.67199	0.906319	4.05155	5.08794e-05	0.00142911
Myo1h	35.3627	3.68907	0.943944	3.90815	9.30072e-05	0.00229638
Prss8	48.2662	3.69259	0.858024	4.30359	1.68049e-05	0.00062288
Gm38032	52.0712	3.70551	0.940788	3.93873	8.19144e-05	0.00207607
Cpne7	71.4506	3.71038	0.731885	5.06962	3.98617e-07	3.05101e-05
Gm37233	52.6001	3.77153	0.860298	4.38398	1.1653e-05	0.000465756
Adcy1	186.38	3.79459	0.832681	4.55707	5.18721e-06	0.00024737
Papln	7.18489	3.80436	0.989685	3.84401	0.000121041	0.00283751
B3galt2	39.63	3.8189	0.946816	4.03342	5.49717e-05	0.00150799
Gm37899	509.826	3.82951	0.484849	7.89836	2.82602e-15	3.32775e-12
Prokr2	934.22	3.83981	0.622007	6.17327	6.6893e-10	1.50296e-07
5830418P13Rik	60.3262	3.8526	0.978812	3.93599	8.28539e-05	0.00209295
RP24-360B3.2	48.1918	3.87229	0.829641	4.66743	3.04992e-06	0.000162677
Mcoln3	139.06	3.91327	0.871263	4.4915	7.07241e-06	0.000316563
Rab11fip4	78.7785	3.91535	0.900895	4.34606	1.38603e-05	0.000535392
5730559C18Rik	104.004	3.96025	0.651801	6.07586	1.23327e-09	2.51719e-07
Wnt9a	111.428	3.96949	0.831982	4.77113	1.83197e-06	0.000103866
Thsd7b	38.3779	3.97721	0.985632	4.03519	5.45591e-05	0.00150214
Abca6	52.3987	4.00586	0.968693	4.13532	3.54454e-05	0.00109604
Gm13293	38.3381	4.00823	0.86437	4.63717	3.53219e-06	0.000182056
Gm13528	25.5829	4.02351	0.988322	4.07105	4.68008e-05	0.00133413
Wt1os	88.6892	4.05923	0.846132	4.79739	1.60743e-06	9.21593e-05
Lipg	49.3402	4.07876	0.900009	4.53191	5.8454e-06	0.000271536
Apol9b	254.543	4.08459	0.598733	6.82207	8.97392e-12	3.7771e-09
Platr14	26.0811	4.10679	0.964252	4.25905	2.053e-05	0.000729172
Mgst2	69.699	4.11993	0.773015	5.32969	9.83823e-08	9.65408e-06
Gm26902	20.5371	4.13533	0.987647	4.18706	2.82593e-05	0.00093031
Pld5	51.9736	4.16173	0.946353	4.39765	1.09428e-05	0.000443155
Krt83	37.1735	4.19274	0.832856	5.03417	4.79934e-07	3.56642e-05
Mob3b	82.2904	4.20982	0.778387	5.40839	6.35928e-08	6.67665e-06
Ptprz1	61.2017	4.24866	0.968083	4.38874	1.1401e-05	0.000458074
RP23-347G20.4	36.4751	4.33789	0.838616	5.17267	2.30769e-07	1.93039e-05
Prm1	17.5583	4.3382	0.843272	5.14448	2.68264e-07	2.20784e-05
RP23-15G1.2	49.7381	4.39354	0.977807	4.49326	7.01417e-06	0.000315803
Anxa9	32.3722	4.41398	0.906761	4.86786	1.12813e-06	7.07764e-05
RP23-461P7.1	48.1907	4.51241	0.818156	5.51535	3.48096e-08	4.13074e-06
BC046401	21.9397	4.52426	0.802106	5.64048	1.69573e-08	2.33858e-06
RP24-161C20.4	67.1404	4.53063	0.833595	5.43505	5.47802e-08	5.86417e-06
Plxna4os2	33.5718	4.60996	0.922824	4.99549	5.86871e-07	4.23765e-05
Clmn	168.847	4.94026	0.66153	7.46793	8.14682e-14	5.6687e-11
Bst1	152.16	4.95404	0.809235	6.12189	9.24745e-10	1.9938e-07
B830012L14Rik	127.987	4.95887	0.848709	5.84284	5.13185e-09	8.0988e-07
Gm9752	37.3571	5.15357	0.7557	6.8196	9.1294e-12	3.7771e-09
Sema3e	269.534	5.39455	0.571281	9.44289	3.62636e-21	1.64089e-17
Gm26648	90.127	5.66678	0.737986	7.67871	1.60705e-14	1.53754e-11
Slc2a9	48.4716	-2.73849	0.992299	-2.75974	0.00578476	0.0503429
Dock11	337.936	1.63055	0.590912	2.75938	0.00579118	0.0503701
Ncs1	1291.01	-0.664441	0.240857	-2.75865	0.00580407	0.0504249
Nme6	453.886	-1.2839	0.465387	-2.75878	0.00580176	0.0504249
Gm26490	20.9318	2.3028	0.835112	2.75747	0.005825	0.050578
Ndufa10	1647.37	-1.30658	0.47391	-2.75702	0.00583301	0.0506189
Ppa1	2262.48	0.968694	0.351448	2.75629	0.00584609	0.0507036
Cacng4	20.9742	-2.71855	0.986392	-2.75606	0.00585029	0.0507113
Cd300lg	19.7054	-2.69932	0.97949	-2.75584	0.00585421	0.0507166
Ept1	626.74	1.11985	0.406457	2.75515	0.00586657	0.0507651
Msh6	719.33	1.70039	0.617172	2.75513	0.00586696	0.0507651
Tspan4	864.235	-1.10606	0.401478	-2.75497	0.00586975	0.0507651
Clip4	317.959	-1.25141	0.454309	-2.75454	0.00587746	0.0507958
Gatm	1032.97	-2.19425	0.796634	-2.7544	0.00587995	0.0507958
Tomm40l	90.2014	-1.38781	0.503926	-2.754	0.00588721	0.0508299
Rnf122	687.823	1.17508	0.426771	2.75341	0.00589771	0.0508918
Pet100	154.21	-0.991939	0.360288	-2.75319	0.00590179	0.0508984
Atp6v0b	2553.31	-0.769137	0.279458	-2.75224	0.00591886	0.0510065
Myom2	69.2399	-2.43866	0.886102	-2.75213	0.00592099	0.0510065
Fhad1	32.0865	2.70616	0.983413	2.75181	0.00592672	0.0510271
Btbd1	223.14	-1.30264	0.473571	-2.75068	0.00594718	0.0511745
2310030G06Rik	393.236	1.19401	0.434118	2.75042	0.00595183	0.0511857
Gale	648.725	1.07039	0.389197	2.75024	0.00595519	0.0511859
Mia3	791.577	0.943745	0.343275	2.74924	0.00597335	0.0513131
Arhgap31	373.472	-1.6617	0.604569	-2.74856	0.00598575	0.0513908
Arhgef26	83.3923	2.3797	0.865882	2.7483	0.00599059	0.0514036
Ppic	7507.07	0.57847	0.210647	2.74616	0.0060298	0.051711
Aoc2	37.1838	2.524	0.919278	2.74563	0.00603943	0.051712
Plbd2	343.534	-1.49858	0.545784	-2.74573	0.00603757	0.051712
Surf6	342.218	-1.42695	0.519723	-2.7456	0.00604005	0.051712
Plgrkt	696.366	0.931508	0.339334	2.74511	0.00604914	0.0517609
Srbd1	189.703	1.47091	0.536202	2.7432	0.00608445	0.052034
Rrm2	2111.65	-0.911335	0.332258	-2.74285	0.00609078	0.052059
4930562C15Rik	20.3368	2.60481	0.950126	2.74154	0.00611515	0.0522381
Hint3	124.102	-1.31836	0.481492	-2.73808	0.00617989	0.0527617
Babam1	427.561	-1.16945	0.42739	-2.73627	0.00621409	0.0530241
Mdp1	578.315	-0.948659	0.346801	-2.73545	0.00622943	0.0531254
Ccl5	492.342	-2.37562	0.868574	-2.73508	0.00623645	0.0531293
Plekho1	245.495	-1.04006	0.380269	-2.73506	0.00623683	0.0531293
Tbc1d32	48.4214	1.71209	0.626176	2.73421	0.0062531	0.0532383
Gm5436	30.8587	-1.41222	0.516705	-2.73314	0.00627343	0.0533817
Gm4691	11.5415	-2.12718	0.778425	-2.73267	0.00628227	0.0534272
Gm16470	10.3172	-1.90196	0.696179	-2.732	0.00629521	0.0534817
Nuak2	363.553	1.62021	0.593056	2.73197	0.00629566	0.0534817
Ankhd1	689.661	1.14526	0.419301	2.73135	0.00630764	0.0535537
Cdk4	8789.37	0.604535	0.221513	2.72912	0.00635041	0.0538571
Mroh2a	39.8048	2.5131	0.920807	2.72923	0.00634824	0.0538571
Tob1	148.27	-1.59748	0.585435	-2.72871	0.00635825	0.0538937
Gadl1	17.2461	-2.70251	0.990492	-2.72845	0.00636319	0.0539058
Sash3	54.2991	-2.65191	0.972046	-2.72817	0.00636866	0.0539222
Casc4	506.275	1.11355	0.408281	2.72741	0.00638338	0.0540062
Hprt	1796.17	-0.737835	0.270537	-2.72729	0.00638563	0.0540062
Dync2h1	369.79	1.70886	0.626732	2.72661	0.00639881	0.0540281
Fuca1	1809.42	-1.15991	0.425401	-2.72661	0.00639877	0.0540281
Igf2r	3734.85	-0.760209	0.278806	-2.72665	0.00639802	0.0540281
Rspo3	44.4634	-2.65919	0.97541	-2.72623	0.00640629	0.0540615
Zim1	260.791	1.68773	0.619357	2.72497	0.00643074	0.0542379
Arhgef15	125.644	-2.61539	0.959938	-2.72454	0.0064391	0.0542482
Asb8	846.004	-1.28072	0.4701	-2.72436	0.0064426	0.0542482
Gm16907	155.552	2.21897	0.814407	2.72464	0.00643712	0.0542482
Maea	2399.36	-0.701438	0.257488	-2.72416	0.0064466	0.0542521
Mavs	425.061	-1.65361	0.607319	-2.7228	0.0064731	0.05443
Rpe	288.563	1.06176	0.389963	2.72271	0.00647485	0.05443
Alms1	77.9877	1.58043	0.580506	2.7225	0.00647896	0.0544347
Hint1	3646.86	-0.86271	0.316966	-2.72178	0.0064932	0.0545244
Capn6	1606.32	1.32203	0.485821	2.72124	0.00650376	0.0545831
Cspp1	376.898	1.26399	0.46458	2.72072	0.00651403	0.0546253
Tnfaip1	3084.58	-0.680833	0.250249	-2.72062	0.00651593	0.0546253
Dhrs3	1803.48	-1.1816	0.434369	-2.72026	0.00652297	0.0546544
Ppm1j	115.438	-2.45658	0.903645	-2.71852	0.00655748	0.0548923
Prkcb	158.682	2.13281	0.784563	2.71847	0.00655853	0.0548923
Slco2a1	391.884	0.995605	0.366342	2.7177	0.00657381	0.0549901
Cpeb3	12.1659	-2.68426	0.987942	-2.71702	0.00658717	0.0550718
Dicer1	536.49	1.17886	0.434099	2.71565	0.0066146	0.0552709
1500009L16Rik	60.8742	-2.517	0.926922	-2.71544	0.0066187	0.055275
Aif1l	2040.43	-1.06061	0.390717	-2.71453	0.00663707	0.0553982
Speg	177.655	-2.22092	0.8183	-2.71407	0.0066463	0.055445
Bax	1945.85	-0.781159	0.287893	-2.71337	0.00666035	0.055497
Ccdc12	342.706	-0.789875	0.291101	-2.71341	0.00665955	0.055497
Gm13689	25.06	2.3546	0.867826	2.71321	0.00666341	0.055497
Samm50	790.583	-0.940754	0.346901	-2.71188	0.00669033	0.0556909
Immt	3185.6	-0.896	0.330531	-2.71079	0.00671229	0.0558274
Inhbb	45.1788	-2.68968	0.992245	-2.71071	0.00671403	0.0558274
Cadm1	259.131	1.70253	0.628684	2.70808	0.00676729	0.0561937
Itm2a	6220.28	1.04171	0.38472	2.7077	0.00677515	0.0561937
Mrfap1	1392.53	0.775695	0.286464	2.70783	0.00677256	0.0561937
Nus1	680.608	0.777258	0.287062	2.70764	0.00677643	0.0561937
RP23-318I19.2	10.9826	2.68082	0.990045	2.70778	0.00677359	0.0561937
Gm527	10.6861	2.68131	0.991371	2.70465	0.00683772	0.0566279
Spsb1	701.271	1.31894	0.487674	2.70454	0.00683988	0.0566279
Stk11ip	211.106	-1.30266	0.481654	-2.70456	0.00683945	0.0566279
Huwe1	1240.49	1.01762	0.3763	2.70427	0.00684537	0.0566426
Gm15337	8.01303	-2.55686	0.946333	-2.70186	0.00689519	0.0570241
Il4ra	935.594	1.02929	0.381034	2.70131	0.0069067	0.0570884
Npl	585.551	1.1984	0.443702	2.70092	0.00691478	0.0571244
Gnb2	676.315	-0.940634	0.34853	-2.69886	0.00695769	0.0574478
Ccbe1	87.7865	2.35913	0.874342	2.69817	0.00697212	0.057536
RP23-21D6.1	26.8212	2.65655	0.984961	2.69711	0.00699446	0.0576581
Slc1a3	458.59	1.76255	0.653472	2.69721	0.00699238	0.0576581
Srrm2	2225.39	0.693626	0.257209	2.69674	0.00700225	0.0576913
Ccdc130	172.833	-2.07263	0.76872	-2.69621	0.00701325	0.0577509
Gyltl1b	26.8965	2.55273	0.947243	2.69491	0.00704082	0.0579467
RP24-87P2.3	43.6301	2.41608	0.896721	2.69435	0.00705263	0.0580128
U2af2	152.7	-1.04294	0.387126	-2.69405	0.0070589	0.0580331
Rrad	285.547	-2.16639	0.804365	-2.69329	0.00707512	0.0581352
Mpst	6.96358	-2.66923	0.991398	-2.69239	0.00709423	0.058261
Coa6	130.206	-1.09738	0.408013	-2.68957	0.0071545	0.0587244
Fyb	79.8807	-2.42381	0.901647	-2.6882	0.00718373	0.0589328
Rimklb	79.9945	2.15314	0.80166	2.68585	0.00723451	0.0593176
Tom1l1	265.169	-1.05133	0.391719	-2.68389	0.00727708	0.0596346
Tll1	30.6255	2.58935	0.964967	2.68335	0.00728885	0.0596991
Napepld	111.609	1.63986	0.611349	2.68236	0.00731042	0.0598438
Ttc14	384.05	1.16107	0.432919	2.68197	0.0073191	0.0598829
Lrig1	329.561	-1.47352	0.549531	-2.68141	0.00733124	0.0599501
Lims1	1822.53	-0.779245	0.290705	-2.68054	0.00735032	0.0600741
Atp5j	3393.41	-0.761188	0.284071	-2.67958	0.00737156	0.0602155
Bak1	25.2785	-1.85833	0.693624	-2.67915	0.00738084	0.0602592
2300009A05Rik	16.9759	-2.13171	0.796249	-2.67719	0.0074243	0.0605817
Wdr17	14.3067	2.6558	0.99219	2.6767	0.00743511	0.0606375
Acot2	517.86	-0.591025	0.220838	-2.67628	0.00744448	0.0606816
Gm2670	8.0002	2.63633	0.985525	2.67506	0.0074717	0.0608711
Cmc2	273.503	-0.982872	0.367471	-2.67469	0.00747981	0.0609047
Chst3	12.7323	-2.65051	0.991495	-2.67325	0.0075121	0.0610228
Larp6	11.7578	-2.4624	0.921002	-2.67361	0.00750396	0.0610228
Nfkbie	160.776	1.99496	0.746131	2.67373	0.0075012	0.0610228
Tufm	1330.33	-1.07153	0.400848	-2.67315	0.00751424	0.0610228
Vipr2	56.2814	2.65254	0.992176	2.67346	0.00750738	0.0610228
Foxp1	989.606	-0.697028	0.260824	-2.67241	0.00753082	0.061125
Arhgap42	87.7871	1.64714	0.616921	2.66993	0.00758662	0.0615127
Mrps27	656.268	-1.30345	0.488191	-2.66996	0.00758595	0.0615127
Gulp1	180.089	1.17052	0.438565	2.66899	0.00760801	0.0616102
Nfe2l3	118.285	1.7146	0.642445	2.66887	0.00761072	0.0616102
Ppme1	826.671	-0.734808	0.275315	-2.66897	0.00760839	0.0616102
Crip1	1788.48	-1.1057	0.414414	-2.6681	0.00762822	0.0616958
Mpp1	610.8	-0.960012	0.359818	-2.66805	0.00762936	0.0616958
Filip1l	626.463	1.21403	0.455062	2.66783	0.00763429	0.0617032
Slc30a4	224.929	1.459	0.546947	2.66753	0.00764109	0.0617255
Tdrp	138.441	1.9431	0.7285	2.66726	0.00764725	0.0617427
Dmwd	357.314	-1.0761	0.403769	-2.66514	0.00769552	0.0620721
Gli3	441.226	1.23539	0.463541	2.66512	0.00769616	0.0620721
Ifngr1	481.653	-1.3654	0.512639	-2.66347	0.00773393	0.0623438
Adm	315.08	-2.16821	0.814321	-2.6626	0.00775392	0.0624393
Trp53inp2	1061.37	-0.890962	0.334602	-2.66275	0.00775048	0.0624393
Fkbp1a	1903.34	-0.579619	0.217716	-2.66228	0.00776142	0.0624667
Ndfip2	283.989	-0.842379	0.316455	-2.66193	0.00776948	0.0624988
Gsap	146.223	-2.1166	0.795368	-2.66116	0.00778729	0.0625763
Smdt1	674.622	-0.710719	0.267056	-2.66131	0.00778362	0.0625763
Nek9	812.499	0.844045	0.317286	2.66021	0.00780929	0.0627201
Tgif1	988.307	0.805647	0.303012	2.6588	0.00784206	0.0629503
Gm17275	28.2662	2.44902	0.92135	2.65807	0.00785889	0.0630524
Leng1	117.478	-1.44002	0.541839	-2.65766	0.00786863	0.0630975
Krt8	7219.29	1.29378	0.487074	2.65623	0.00790189	0.063331
Adamts16	151.341	2.38215	0.896934	2.65588	0.00791028	0.0633319
RP24-150D8.2	20.9877	-2.6286	0.989724	-2.65589	0.00790998	0.0633319
Tmem51	199.297	-2.15976	0.813291	-2.65558	0.00791716	0.0633538
Cdk7	2144.42	0.852637	0.321188	2.65464	0.0079394	0.0634986
Hnrnpa2b1	11108.7	0.829062	0.312388	2.65395	0.00795567	0.0635955
Slc35d1	272.124	1.50808	0.568343	2.65347	0.00796681	0.0636513
Gm37447	24.6719	2.61309	0.985328	2.652	0.00800175	0.0638638
Ndufb6	1046.86	-0.858076	0.32354	-2.65214	0.00799824	0.0638638
Gm37531	34.8089	2.45161	0.924629	2.65145	0.00801471	0.0639247
Selplg	25.0761	-2.60032	0.980762	-2.65132	0.00801774	0.0639247
Polr3d	227.564	1.21458	0.458227	2.6506	0.00803501	0.0640291
Cyba	1986.95	-0.948228	0.357886	-2.64952	0.00806054	0.0641991
Dpf2	1457.28	-0.960511	0.362671	-2.64844	0.00808646	0.0643721
Cops7a	1572.62	-0.516884	0.19518	-2.64824	0.0080912	0.0643763
Pvrl4	252.895	2.2899	0.864909	2.64757	0.00810738	0.0644715
1700025G04Rik	231.924	-1.64013	0.619801	-2.64622	0.00813961	0.0645783
Erbb2ip	617.951	0.938569	0.354662	2.64637	0.00813599	0.0645783
Nqo1	247.012	1.43793	0.543408	2.64613	0.00814189	0.0645783
Pnkd	806.555	-0.966469	0.365222	-2.64625	0.00813898	0.0645783
S100a3	76.5302	2.09008	0.789705	2.64665	0.00812925	0.0645783
Pigh	95.2293	1.71681	0.648885	2.64579	0.00815015	0.0646103
Slc25a45	66.811	-2.51469	0.950722	-2.64503	0.0081683	0.0647206
Dpf3	33.749	-2.62102	0.991217	-2.64425	0.00818724	0.0648372
Tslp	17.1703	-2.08391	0.788206	-2.64387	0.00819643	0.0648764
Map2k7	229.92	0.716231	0.271124	2.64171	0.00824896	0.0652296
Pdgfrl	243.355	-1.48028	0.560354	-2.64168	0.00824957	0.0652296
Mfap2	15980.2	0.702462	0.26598	2.64103	0.00826539	0.0653209
Lcp2	49.7979	-2.62019	0.992334	-2.64043	0.00828003	0.0653674
Lipe	60.212	-2.19732	0.832225	-2.6403	0.00828332	0.0653674
Nrk	1537.39	1.56663	0.593361	2.64027	0.00828408	0.0653674
Rap2a	694.779	0.897753	0.340064	2.63996	0.00829168	0.0653936
Swsap1	15.9532	-2.49149	0.943997	-2.6393	0.00830783	0.0654873
Dnah1	110.379	1.89449	0.717963	2.6387	0.00832255	0.0655695
Pds5a	542.628	1.139	0.431713	2.63832	0.00833167	0.0656076
Ednrb	591.337	-2.25481	0.854746	-2.63799	0.00833985	0.0656383
Kifap3	383.647	0.973212	0.369035	2.63718	0.00835973	0.0657609
Oaz1-ps	36.8829	-1.0971	0.416223	-2.63585	0.00839257	0.0659853
Wnt2b	34.1287	2.30331	0.873935	2.63557	0.00839972	0.0660077
Vtcn1	35.5322	2.61495	0.992329	2.63517	0.00840957	0.0660511
Cc2d1a	141.396	-1.28015	0.485848	-2.63487	0.00841691	0.0660712
Coro1a	265.073	-2.39005	0.907196	-2.63454	0.00842507	0.0660712
Hmga2	1390.26	0.712729	0.270527	2.63459	0.00842387	0.0660712
Zfp462	332.376	1.75008	0.664576	2.63338	0.008454	0.0662641
Cgrrf1	373.021	-1.1434	0.434297	-2.63277	0.00846918	0.0663152
Fau-ps2	7.47291	2.60011	0.987591	2.63278	0.00846883	0.0663152
B930095G15Rik	487.701	1.46883	0.558049	2.63208	0.00848648	0.0664167
Cd83	60.6446	-2.59338	0.985956	-2.63032	0.00853033	0.0667258
Creld1	180.837	-1.71728	0.65309	-2.62946	0.00855194	0.0668606
Ahnak	4083.71	0.683634	0.260012	2.62924	0.00855756	0.0668704
Cnp	197.499	-2.1011	0.79921	-2.62897	0.00856443	0.0668899
Gpatch2l	139.855	-1.64056	0.624301	-2.62783	0.00859303	0.0670449
Pam16	281.46	-0.708113	0.269449	-2.628	0.00858873	0.0670449
Btbd7	135.239	1.76305	0.67096	2.62765	0.00859774	0.0670475
Kitl	268.719	-2.02676	0.771401	-2.62738	0.00860457	0.0670666
Csrnp1	227.349	1.25211	0.476784	2.62615	0.00863567	0.0672747
D930007P13Rik	16.3847	2.43452	0.927417	2.62506	0.00866346	0.0674226
Lta4h	1855.25	-0.817214	0.311306	-2.62512	0.00866194	0.0674226
Ebpl	34.3328	-1.67497	0.638349	-2.62391	0.00869264	0.0675467
Pigc	410.562	1.08201	0.412342	2.62407	0.00868868	0.0675467
Poc1a	267.79	-1.15711	0.440956	-2.6241	0.00868783	0.0675467
Dhx9	581.409	0.815044	0.310666	2.62354	0.00870211	0.0675516
Mrps16	812.669	-0.813235	0.30996	-2.62368	0.00869857	0.0675516
Rpl22	3210.14	-0.684593	0.260977	-2.62319	0.00871102	0.0675865
Atg4b	970.995	-1.17674	0.448662	-2.62278	0.00872144	0.0675989
Rrp15	424.872	1.09016	0.415629	2.62292	0.00871787	0.0675989
Zcchc3	728.109	0.898056	0.342447	2.62247	0.00872954	0.0676274
Gm5422	10.652	-1.84041	0.701929	-2.62194	0.0087432	0.067699
Pgrmc1	2269.4	0.832238	0.317452	2.62162	0.0087513	0.0677274
Kctd7	44.5478	-2.43394	0.928632	-2.62099	0.00876744	0.0678181
Hspbp1	475.729	-1.12627	0.429851	-2.62014	0.00878928	0.0679184
Sf3b1	5114.7	0.598062	0.228241	2.62031	0.008785	0.0679184
Tesc	7.70683	-2.5812	0.985239	-2.61987	0.00879622	0.0679377
Spry2	748.845	-1.15465	0.440863	-2.61906	0.0088172	0.0680654
Baiap2l1	243.326	2.05565	0.785168	2.6181	0.00884203	0.0682226
Sphk1	303.029	-1.62393	0.620401	-2.61754	0.0088565	0.0682999
Dcaf11	621.775	-1.22067	0.466381	-2.61734	0.0088619	0.0683071
Pja1	1943.37	-0.70176	0.268145	-2.61709	0.00886817	0.0683211
Lins	127.552	1.699	0.649263	2.61681	0.00887553	0.0683434
Fyttd1	889.481	-0.888026	0.339421	-2.61629	0.00888899	0.0684126
Hs2st1	576.097	0.881497	0.336998	2.61573	0.00890358	0.0684904
Timm44	1257.29	-0.791539	0.302726	-2.6147	0.00893057	0.0686291
Tsc22d3	460.7	-1.07047	0.409387	-2.61481	0.00892777	0.0686291
Mrpl38	296.617	-1.39123	0.53215	-2.61436	0.0089396	0.068664
Cdc25a	432.046	1.06357	0.406847	2.61417	0.00894433	0.0686659
Atxn7l2	50.9104	-1.83097	0.700622	-2.61335	0.00896595	0.0687973
2700094K13Rik	749.244	-0.81961	0.313662	-2.61303	0.0089743	0.068827
Aup1	806.677	-1.27029	0.486256	-2.6124	0.00899091	0.0689198
Mthfd2l	39.5038	1.78052	0.682204	2.60995	0.00905542	0.0693796
[truncated: 43,666 more rows]

## Sheet: MRTFdKO_vs_WTGFP
				Supplementary Dataset 5. Differential gene expression in epicardial cells collected for bulk RNA-sequencing
	baseMean	log2FoldChange	lfcSE	stat	pvalue	padj
Sdpr	957.49	-7.31472	0.584435	-12.5159	6.11246e-36	1.47514e-32
mt-Nd3	167.841	-6.66827	0.704341	-9.46739	2.86935e-21	2.59676e-18
Aldh1a1	461.327	-6.29242	0.890912	-7.06289	1.6307e-12	2.53899e-10
Cyp7b1	36.4175	-5.89172	0.884731	-6.65933	2.75081e-11	3.31931e-09
Olfml1	137.938	-5.82204	0.816915	-7.12685	1.0269e-12	1.68972e-10
Fam110c	68.9605	-5.7751	0.850743	-6.7883	1.1346e-11	1.48009e-09
Cysltr1	71.27	-5.51125	0.855503	-6.44212	1.17818e-10	1.20993e-08
C1qtnf7	511.639	-5.29378	0.862852	-6.13522	8.50418e-10	7.0366e-08
Pgm5	70.0598	-5.27704	0.793517	-6.65019	2.92718e-11	3.50294e-09
Sphkap	106.537	-5.2467	0.76667	-6.84349	7.72873e-12	1.07608e-09
Gm26809	490.148	-5.20904	0.827363	-6.29595	3.05518e-10	2.76494e-08
Pabpc4l	100.058	-5.07622	0.724652	-7.00505	2.46898e-12	3.76324e-10
Adam23	140.999	-4.83316	0.880215	-5.49088	3.99926e-08	1.96897e-06
Fat3	109.944	-4.77927	0.837918	-5.70374	1.17205e-08	6.92706e-07
Adamts19	44.427	-4.77719	0.891509	-5.35854	8.38982e-08	3.76113e-06
RP23-15G1.2	49.7381	-4.68309	0.978128	-4.78781	1.6861e-06	4.82504e-05
Grb14	64.7736	-4.66332	0.864535	-5.39403	6.88964e-08	3.15702e-06
Col6a6	52.8779	-4.64954	0.939936	-4.94666	7.5498e-07	2.47894e-05
Vipr2	56.2814	-4.61337	0.992222	-4.64953	3.32696e-06	8.64891e-05
Itgb8	107.633	-4.60133	0.648352	-7.09696	1.27533e-12	2.02931e-10
Ptprz1	61.2017	-4.54702	0.968484	-4.69499	2.66621e-06	7.24329e-05
Slc2a13	79.9372	-4.51288	0.776857	-5.80916	6.27885e-09	4.00519e-07
B3galt2	39.63	-4.51008	0.950639	-4.74426	2.09269e-06	5.86114e-05
Mgp	8485.61	-4.45443	0.507416	-8.77865	1.65446e-18	7.98553e-16
Zcchc12	607.267	-4.4329	0.519308	-8.53617	1.38746e-17	5.74013e-15
Gm37309	23.1763	-4.43034	0.925468	-4.78714	1.69178e-06	4.83175e-05
1190002N15Rik	571.586	-4.34756	0.445677	-9.75494	1.757e-22	2.01129e-19
Plcl1	53.5826	-4.32361	0.801642	-5.39344	6.91201e-08	3.15729e-06
Tmem196	29.0126	-4.28023	0.965867	-4.43149	9.35828e-06	0.000207516
Unc5c	90.1981	-4.22661	0.836714	-5.05144	4.38492e-07	1.57552e-05
Tmem56	39.8169	-4.16061	0.975951	-4.26314	2.01576e-05	0.000391262
Vtcn1	35.5322	-4.09665	0.992113	-4.12922	3.63997e-05	0.000638097
B230118H07Rik	205.529	-4.08861	0.62421	-6.55006	5.75143e-11	6.35731e-09
Itgbl1	104.665	-4.05963	0.983089	-4.12946	3.63609e-05	0.000638097
Gas1	667.773	-4.05484	0.477915	-8.48444	2.16751e-17	8.48259e-15
Filip1	139.456	-4.03661	0.789221	-5.11468	3.14279e-07	1.18202e-05
Spon2	9780.06	-4.03359	0.499671	-8.07249	6.88816e-16	2.01601e-13
Heph	155.764	-4.02939	0.862624	-4.67109	2.99608e-06	7.96022e-05
Prrg3	247.642	-4.02348	0.64241	-6.26309	3.77416e-10	3.37344e-08
Gucy1a3	2007.62	-4.0059	0.579269	-6.91545	4.66371e-12	6.82126e-10
Gm16174	8.1193	-3.99145	0.93021	-4.29091	1.77939e-05	0.000352953
Plxna4os2	33.5718	-3.98158	0.914216	-4.35519	1.32953e-05	0.000276206
Cfh	314.328	-3.95343	0.614758	-6.43087	1.26873e-10	1.2847e-08
Pcdh18	280.124	-3.92523	0.561835	-6.98644	2.81942e-12	4.25263e-10
Fam163a	121.511	-3.92488	0.700255	-5.60493	2.08337e-08	1.1427e-06
Smim1	1065.47	-3.92041	0.41867	-9.36396	7.6805e-21	6.54197e-18
Lbh	1635.71	-3.90645	0.534584	-7.30745	2.72262e-13	5.32751e-11
Zfp229	52.3744	-3.90292	0.856378	-4.55748	5.17713e-06	0.000127275
Adamts17	102.171	-3.88478	0.870218	-4.46415	8.03878e-06	0.000184764
Mylk	412.182	-3.87435	0.566007	-6.84506	7.64414e-12	1.07463e-09
Epha8	41.2959	-3.85814	0.992212	-3.88842	0.000100899	0.00150441
Slit2	708.999	-3.8206	0.64772	-5.89853	3.66752e-09	2.54095e-07
RP24-87P2.3	43.6301	-3.81433	0.902909	-4.22449	2.39487e-05	0.000448612
Prr15	142.376	-3.80896	0.579997	-6.56721	5.12665e-11	5.7103e-09
Slc12a6	224.722	-3.80422	0.665792	-5.71382	1.10466e-08	6.58252e-07
Flrt3	354.011	-3.78425	0.53	-7.14009	9.32673e-13	1.55231e-10
Art4	204.428	-3.76133	0.732799	-5.13283	2.85413e-07	1.08472e-05
Dact1	122.919	-3.75667	0.707198	-5.31205	1.08397e-07	4.69937e-06
Pcdhb7	53.9127	-3.74487	0.966468	-3.8748	0.000106713	0.00157674
RP23-195A18.3	41.6148	-3.74089	0.946225	-3.95348	7.70219e-05	0.00121258
Steap4	279.482	-3.72901	0.79706	-4.67846	2.8904e-06	7.70774e-05
Ranbp17	71.233	-3.70838	0.709593	-5.22607	1.73146e-07	6.94504e-06
2610507I01Rik	37.4196	-3.69574	0.957344	-3.86041	0.000113195	0.00165898
Cxcl1	491.881	-3.68972	0.644576	-5.72427	1.03881e-08	6.24148e-07
Robo1	74.6695	-3.68878	0.671097	-5.49664	3.87086e-08	1.92321e-06
Stxbp6	89.8863	-3.67093	0.778598	-4.7148	2.41949e-06	6.67319e-05
Ifitm1	186.966	-3.66782	0.515088	-7.12078	1.07319e-12	1.74604e-10
Il33	132.104	-3.66658	0.78177	-4.6901	2.73069e-06	7.40456e-05
Abca9	40.1784	-3.66505	0.965072	-3.7977	0.000146046	0.00204323
Pcdhga9	20.7007	-3.65508	0.958426	-3.81363	0.000136941	0.00194593
Casp12	84.7216	-3.63237	0.914423	-3.97231	7.11791e-05	0.00114012
Gm5860	43.8851	-3.6239	0.959174	-3.77814	0.000158004	0.00217068
1810014B01Rik	16.5108	-3.61138	0.816715	-4.42184	9.78649e-06	0.000213816
Gpr88	20.1194	-3.60479	0.984737	-3.66067	0.000251561	0.00318131
Nfe2l3	118.285	-3.60414	0.65331	-5.51674	3.45351e-08	1.74849e-06
Npnt	351.491	-3.59804	0.814918	-4.41521	1.00912e-05	0.000218417
Epha7	366.199	-3.58229	0.692421	-5.17358	2.2965e-07	8.89127e-06
Dbp	57.815	-3.57908	0.875696	-4.08712	4.36755e-05	0.000748428
Kcnt2	20.1083	-3.57004	0.984792	-3.62517	0.000288769	0.00357994
Osr1	91.5907	-3.55941	0.859409	-4.1417	3.44746e-05	0.000609514
Prkg1	99.8092	-3.55147	0.596282	-5.95602	2.58455e-09	1.9094e-07
Pde7b	43.6999	-3.5421	0.901956	-3.92713	8.59645e-05	0.00132001
Bcas3	187.721	-3.53893	0.763252	-4.63664	3.54113e-06	9.15635e-05
Zkscan8	127.404	-3.53411	0.696337	-5.07529	3.86905e-07	1.41832e-05
Cyp4v3	50.3818	-3.5316	0.983831	-3.58964	0.000331139	0.00397512
Stk26	355.518	-3.52664	0.661043	-5.33496	9.55631e-08	4.24464e-06
March3	21.2595	-3.50678	0.957156	-3.66375	0.000248553	0.00314877
Lhfpl1	119.268	-3.50488	0.971488	-3.60774	0.000308872	0.00377742
Fibin	336.544	-3.50259	0.591329	-5.92325	3.1564e-09	2.2295e-07
Unc13b	557.651	-3.49089	0.688445	-5.07069	3.96367e-07	1.44569e-05
Nkain4	377.302	-3.4885	0.622608	-5.60305	2.10618e-08	1.15085e-06
Ccdc141	730.823	-3.4876	0.553731	-6.29836	3.00813e-10	2.73948e-08
Lingo4	8.26624	-3.48753	0.982133	-3.55097	0.000383808	0.00445673
Ccbe1	87.7865	-3.4447	0.880261	-3.91328	9.1052e-05	0.001382
Eno1b	852.019	-3.44117	0.926475	-3.71426	0.000203799	0.00267059
Ppargc1a	179.875	-3.44083	0.913911	-3.76495	0.000166582	0.00226065
Nup210	137.615	-3.44028	0.694001	-4.95716	7.15305e-07	2.35937e-05
Zfp40	74.9892	-3.43404	0.915544	-3.75082	0.000176256	0.00236532
Astn1	65.8457	-3.43403	0.877809	-3.91205	9.15152e-05	0.00138613
Klf2	98.0581	-3.4235	0.709896	-4.82254	1.4174e-06	4.18856e-05
Sema3d	606.451	-3.41304	0.758402	-4.5003	6.78584e-06	0.000159253
Lrp2	79.5911	-3.40935	0.81728	-4.17158	3.0249e-05	0.000545462
Plxna4	1128.59	-3.4065	0.726404	-4.68954	2.73818e-06	7.41101e-05
Pcdh19	65.7836	-3.39106	0.870831	-3.89405	9.85826e-05	0.00147466
Egr2	681.866	-3.38428	0.498399	-6.7903	1.11901e-11	1.47302e-09
Zc3h6	43.1999	-3.36578	0.812406	-4.14298	3.42828e-05	0.000607607
Sepp1	1299.95	-3.35553	0.580931	-5.77612	7.64418e-09	4.73446e-07
Gabra4	37.3993	-3.34715	0.989135	-3.38392	0.000714597	0.00729715
Frem1	33.3616	-3.34645	0.986299	-3.39294	0.000691476	0.00710112
Itga8	67.1664	-3.3442	0.823232	-4.06229	4.85944e-05	0.000817243
Lmntd1	58.4939	-3.32839	0.879497	-3.78442	0.000154066	0.00213074
Gm9828	22.6183	-3.32352	0.936147	-3.55021	0.000384925	0.00446525
C920006O11Rik	45.2017	-3.30749	0.919791	-3.59592	0.000323253	0.00391036
Ptn	5618.47	-3.29702	0.367406	-8.97379	2.86479e-19	1.72842e-16
4933431K23Rik	9.04314	-3.29064	0.991329	-3.31943	0.000902026	0.00875425
Gm16365	17.1305	-3.2894	0.984484	-3.34125	0.00083403	0.00824352
Ctnna2	37.2339	-3.28805	0.970394	-3.38837	0.000703099	0.00719497
Slc40a1	1376.67	-3.28735	0.721565	-4.55587	5.21698e-06	0.000128037
Magi2	64.5147	-3.28732	0.852221	-3.85736	0.000114619	0.00167138
1190002F15Rik	109.23	-3.28687	0.395172	-8.31756	8.97906e-17	3.17114e-14
Selenbp1	1023.64	-3.2728	0.622436	-5.25805	1.4559e-07	6.01592e-06
Cttnbp2	228.691	-3.26632	0.884608	-3.6924	0.00022215	0.00286442
5033430I15Rik	36.0658	-3.26542	0.725179	-4.50292	6.70268e-06	0.000157923
Pld5	51.9736	-3.25608	0.941247	-3.45933	0.000541521	0.00583529
Tac1	46.1847	-3.25401	0.991335	-3.28245	0.00102909	0.00968245
Atp2a3	28.7518	-3.24994	0.924096	-3.51688	0.000436644	0.00495113
B130024G19Rik	17.3003	-3.2477	0.990968	-3.2773	0.00104805	0.00984159
Dcaf12l2	18.8484	-3.2446	0.962162	-3.3722	0.000745714	0.00756158
Thsd7b	38.3779	-3.24093	0.984264	-3.29275	0.000992138	0.0094081
Gm17501	157.265	-3.24016	0.70216	-4.61456	3.93924e-06	9.97206e-05
Mmp16	110.115	-3.23482	0.858289	-3.76891	0.00016396	0.00223553
Zmat1	72.9941	-3.22032	0.782862	-4.11352	3.8967e-05	0.000677362
Phactr2	231.616	-3.21319	0.529547	-6.06782	1.29662e-09	1.02596e-07
Dtna	93.4232	-3.20535	0.957403	-3.34797	0.000814059	0.00807922
Traf5	160.223	-3.20469	0.806177	-3.97516	7.0331e-05	0.00112895
Cc2d2a	149.659	-3.18245	0.747833	-4.25556	2.08524e-05	0.000401519
Gm15594	9.43286	-3.18194	0.974948	-3.2637	0.00109966	0.0102051
5031415H12Rik	11.0359	-3.18185	0.969127	-3.28322	0.0010263	0.00966871
Emilin3	104.592	-3.17603	0.879127	-3.61271	0.000303017	0.00372785
Clca3a1	1276.57	-3.17357	0.518903	-6.11593	9.59961e-10	7.84486e-08
Pde3a	257.488	-3.16678	0.653665	-4.84465	1.26833e-06	3.8341e-05
AA474331	56.272	-3.1637	0.951681	-3.32433	0.00088631	0.00864809
Ppp1r3d	34.0978	-3.16203	0.975215	-3.2424	0.00118528	0.0107459
Vwa5a	372.02	-3.1492	0.53046	-5.93672	2.90775e-09	2.08436e-07
6230415J03Rik	33.1194	-3.14704	0.885525	-3.55387	0.000379612	0.00441644
Mir143hg	168.709	-3.14383	0.536861	-5.85595	4.74304e-09	3.19438e-07
Senp8	78.3415	-3.13298	0.957104	-3.27339	0.00106265	0.00993859
Gabrb1	32.8487	-3.13038	0.98384	-3.1818	0.00146361	0.012721
Olr1	240.819	-3.12514	0.676491	-4.61964	3.8441e-06	9.80116e-05
Dnajb4	449.375	-3.12246	0.376899	-8.28459	1.18512e-16	3.90011e-14
Tbx18	788.292	-3.12153	0.537155	-5.81124	6.20135e-09	3.97326e-07
Synpo2	251.581	-3.12009	0.528253	-5.90642	3.49612e-09	2.44559e-07
Mob3b	82.2904	-3.11963	0.768727	-4.05818	4.94572e-05	0.000827907
Lrrtm1	21.5639	-3.11571	0.987666	-3.15462	0.00160706	0.013745
Zfp775	30.598	-3.1154	0.818512	-3.80618	0.00014113	0.00199178
Ogn	351.086	-3.11213	0.817187	-3.80834	0.000139901	0.00198215
A930004D18Rik	41.0082	-3.09605	0.520637	-5.94667	2.73655e-09	1.9714e-07
Gm7694	191.199	-3.09045	0.802397	-3.85152	0.000117386	0.001708
Prune2	391.123	-3.08904	0.649192	-4.75828	1.95251e-06	5.51119e-05
Jpx	9.16716	-3.08292	0.957723	-3.21901	0.00128633	0.0115189
Gm26902	20.5371	-3.07974	0.985373	-3.12545	0.0017753	0.0148592
Alpk1	58.1802	-3.0612	0.872709	-3.5077	0.000451996	0.0050854
Sspn	350.576	-3.05558	0.625771	-4.8829	1.04536e-06	3.26929e-05
Plgrkt	696.366	-3.05537	0.342721	-8.91504	4.87637e-19	2.82439e-16
Pkia	223.851	-3.05159	0.706476	-4.31946	1.56414e-05	0.000316323
Dync2li1	167.527	-3.04439	0.833847	-3.65102	0.000261205	0.00328035
Slc9a9	49.9031	-3.03884	0.947111	-3.20854	0.00133412	0.011837
E330013P04Rik	15.5743	-3.03757	0.984051	-3.0868	0.00202324	0.0164772
Nalcn	11.8763	-3.03689	0.982324	-3.09154	0.00199123	0.0162623
Pcsk5	466.857	-3.03348	0.738701	-4.1065	4.01693e-05	0.000694924
Dclk3	32.602	-3.03233	0.98324	-3.08402	0.00204224	0.016604
Ighm	60.9416	-3.02506	0.989707	-3.05652	0.00223922	0.0178252
4732419C18Rik	30.0353	-3.01839	0.991762	-3.04346	0.00233877	0.0184051
Alcam	984.748	-3.00941	0.412238	-7.30018	2.87377e-13	5.54829e-11
BC043934	101.151	-3.00401	0.880357	-3.41227	0.000644254	0.00669691
Pdgfd	68.14	-2.99821	0.935932	-3.20345	0.00135792	0.0119748
Tenm4	313.535	-2.99747	0.865083	-3.46495	0.000530322	0.00573921
Cyfip2	94.9213	-2.99023	0.892618	-3.34995	0.000808255	0.0080492
Ttc23	292.568	-2.98726	0.470884	-6.34394	2.23962e-10	2.11959e-08
Avpr1a	47.7441	-2.98253	0.992334	-3.00557	0.0026508	0.0202552
Tmem252	103.773	-2.97704	0.857316	-3.47251	0.000515623	0.0056137
Nrep	14517	-2.97049	0.313622	-9.47155	2.7572e-21	2.59676e-18
Irak2	993.826	-2.96991	0.481856	-6.16349	7.11608e-10	6.09709e-08
Rnasel	157.499	-2.96628	0.828293	-3.5812	0.000342023	0.00406275
Lrrn1	29.8155	-2.96529	0.954636	-3.1062	0.0018951	0.015644
Gpm6a	858.751	-2.96441	0.649754	-4.56236	5.05822e-06	0.000124988
Rps6ka6	87.4261	-2.96377	0.926994	-3.19718	0.00138776	0.0121934
Cr1l	600.958	-2.96369	0.222984	-13.291	2.60934e-40	7.55665e-37
Gm13868	17.1379	-2.96055	0.886192	-3.34075	0.000835514	0.00824692
Paqr8	144.502	-2.96023	0.748257	-3.95617	7.61611e-05	0.00120524
Layn	100.521	-2.95309	0.876433	-3.36944	0.000753207	0.00760561
2010001A14Rik	22.4898	-2.95285	0.940973	-3.13808	0.0017006	0.0143668
Mgst1	2703.24	-2.94794	0.430015	-6.85542	7.11036e-12	1.00939e-09
Etl4	350.268	-2.94762	0.485919	-6.06607	1.31078e-09	1.03153e-07
Cdo1	59.0761	-2.93924	0.803279	-3.65905	0.000253154	0.00319588
Lrrc4	26.7719	-2.93723	0.947234	-3.10085	0.00192966	0.0158939
Zfpm2	175.582	-2.92908	0.646332	-4.53185	5.84689e-06	0.000141105
Fos	7315.14	-2.92752	0.549467	-5.32793	9.93365e-08	4.34559e-06
Slc7a4	176.107	-2.92668	0.861043	-3.39899	0.000676355	0.00697551
Rbfox1	224.207	-2.92275	0.682128	-4.28475	1.82941e-05	0.000361389
Pclo	22.59	-2.9148	0.825666	-3.53024	0.000415177	0.0047374
A130050O07Rik	42.8814	-2.91353	0.886705	-3.28579	0.00101695	0.00959476
Saa3	803.999	-2.91341	0.407612	-7.14752	8.83614e-13	1.48776e-10
Fth-ps2	24.4913	-2.91175	0.899743	-3.2362	0.00121134	0.0109421
Tmem204	557.425	-2.91064	0.624226	-4.6628	3.11935e-06	8.19749e-05
Mir351	26.6912	-2.90763	0.662587	-4.38829	1.14243e-05	0.000244349
Lekr1	38.7858	-2.9007	0.773584	-3.74969	0.000177053	0.00237162
Sfrp2	249.495	-2.89889	0.425813	-6.80789	9.90417e-12	1.33353e-09
Zfp36	2359.26	-2.89591	0.452191	-6.40417	1.51188e-10	1.50979e-08
Tmem178	77.6014	-2.88935	0.919885	-3.14099	0.0016838	0.0142516
Myl7	15195.3	-2.88582	0.357545	-8.07119	6.96137e-16	2.01601e-13
Ar	25.1542	-2.87605	0.992026	-2.89916	0.00374158	0.0263605
2810408A11Rik	78.1588	-2.8734	0.852662	-3.36992	0.000751914	0.00759784
Nos1ap	82.9056	-2.87308	0.854275	-3.36318	0.000770507	0.0077425
Tek	606.577	-2.86645	0.674864	-4.24746	2.16211e-05	0.000414118
Dcn	8902.78	-2.86008	0.46531	-6.14663	7.91477e-10	6.66314e-08
Ccng2	262.903	-2.8593	0.664917	-4.30024	1.70613e-05	0.000340756
Fras1	1177.79	-2.85644	0.64664	-4.41736	9.9913e-06	0.00021693
Prr5l	167.091	-2.85509	0.760707	-3.75321	0.000174585	0.00234944
Sorcs3	35.5622	-2.8544	0.984826	-2.89838	0.00375096	0.0264027
Proca1	44.3085	-2.85372	0.913781	-3.12298	0.00179029	0.0149501
Gm38070	27.421	-2.85284	0.912552	-3.12623	0.00177064	0.0148459
Matn2	172.304	-2.85217	0.754455	-3.78044	0.000156554	0.0021553
Zfp947	42.0187	-2.85026	0.944734	-3.017	0.00255289	0.0197046
Manea	111.83	-2.84851	0.659026	-4.32231	1.54404e-05	0.000313724
Lpar1	833.836	-2.83801	0.495561	-5.72687	1.02298e-08	6.20244e-07
RP24-399A15.2	21.9645	-2.83148	0.969389	-2.92089	0.00349031	0.0249579
Islr	313.52	-2.82882	0.728447	-3.88336	0.000103023	0.00152845
Hist1h1c	152.5	-2.82709	0.745249	-3.79348	0.000148549	0.00207225
Best1	44.7319	-2.82636	0.881867	-3.20498	0.00135074	0.0119272
Cpne8	553.206	-2.8229	0.543199	-5.19682	2.02732e-07	7.93394e-06
RP23-378O9.1	99.5631	-2.82232	0.87036	-3.24271	0.001184	0.0107435
Abca6	52.3987	-2.82216	0.964229	-2.92686	0.00342407	0.0246126
Gca	157.45	-2.82092	0.832256	-3.38949	0.000700221	0.00717058
Bex4	309.689	-2.81861	0.512548	-5.49921	3.81501e-08	1.91146e-06
Gm26648	90.127	-2.81421	0.692853	-4.06177	4.8701e-05	0.000818087
Angptl7	2641.49	-2.81317	0.961546	-2.92568	0.00343707	0.0246747
Rasl11b	482.825	-2.8123	0.34944	-8.04804	8.41329e-16	2.38871e-13
Reep1	153.742	-2.8062	0.607502	-4.61924	3.85142e-06	9.80116e-05
Lgi2	269.58	-2.80592	0.624755	-4.49122	7.0815e-06	0.000165654
Mgst2	69.699	-2.80586	0.757192	-3.70561	0.00021088	0.00275093
Napb	44.6045	-2.80295	0.940118	-2.98149	0.00286848	0.0214765
Tg	44.3072	-2.79957	0.94171	-2.97286	0.00295042	0.0219877
Gm15201	19.0458	-2.79125	0.972636	-2.86978	0.00410759	0.0282287
Enkur	65.0984	-2.78922	0.914687	-3.04937	0.0022932	0.0181749
Hacl1	159.766	-2.7881	0.880583	-3.1662	0.00154446	0.0132644
A730017C20Rik	33.0196	-2.78323	0.990571	-2.80972	0.00495844	0.0329803
2610015P09Rik	89.129	-2.78137	0.772953	-3.59837	0.000320219	0.00388014
Slc4a4	218.668	-2.7809	0.55894	-4.97532	6.5141e-07	2.1885e-05
0610011F06Rik	392.527	-2.77812	0.384706	-7.22143	5.14432e-13	9.19626e-11
Zim1	260.791	-2.77715	0.620973	-4.47225	7.74011e-06	0.000178751
Angpt1	70.2542	-2.77702	0.916545	-3.02988	0.00244654	0.0190786
C430049B03Rik	214.565	-2.77686	0.314037	-8.84246	9.36314e-19	5.02142e-16
4932413F04Rik	63.6268	-2.77285	0.952435	-2.91133	0.00359898	0.0255582
RP24-448C16.7	15.6134	-2.77234	0.991708	-2.79552	0.00518169	0.0340894
Srpx	86.2739	-2.75919	0.867558	-3.18041	0.00147065	0.0127745
Fign	56.3078	-2.75811	0.891441	-3.09398	0.00197488	0.0161652
Pot1a	259.224	-2.75407	0.526339	-5.23251	1.6722e-07	6.72595e-06
Cd36	229.096	-2.75105	0.699081	-3.93523	8.31171e-05	0.00128996
Stom	1345.61	-2.74427	0.52576	-5.21962	1.79289e-07	7.15181e-06
Tmem175	171.906	-2.74141	0.910664	-3.01034	0.00260956	0.0200353
5031434O11Rik	13.7889	-2.74118	0.98828	-2.77368	0.00554256	0.0357649
Nova1	17.8405	-2.73914	0.980086	-2.79479	0.00519333	0.0341505
Flrt2	1393.11	-2.73304	0.466249	-5.86177	4.57973e-09	3.0988e-07
Prm1	17.5583	-2.73045	0.805464	-3.38991	0.000699156	0.00716475
Nr4a1	1332.45	-2.73038	0.49788	-5.484	4.15819e-08	2.00702e-06
Podn	27.14	-2.72457	0.908163	-3.0001	0.00269895	0.0205256
Lrba	74.0949	-2.72179	0.799472	-3.40449	0.000662875	0.00685602
Cdon	197.053	-2.72025	0.572361	-4.75269	2.00729e-06	5.65477e-05
Neat1	789.518	-2.71684	0.308601	-8.80374	1.32336e-18	6.84365e-16
Amigo2	112.296	-2.71563	0.950847	-2.85601	0.00429004	0.0292742
Rnf150	179.193	-2.71368	0.824594	-3.29093	0.000998559	0.00945659
Rtn1	84.3382	-2.70734	0.84787	-3.1931	0.00140752	0.0123371
Tm4sf5	910.871	-2.70279	0.55288	-4.88857	1.01573e-06	3.19041e-05
Apela	159.538	-2.69739	0.898227	-3.00302	0.00267318	0.0203618
Dlg2	242.978	-2.69351	0.728989	-3.69486	0.000220009	0.00284187
Gm527	10.6861	-2.69196	0.991285	-2.71563	0.00661502	0.0410217
Ahr	350.838	-2.68852	0.67151	-4.00369	6.23624e-05	0.00101576
Bicc1	1911.86	-2.6883	0.342329	-7.85298	4.06257e-15	1.08937e-12
Immp2l	36.7408	-2.68817	0.946511	-2.84009	0.00451015	0.0304862
Rpph1	26.1698	-2.6838	0.705336	-3.80499	0.000141808	0.00199551
Celf2	1072.88	-2.68368	0.393208	-6.82508	8.78778e-12	1.21188e-09
Fgf16	9.42857	-2.68133	0.988211	-2.71332	0.00666134	0.0412206
Mir99ahg	212.464	-2.68004	0.567957	-4.71873	2.37317e-06	6.57046e-05
Gm37735	20.4575	-2.67761	0.988301	-2.70931	0.00674239	0.0415045
Cfi	712.179	-2.67754	0.811525	-3.29939	0.000968947	0.00924875
Unkl	30.5828	-2.67362	0.811203	-3.29587	0.000981178	0.0093286
Wrn	91.7243	-2.67238	0.63195	-4.22878	2.34962e-05	0.000443001
Itga1	174.066	-2.67106	0.761007	-3.50991	0.000448265	0.00504734
Sox6	206.199	-2.66684	0.542589	-4.91502	8.87748e-07	2.85024e-05
Egfl6	152.747	-2.66365	0.992342	-2.6842	0.00727028	0.0439189
Msrb3	276.259	-2.65253	0.43619	-6.08113	1.19338e-09	9.60005e-08
Nr4a3	29.4464	-2.64789	0.907153	-2.9189	0.0035127	0.0250808
Gm15663	38.545	-2.64746	0.990803	-2.67204	0.00753927	0.045018
Gm5148	18.6157	-2.64103	0.978138	-2.70006	0.0069328	0.0423216
Lsamp	20.8804	-2.63993	0.984296	-2.68205	0.00731732	0.044119
Gm30074	13.3372	-2.63919	0.988645	-2.6695	0.00759633	0.0452468
Smim24	39.6335	-2.63919	0.932958	-2.82884	0.00467173	0.0313469
Muc16	26.7411	-2.63879	0.956972	-2.75744	0.00582564	0.0371152
Scel	195.436	-2.63813	0.969435	-2.72131	0.00650238	0.0403577
Aldh1a2	1396.03	-2.63666	0.649565	-4.05912	4.9259e-05	0.000825544
Hlf	33.657	-2.63124	0.961078	-2.7378	0.00618514	0.0388045
Gm2531	11.3653	-2.62808	0.914643	-2.87334	0.00406163	0.0280192
Zfand4	22.6364	-2.62775	0.983372	-2.67218	0.00753603	0.0450172
Zfhx4	70.2359	-2.62753	0.897111	-2.92888	0.0034019	0.0244829
Irs1	45.1294	-2.62631	0.754156	-3.48244	0.000496859	0.00544214
Tspan8	176.506	-2.62045	0.727704	-3.60099	0.000317008	0.00385413
Psd3	238.89	-2.61644	0.732056	-3.5741	0.00035143	0.00415744
Ccdc181	145.212	-2.61183	0.761366	-3.43045	0.000602578	0.0063457
Gm26514	20.1262	-2.60876	0.972998	-2.68115	0.00733692	0.044119
Acta2	13739.2	-2.60857	0.293189	-8.89723	5.72589e-19	3.18888e-16
Bmp6	47.9224	-2.60528	0.929023	-2.80432	0.00504225	0.033415
Pmfbp1	16.2584	-2.60316	0.990306	-2.62865	0.00857252	0.0494345
Bdh2	92.0728	-2.59896	0.686184	-3.78755	0.000152137	0.00211141
Ggnbp1	30.0128	-2.59868	0.928679	-2.79826	0.00513795	0.0338632
Cyp2d22	227.569	-2.59798	0.859221	-3.02364	0.00249754	0.01936
Gm4944	77.6765	-2.59634	0.942879	-2.75363	0.00589385	0.0374311
Erbb4	129.179	-2.59343	0.730605	-3.5497	0.000385667	0.00446757
Ppap2b	370.896	-2.58992	0.46811	-5.53271	3.15327e-08	1.6134e-06
D930007P13Rik	16.3847	-2.58957	0.927509	-2.79197	0.0052389	0.0343721
Lama2	214.468	-2.58855	0.902857	-2.86706	0.00414301	0.0284316
Acvr2b	83.4166	-2.5884	0.571216	-4.53139	5.8597e-06	0.000141179
Mef2c	1288.3	-2.5831	0.387193	-6.67136	2.53436e-11	3.08383e-09
Gpr45	123.142	-2.58265	0.652458	-3.95834	7.5474e-05	0.00120095
Fam180a	138.843	-2.58117	0.842087	-3.0652	0.00217524	0.0174405
Firre	37.2101	-2.56974	0.698245	-3.68029	0.00023297	0.00298532
Mtcp1	79.1619	-2.56694	0.580619	-4.42105	9.82233e-06	0.000214198
Zc4h2	212.733	-2.56171	0.529269	-4.8401	1.29775e-06	3.89863e-05
Gata6	1072.34	-2.55607	0.282889	-9.0356	1.63107e-19	1.02686e-16
Gsta4	541.788	-2.55024	0.487337	-5.23302	1.66764e-07	6.72595e-06
Rassf6	37.4239	-2.55008	0.951064	-2.68129	0.00733384	0.044119
Hpgd	1252.67	-2.54877	0.660843	-3.85686	0.000114855	0.00167314
Fbln1	545.154	-2.54792	0.688163	-3.70249	0.000213497	0.00277757
6330403K07Rik	556.154	-2.54551	0.414568	-6.14015	8.24437e-10	6.90049e-08
Zmym3	400.824	-2.54465	0.637823	-3.98959	6.6188e-05	0.00107366
Fgf23	51.4199	-2.5441	0.966908	-2.63117	0.00850923	0.0491479
Rgs11	133.16	-2.54337	0.932314	-2.72802	0.00637149	0.0396814
Egr1	3773.33	-2.54318	0.425406	-5.97825	2.25546e-09	1.69218e-07
Col26a1	137.459	-2.54269	0.708277	-3.58997	0.000330714	0.00397512
Cd1d1	414.591	-2.53779	0.6998	-3.62645	0.000287345	0.0035684
Lrch2	76.8627	-2.53255	0.715431	-3.53989	0.00040029	0.00460988
Thbs2	1770.22	-2.52869	0.561637	-4.50236	6.72027e-06	0.00015797
Jun	382.622	-2.52854	0.395464	-6.39385	1.61759e-10	1.59338e-08
Itpr1	664.329	-2.5271	0.480183	-5.26279	1.41886e-07	5.88685e-06
Nkapl	31.7097	-2.52671	0.955109	-2.64547	0.00815785	0.0477275
Fam229b	53.1156	-2.52498	0.734523	-3.43758	0.000586931	0.00621709
Abca1	318.248	-2.52429	0.724711	-3.48317	0.000495516	0.00543155
RP24-231P10.2	20.3361	-2.51761	0.940941	-2.67563	0.00745899	0.0446838
Pbx1	2038.03	-2.51349	0.387232	-6.4909	8.53223e-11	9.08432e-09
Ackr3	866.434	-2.51292	0.369778	-6.79577	1.07736e-11	1.4312e-09
Idua	222.645	-2.51281	0.564992	-4.44751	8.68722e-06	0.000196548
Tbc1d32	48.4214	-2.50848	0.630622	-3.97779	6.95597e-05	0.00112163
Fam84b	235.717	-2.50202	0.492727	-5.07791	3.81616e-07	1.40249e-05
1200007C13Rik	84.4923	-2.50033	0.635471	-3.93461	8.33325e-05	0.00129054
B3gnt9	107.676	-2.49947	0.837218	-2.98544	0.0028317	0.0212782
Rhobtb1	209.6	-2.49888	0.685078	-3.64758	0.00026472	0.00332161
Smim11	266.233	-2.4917	0.34501	-7.22211	5.1187e-13	9.19626e-11
Srd5a3	110.763	-2.4917	0.777454	-3.20495	0.00135087	0.0119272
Kcnh7	91.3489	-2.48986	0.948384	-2.62537	0.00865542	0.0497738
Ngly1	161.296	-2.48562	0.659093	-3.77128	0.000162414	0.00222073
4930581F22Rik	21.1951	-2.47904	0.936541	-2.64702	0.00812047	0.0475665
Hmcn1	76.8153	-2.47627	0.876475	-2.82526	0.00472427	0.0316554
Ccdc171	71.7565	-2.46958	0.854851	-2.88889	0.00386598	0.0270301
Smtnl2	821.15	-2.46887	0.374564	-6.59133	4.35912e-11	5.06495e-09
Gm4285	19.0747	-2.46702	0.912132	-2.70467	0.00683721	0.0418617
Mfap4	6397.87	-2.46351	0.354162	-6.95588	3.50374e-12	5.17695e-10
Pdzd2	466.628	-2.46351	0.743634	-3.3128	0.000923686	0.00891071
Sort1	464.46	-2.46327	0.486	-5.06846	4.01047e-07	1.45908e-05
Gm32391	26.3973	-2.46123	0.919349	-2.67714	0.00742537	0.0445399
Mir503	11.5834	-2.45811	0.829577	-2.96309	0.00304572	0.0224818
Sfrp1	3093.63	-2.45447	0.262454	-9.35197	8.60276e-21	6.92045e-18
Svep1	276.689	-2.45413	0.703574	-3.4881	0.000486474	0.00536901
Vps13b	239.058	-2.45371	0.671018	-3.65669	0.000255493	0.00321979
Tshz3	89.0116	-2.45089	0.624051	-3.92739	8.58738e-05	0.00132001
Zfp608	223.931	-2.45005	0.541117	-4.52776	5.96112e-06	0.000142909
Serping1	4996.35	-2.44527	0.422136	-5.7926	6.93036e-09	4.36311e-07
Zfp763	112.339	-2.44519	0.74348	-3.28884	0.001006	0.00950836
Pkhd1l1	132.877	-2.44444	0.911294	-2.68238	0.00730993	0.0441032
Fgf9	84.6614	-2.4279	0.668545	-3.63162	0.000281643	0.00350963
2210013O21Rik	465.256	-2.42573	0.436794	-5.55349	2.80019e-08	1.45852e-06
Lum	1787.31	-2.42456	0.389023	-6.23244	4.59222e-10	4.05459e-08
Frk	203.451	-2.42166	0.805798	-3.00529	0.00265324	0.0202632
Sdhaf4	293.981	-2.42111	0.395601	-6.12009	9.35238e-10	7.69446e-08
Sox5	141.21	-2.41982	0.625694	-3.86742	0.000109992	0.00161693
Slit3	613.665	-2.41663	0.440357	-5.48788	4.06788e-08	1.98326e-06
Gnpda2	321.083	-2.41493	0.433819	-5.56667	2.5965e-08	1.36562e-06
Col8a2	822.88	-2.4106	0.578131	-4.16965	3.05074e-05	0.000548754
Zdbf2	454.05	-2.41037	0.547548	-4.40212	1.07196e-05	0.000230639
Enpep	150.73	-2.40965	0.838018	-2.87541	0.00403497	0.0279285
Smpd5	84.7498	-2.40429	0.851169	-2.8247	0.00473254	0.0316962
Rimklb	79.9945	-2.40355	0.801891	-2.99736	0.00272333	0.020646
Triqk	97.5663	-2.40223	0.805352	-2.98283	0.00285593	0.0214047
Guf1	172.784	-2.39897	0.568652	-4.2187	2.45715e-05	0.000458499
Rdh14	205.23	-2.39611	0.613232	-3.90735	9.33151e-05	0.00140458
Pecr	236.365	-2.39434	0.833728	-2.87185	0.00408079	0.0281113
Prkd3	804.163	-2.39247	0.367399	-6.5119	7.42071e-11	8.0188e-09
Mettl21a	285.067	-2.39087	0.492937	-4.85025	1.23306e-06	3.74313e-05
Gm1976	80.9949	-2.37544	0.735233	-3.23087	0.00123415	0.0111204
Klhl13	414.335	-2.3719	0.45789	-5.18007	2.21808e-07	8.61067e-06
Sirt4	58.1964	-2.36899	0.834676	-2.83821	0.00453671	0.0305735
Adamts5	302.316	-2.36587	0.534545	-4.42596	9.60165e-06	0.000211295
Snhg18	595.819	-2.36466	0.328391	-7.20075	5.9882e-13	1.04469e-10
Mfsd6	89.8951	-2.36312	0.772762	-3.05802	0.00222805	0.0177724
Sema5a	103.86	-2.3601	0.88332	-2.67185	0.00754338	0.045024
Tmem108	1021.18	-2.35076	0.612617	-3.83724	0.000124424	0.00179806
Plagl1	3961.66	-2.34938	0.355219	-6.61388	3.74369e-11	4.44333e-09
Ccdc53	525.622	-2.34287	0.381789	-6.13655	8.43348e-10	7.01821e-08
Ptx3	38.012	-2.33667	0.755492	-3.09291	0.00198202	0.0161962
Slc26a11	264.9	-2.33348	0.522988	-4.46182	8.12677e-06	0.000186196
Ier2	245.243	-2.32733	0.459263	-5.06754	4.02995e-07	1.46113e-05
Gabarapl1	983.871	-2.32637	0.426428	-5.45547	4.88445e-08	2.32654e-06
Fads6	141.412	-2.32617	0.798983	-2.91141	0.00359806	0.0255582
Plce1	475.018	-2.32322	0.703845	-3.30076	0.000964236	0.00922202
Toporsos	57.3593	-2.32306	0.519618	-4.4707	7.79629e-06	0.000179476
2010315B03Rik	46.9466	-2.32267	0.810378	-2.86616	0.00415483	0.0284858
Gprasp2	117.414	-2.32002	0.780314	-2.97319	0.00294723	0.0219799
Bcl11a	112.968	-2.31374	0.717832	-3.22323	0.00126754	0.011393
Fam204a	121.323	-2.30209	0.439908	-5.23313	1.66665e-07	6.72595e-06
Hist3h2a	44.9476	-2.30129	0.691118	-3.32981	0.000869047	0.00850256
Lrrc49	82.026	-2.29622	0.774589	-2.96443	0.00303243	0.0224483
C030039L03Rik	44.2162	-2.29563	0.789001	-2.90955	0.00361955	0.0256791
Gltscr1	46.9322	-2.29111	0.674338	-3.39757	0.000679869	0.00700677
Ago1	253.718	-2.2897	0.577477	-3.96501	7.33927e-05	0.00117169
Zfp523	99.5556	-2.28446	0.655542	-3.48485	0.00049242	0.00541467
Olfml2b	1181.49	-2.28438	0.637743	-3.58197	0.000341014	0.00406146
3000002C10Rik	46.5492	-2.28286	0.819423	-2.78594	0.00533729	0.0348912
Slc43a1	434.321	-2.2828	0.462765	-4.93297	8.09887e-07	2.63532e-05
Gm8113	206.261	-2.2809	0.830044	-2.74793	0.00599728	0.0379051
Gm26930	55.3568	-2.27719	0.814419	-2.79609	0.00517252	0.0340495
Tctex1d2	212.508	-2.27658	0.404716	-5.62514	1.85357e-08	1.0403e-06
Pdcd4	330.314	-2.27645	0.394617	-5.76876	7.98557e-09	4.87895e-07
Bnc1	749.075	-2.27575	0.654606	-3.47651	0.000507978	0.0055388
Vaultrc5	12.4495	-2.27552	0.789005	-2.88403	0.0039262	0.0273455
Adi1	162.244	-2.27397	0.645927	-3.52047	0.000430787	0.00489239
Pik3c2b	103.092	-2.27037	0.625584	-3.6292	0.000284302	0.00353668
2310009A05Rik	105.091	-2.2695	0.461146	-4.92143	8.59135e-07	2.7645e-05
2610008E11Rik	205.78	-2.26776	0.744661	-3.04536	0.002324	0.0183487
Tet1	280.97	-2.26395	0.65712	-3.44526	0.000570516	0.00608775
Ing4	706.135	-2.26377	0.377687	-5.99376	2.05039e-09	1.56262e-07
Tmem135	191.585	-2.26222	0.82604	-2.73863	0.00616957	0.0387236
Haghl	334.243	-2.26188	0.507093	-4.46048	8.17761e-06	0.000187064
Gm15910	57.2652	-2.25575	0.773609	-2.91588	0.00354685	0.0252872
Gm13212	48.4115	-2.25384	0.721873	-3.12222	0.00179493	0.0149679
Ghr	582.398	-2.25079	0.487436	-4.61762	3.88173e-06	9.86097e-05
Epc2	186.658	-2.25036	0.593878	-3.78926	0.000151094	0.00209966
Trpc1	34.6734	-2.2467	0.828602	-2.71143	0.00669932	0.0413849
Cirbp	1145.33	-2.24127	0.326075	-6.87346	6.26627e-12	9.07356e-10
Fastkd1	111.951	-2.23491	0.639219	-3.49631	0.000471747	0.00524646
Csad	257.234	-2.22878	0.528562	-4.21669	2.47916e-05	0.000461417
Col9a2	139.221	-2.2261	0.58475	-3.80692	0.000140709	0.00198777
Trp53i11	258.514	-2.22605	0.821357	-2.71021	0.00672416	0.0414676
Nrk	1537.39	-2.21279	0.593493	-3.72842	0.000192684	0.00254801
Fam13c	98.5489	-2.2116	0.71282	-3.10261	0.00191823	0.0158178
Tslp	17.1703	-2.21056	0.838869	-2.63517	0.00840955	0.0487471
Ccl7	566.003	-2.20219	0.562237	-3.91683	8.97225e-05	0.00136469
Fbxl7	30.4566	-2.20124	0.727323	-3.0265	0.00247402	0.0192497
Sirt5	137.898	-2.1992	0.664886	-3.30764	0.00094087	0.00903075
Meis2	802.312	-2.19425	0.368701	-5.95129	2.66037e-09	1.9261e-07
Nmral1	356.342	-2.18831	0.736029	-2.97312	0.00294785	0.0219799
Parm1	691.033	-2.18746	0.443856	-4.9283	8.29465e-07	2.68095e-05
Satb1	54.9057	-2.18449	0.804734	-2.71456	0.00663647	0.0411194
Spice1	149.013	-2.18108	0.807974	-2.69944	0.00694566	0.0423682
Itgb3bp	107.85	-2.1765	0.555301	-3.91949	8.87383e-05	0.00135315
Crym	855.705	-2.17456	0.464792	-4.67857	2.88878e-06	7.70774e-05
Tsc22d3	460.7	-2.17313	0.414696	-5.2403	1.60313e-07	6.53309e-06
Skida1	60.8146	-2.16924	0.809472	-2.67983	0.00736601	0.0442389
Lox	1559.19	-2.16526	0.565113	-3.83155	0.000127339	0.00182742
Rnf128	137.284	-2.16419	0.469358	-4.61095	4.00842e-06	0.000101295
Mmp11	440.041	-2.16298	0.568161	-3.80697	0.000140678	0.00198777
Ppp1r9a	247.534	-2.16086	0.751336	-2.87602	0.00402725	0.027915
Scrn1	399.472	-2.1602	0.568152	-3.80214	0.000143449	0.00201469
Kalrn	394.222	-2.15651	0.533157	-4.0448	5.2368e-05	0.000870595
Itm2a	6220.28	-2.15266	0.384825	-5.59386	2.22073e-08	1.19539e-06
Cpq	970.576	-2.14694	0.315389	-6.80728	9.94618e-12	1.33353e-09
Tac2	92.6846	-2.14557	0.787284	-2.72528	0.00642464	0.0399692
Col3a1	10505.5	-2.13999	0.281667	-7.59757	3.01734e-14	6.93509e-12
Ocrl	246.178	-2.13811	0.612727	-3.48949	0.000483937	0.00534508
Apool	593.149	-2.13599	0.331192	-6.44939	1.12298e-10	1.16984e-08
Nr6a1os	66.7001	-2.13441	0.714407	-2.98767	0.00281116	0.0211744
Tfpi	1274.64	-2.12974	0.386671	-5.50789	3.63159e-08	1.83224e-06
Tigd2	145.306	-2.12857	0.626695	-3.3965	0.000682536	0.00702626
Filip1l	626.463	-2.12803	0.456105	-4.66566	3.07624e-06	8.12774e-05
Rgmb	110.039	-2.12668	0.800943	-2.65523	0.00792554	0.0466891
Xpr1	790.68	-2.12625	0.428614	-4.96077	7.02145e-07	2.32656e-05
Atf3	844.499	-2.11711	0.52671	-4.0195	5.83208e-05	0.000958552
Dnm3os	703.484	-2.11204	0.530522	-3.98106	6.8608e-05	0.00110752
Serf1	198.595	-2.11184	0.375706	-5.62099	1.89871e-08	1.05744e-06
Pygo1	126.382	-2.11018	0.744847	-2.83304	0.00461071	0.0309806
2810403D21Rik	53.3949	-2.10995	0.772855	-2.73007	0.00633204	0.0395037
Hscb	184.94	-2.10776	0.404529	-5.21041	1.8842e-07	7.47485e-06
Tox3	101.665	-2.1068	0.723296	-2.91278	0.00358225	0.0254769
Ch25h	90.5723	-2.10399	0.633138	-3.32311	0.000890197	0.00867433
Ripk2	140.204	-2.10277	0.605866	-3.47069	0.000519132	0.00564342
Nit1	343.036	-2.10002	0.362762	-5.78897	7.08203e-09	4.4393e-07
Spin2c	238.916	-2.09747	0.600693	-3.49175	0.000479871	0.00531233
Syne2	5276.42	-2.09575	0.498782	-4.20173	2.64881e-05	0.000486118
Col5a2	6357.84	-2.09058	0.384828	-5.4325	5.55691e-08	2.61247e-06
RP24-68G17.3	95.8396	-2.08999	0.510055	-4.09757	4.17504e-05	0.000720555
Tcf21	494.138	-2.08867	0.711671	-2.93488	0.00333675	0.0241219
Tbcel	191.116	-2.08167	0.63139	-3.29697	0.000977334	0.00931652
Mtus2	654.58	-2.07999	0.523278	-3.97492	7.04033e-05	0.00112895
Eid1	515.277	-2.07965	0.316558	-6.56959	5.04556e-11	5.66354e-09
Mmgt2	156.044	-2.07454	0.551087	-3.76445	0.000166915	0.00226304
Msrb2	107.604	-2.07114	0.756769	-2.73682	0.00620359	0.0388698
Tmsb15b1	13.1317	-2.06774	0.758104	-2.72752	0.00638133	0.0397256
Wnt5a	755.359	-2.06025	0.402134	-5.1233	3.00234e-07	1.13509e-05
Morn2	41.2139	-2.05318	0.675334	-3.04025	0.00236386	0.0185521
Ablim1	614.344	-2.05125	0.411311	-4.98709	6.12943e-07	2.07855e-05
Atp1b1	815.096	-2.05006	0.269772	-7.59924	2.97874e-14	6.93509e-12
Ipo8	222.085	-2.04579	0.456624	-4.48024	7.45575e-06	0.000173012
2810013P06Rik	230.148	-2.0401	0.384866	-5.30081	1.15289e-07	4.96839e-06
Plxna3	103.156	-2.03556	0.727421	-2.79832	0.00513692	0.0338632
Pla2g12a	271.543	-2.03034	0.358862	-5.6577	1.53412e-08	8.88563e-07
Fyco1	440.334	-2.02998	0.581517	-3.49084	0.000481511	0.00532235
Lactb2	118.424	-2.0292	0.543662	-3.73247	0.000189609	0.00251193
Ptk2b	483.158	-2.02791	0.404637	-5.01167	5.39608e-07	1.86926e-05
Pter	205.109	-2.02329	0.455105	-4.44578	8.75749e-06	0.000196907
Pappa	333.678	-2.01725	0.562101	-3.58878	0.000332234	0.00397664
Slc25a14	159.732	-2.01457	0.443525	-4.54217	5.56778e-06	0.000135498
Lrrn4	604.163	-2.01275	0.639472	-3.14752	0.00164662	0.0140171
Cntln	147.057	-2.01206	0.678416	-2.96582	0.00301876	0.0223932
2610035D17Rik	82.6093	-2.01065	0.762139	-2.63817	0.00833542	0.0484532
Mettl4	95.9021	-2.00963	0.700363	-2.86942	0.0041123	0.0282477
Orc5	293.487	-2.00854	0.731121	-2.7472	0.00601061	0.0379672
Osgepl1	202.547	-2.00701	0.536927	-3.73796	0.000185521	0.00246448
Rhpn2	268.222	-2.00678	0.632021	-3.17517	0.00149748	0.0129222
Rtn2	358.367	-2.00464	0.474411	-4.22555	2.38363e-05	0.000447085
Wasf1	109.406	-2.00312	0.559027	-3.58322	0.000339383	0.004048
Capn6	1606.32	-2.00241	0.485963	-4.1205	3.78049e-05	0.000659537
Smarca1	458.952	-1.99623	0.451584	-4.42051	9.84666e-06	0.000214405
Spin4	30.1707	-1.9962	0.639611	-3.12096	0.00180265	0.0150187
Mmd	420.723	-1.99444	0.407386	-4.89571	9.79513e-07	3.08334e-05
Nfia	1998.56	-1.992	0.441448	-4.51243	6.40882e-06	0.000152631
Colec11	357.929	-1.99195	0.586587	-3.39582	0.000684231	0.00703669
Ccdc90b	337.017	-1.98864	0.326577	-6.08936	1.13365e-09	9.17051e-08
Tanc2	977.198	-1.98277	0.411668	-4.81643	1.46148e-06	4.29254e-05
Zfand6	1055.51	-1.98105	0.321836	-6.15548	7.48509e-10	6.33825e-08
Nsmaf	368.547	-1.98	0.525791	-3.76575	0.000166048	0.00225763
Hist1h2bc	211.377	-1.97953	0.607061	-3.26084	0.00111081	0.0102842
Stbd1	414.022	-1.9783	0.476785	-4.14925	3.33567e-05	0.000594102
Slc16a2	248.896	-1.97792	0.63248	-3.12724	0.00176455	0.0148201
Arhgap32	195.064	-1.97677	0.663197	-2.98067	0.00287619	0.0215231
Hbp1	2882.94	-1.97493	0.319462	-6.18205	6.32755e-10	5.4864e-08
Tiparp	743.061	-1.97436	0.402116	-4.90993	9.11074e-07	2.91222e-05
Pkp2	468.83	-1.97274	0.398976	-4.94451	7.63363e-07	2.49514e-05
Tagln	15707.2	-1.96882	0.451058	-4.3649	1.27178e-05	0.00026689
Zfand1	333.285	-1.9647	0.379894	-5.1717	2.31975e-07	8.95733e-06
Sox12	171.646	-1.96356	0.466128	-4.2125	2.52559e-05	0.000468854
Bex2	467.765	-1.96347	0.50204	-3.91098	9.19242e-05	0.00139087
Oma1	188.367	-1.95197	0.573908	-3.4012	0.000670915	0.00692434
Add3	522.828	-1.94868	0.365652	-5.32933	9.85762e-08	4.33855e-06
4930556M19Rik	89.751	-1.94788	0.734402	-2.65233	0.00799373	0.0469571
Nr3c1	623.88	-1.94653	0.399515	-4.87224	1.1034e-06	3.41178e-05
Rgl1	445.454	-1.94297	0.420857	-4.61671	3.89875e-06	9.88685e-05
Robo2	268.277	-1.9419	0.704148	-2.7578	0.00581915	0.0371127
Kank1	849.383	-1.94168	0.436452	-4.44878	8.63614e-06	0.000196005
Spint2	984.508	-1.9406	0.36793	-5.27437	1.3321e-07	5.57863e-06
Mylip	153.175	-1.93928	0.649996	-2.98352	0.00284955	0.021368
Tpmt	204.283	-1.939	0.594778	-3.26005	0.00111394	0.0103023
Dact3	100.322	-1.93712	0.581581	-3.33078	0.000866027	0.00848319
Gstm1	2217.28	-1.93472	0.445908	-4.33883	1.43244e-05	0.000292962
Pgam2	1526.95	-1.93367	0.526658	-3.67159	0.000241049	0.00306982
Pde1a	276.692	-1.93256	0.735431	-2.62779	0.00859411	0.0495196
Zfp27	173.934	-1.92864	0.675991	-2.85305	0.00433015	0.0294923
Pkig	662.198	-1.92477	0.297433	-6.47128	9.71756e-11	1.02708e-08
Tsacc	25.8644	-1.92304	0.562859	-3.41655	0.000634198	0.00662567
AV026068	457.288	-1.92003	0.504746	-3.80395	0.000142408	0.002002
Myh10	6560.94	-1.919	0.424118	-4.5247	6.04817e-06	0.000144756
Dmd	274.767	-1.91772	0.671804	-2.85458	0.00430934	0.029392
Ccdc80	4869.85	-1.91701	0.290769	-6.59291	4.31297e-11	5.06495e-09
Tcea3	142.644	-1.91642	0.681003	-2.81412	0.00489116	0.0325628
Epb4.1l5	357.393	-1.90826	0.567644	-3.36171	0.000774607	0.0077783
Lcorl	149.546	-1.90812	0.717922	-2.65784	0.00786424	0.0464603
Amot	446.719	-1.90685	0.529968	-3.59805	0.000320608	0.00388161
Pcdh11x	231.187	-1.90396	0.71282	-2.67103	0.00756195	0.0450976
Pltp	227.036	-1.89982	0.481341	-3.94692	7.91616e-05	0.00124054
Fuom	227.353	-1.89968	0.44437	-4.275	1.91141e-05	0.00037498
Rpap2	249.206	-1.89649	0.71192	-2.66391	0.00772375	0.045761
Vcl	444.964	-1.89556	0.466828	-4.06052	4.89646e-05	0.000821561
H1f0	1272.1	-1.89232	0.297493	-6.3609	2.00572e-10	1.93619e-08
5033428I22Rik	190.537	-1.88995	0.523596	-3.60955	0.000306724	0.00376298
Nfib	2267.11	-1.88574	0.402836	-4.68117	2.85236e-06	7.63441e-05
Palld	1263.4	-1.88267	0.241955	-7.78111	7.18927e-15	1.79484e-12
Pnpla8	201.939	-1.88252	0.570914	-3.29738	0.000975909	0.00930907
Mrrf	430.738	-1.8808	0.437487	-4.29909	1.71502e-05	0.000341588
Pls3	3080.19	-1.88055	0.576419	-3.26246	0.00110449	0.0102388
Nek1	237.385	-1.87883	0.579397	-3.24274	0.00118387	0.0107435
Mcc	464.349	-1.87823	0.563824	-3.33124	0.000864616	0.00848187
Ap5s1	341.432	-1.87544	0.378023	-4.96118	7.00651e-07	2.32656e-05
Ubtd2	57.7127	-1.8753	0.533107	-3.51768	0.000435333	0.00494014
Atp7a	587.145	-1.87139	0.411941	-4.54286	5.54955e-06	0.000135282
Pcmtd1	211.566	-1.87129	0.417362	-4.48362	7.33869e-06	0.000170568
Acyp1	106.768	-1.87036	0.515709	-3.62676	0.000286995	0.00356711
Pigp	280.981	-1.86874	0.448139	-4.17001	3.04586e-05	0.000548558
Ryr2	465.371	-1.86747	0.656737	-2.84356	0.00446133	0.0302293
Xpa	52.9339	-1.86632	0.605851	-3.0805	0.00206656	0.0167546
Rpain	559.689	-1.86271	0.351917	-5.29305	1.20294e-07	5.10301e-06
Armc10	222.358	-1.86255	0.437662	-4.25567	2.08428e-05	0.000401519
Smim4	217.408	-1.86214	0.368988	-5.04662	4.49696e-07	1.6078e-05
Gdf6	349.413	-1.86161	0.472369	-3.941	8.11419e-05	0.00126711
Arrdc3	593.169	-1.85972	0.443681	-4.19158	2.77014e-05	0.000505821
Glt8d1	694.33	-1.85655	0.393637	-4.71639	2.40069e-06	6.63396e-05
Bhlhe41	505.63	-1.85588	0.484333	-3.83182	0.0001272	0.00182742
Chek2	191.582	-1.85364	0.433541	-4.27559	1.90631e-05	0.000374537
Prokr2	934.22	-1.8527	0.620155	-2.98748	0.00281289	0.0211744
Zfp866	166.538	-1.84692	0.573129	-3.22252	0.00127068	0.0114141
Fkbp7	1301.15	-1.8458	0.386943	-4.77022	1.84028e-06	5.21471e-05
Cdpf1	288.79	-1.84348	0.519282	-3.55005	0.000385158	0.00446525
Cpxm1	1168.78	-1.84346	0.439214	-4.19718	2.70257e-05	0.00049473
Mdk	4939.74	-1.84229	0.291736	-6.31491	2.70313e-10	2.50906e-08
Trmt112-ps2	11.1247	-1.842	0.691035	-2.66557	0.00768575	0.0456667
Dcaf6	154.958	-1.84158	0.58894	-3.12695	0.00176632	0.0148201
9330133O14Rik	279.016	-1.84113	0.55661	-3.30776	0.000940445	0.00903075
Ramp1	198.355	-1.8331	0.603896	-3.03545	0.00240178	0.0187683
Myl9	6354.86	-1.83092	0.359209	-5.09709	3.44908e-07	1.28718e-05
Col1a2	30292.8	-1.83002	0.395537	-4.62668	3.7158e-06	9.52298e-05
Zfp606	224.53	-1.82977	0.570393	-3.20791	0.00133704	0.0118557
Klhl24	599.029	-1.82775	0.532448	-3.43273	0.000597537	0.00630177
Pnrc1	323.642	-1.82577	0.483053	-3.77966	0.000157042	0.00215951
Arhgdib	3832.19	-1.82382	0.3274	-5.57061	2.53855e-08	1.3514e-06
Slc39a10	916.77	-1.82324	0.404617	-4.50609	6.6032e-06	0.000156745
Col6a3	829.517	-1.81982	0.295551	-6.15739	7.39555e-10	6.29927e-08
Ddah2	1155.33	-1.81382	0.336078	-5.39701	6.7759e-08	3.12217e-06
Nphp1	71.1783	-1.80733	0.675562	-2.6753	0.00746621	0.0446838
Bex1	343.176	-1.80531	0.431653	-4.18231	2.88565e-05	0.000524739
Pcmtd2	267.568	-1.80518	0.373109	-4.83822	1.31009e-06	3.91945e-05
Wars2	214.253	-1.79912	0.65312	-2.75465	0.00587546	0.0373635
Zfp60	247.896	-1.79813	0.654553	-2.74711	0.00601235	0.0379672
Lama4	629.834	-1.79803	0.428666	-4.19449	2.73487e-05	0.000500011
Mtx2	310.762	-1.79497	0.395292	-4.54088	5.60186e-06	0.000136099
Gm16586	118.232	-1.79496	0.558141	-3.21597	0.00130006	0.0116262
Rpa3	338.124	-1.79103	0.382568	-4.68162	2.84622e-06	7.63209e-05
Rarres2	160.238	-1.78787	0.673807	-2.65338	0.00796892	0.0468493
Idh1	1225.25	-1.78108	0.45725	-3.8952	9.81169e-05	0.00146922
Col4a6	152.219	-1.77942	0.619245	-2.87353	0.00405909	0.0280192
Thap2	77.3806	-1.77419	0.606814	-2.92378	0.00345809	0.0247764
Bik	165.629	-1.77137	0.505293	-3.50563	0.000455521	0.00512107
Cplx2	706.665	-1.76023	0.447338	-3.9349	8.3233e-05	0.00129038
Epb4.1l4a	168.308	-1.75618	0.530689	-3.30924	0.00093548	0.0090005
Isoc1	235.272	-1.75574	0.506947	-3.46336	0.00053347	0.00576036
Acot13	729.186	-1.75549	0.394697	-4.4477	8.67961e-06	0.000196548
Fundc2	1690.55	-1.75289	0.340769	-5.14392	2.69062e-07	1.02797e-05
Hdac5	201.092	-1.75101	0.66314	-2.64048	0.00827877	0.0482065
Avl9	178.944	-1.74979	0.578448	-3.02497	0.00248661	0.0193166
Gpcpd1	144.919	-1.74934	0.554529	-3.15464	0.00160694	0.013745
Olfml3	2916.01	-1.74886	0.314083	-5.56814	2.5747e-08	1.36065e-06
Kat2b	164.042	-1.74579	0.493985	-3.53409	0.000409174	0.00467997
Sh3bgrl	1488.3	-1.74472	0.405306	-4.3047	1.67214e-05	0.000334891
Arhgap5	812.57	-1.74374	0.409449	-4.25875	2.05575e-05	0.000397427
Gstt2	182.631	-1.74237	0.596591	-2.92054	0.00349427	0.0249739
1110032A03Rik	179.863	-1.74218	0.520252	-3.34872	0.000811871	0.00806302
Zufsp	166.67	-1.74071	0.612547	-2.84175	0.00448662	0.030358
C2cd3	204.46	-1.73785	0.658165	-2.64045	0.00827966	0.0482065
Runx1t1	373.755	-1.7374	0.504362	-3.44474	0.000571603	0.00609037
Ltbp4	966.019	-1.73336	0.388706	-4.45931	8.2223e-06	0.00018779
Mrpl24	614.173	-1.73255	0.346314	-5.00284	5.64933e-07	1.94767e-05
Bmpr1a	1254.75	-1.72858	0.347271	-4.97762	6.4372e-07	2.16769e-05
Nupr1	3090.58	-1.72682	0.484335	-3.56534	0.000363388	0.00425793
Crebrf	202.435	-1.72559	0.465143	-3.70981	0.000207418	0.00271067
Hint3	124.102	-1.72383	0.492119	-3.50288	0.000460258	0.00515624
Pde7a	213.355	-1.72299	0.604368	-2.8509	0.00435954	0.0296506
Nfkbiz	610.792	-1.72124	0.546665	-3.14862	0.00164045	0.0139727
Dnajc1	332.045	-1.72121	0.480573	-3.58158	0.000341523	0.00406275
Armcx3	349.257	-1.71834	0.421788	-4.07393	4.62257e-05	0.000784536
Tmem107	181.231	-1.71555	0.508122	-3.37625	0.000734815	0.00746151
Tmem98	3239.58	-1.71529	0.366092	-4.68541	2.79403e-06	7.52e-05
Amn1	172.458	-1.71365	0.402833	-4.254	2.09983e-05	0.000403793
Il13ra1	563.128	-1.71344	0.481096	-3.56153	0.000368704	0.00430204
Hacd1	160.021	-1.71269	0.579351	-2.95621	0.00311441	0.0228569
H19	51968.2	-1.71212	0.323233	-5.29685	1.17819e-07	5.04042e-06
Colec12	632.969	-1.71007	0.482602	-3.54343	0.000394964	0.00455704
Mccc2	243.814	-1.70799	0.638279	-2.67593	0.0074522	0.0446639
Inpp5e	160.882	-1.70734	0.550985	-3.09871	0.00194365	0.0159728
Aig1	326.424	-1.70384	0.494601	-3.44489	0.000571297	0.00609037
Mkl1	166.529	-1.70305	0.550498	-3.09366	0.00197705	0.0161738
Col4a5	545.599	-1.70142	0.556309	-3.05842	0.00222508	0.0177712
St7l	212.573	-1.7009	0.450584	-3.77488	0.000160083	0.00219507
2610001J05Rik	1177.39	-1.69972	0.321788	-5.2821	1.27711e-07	5.37572e-06
Zfp292	862.814	-1.69835	0.389478	-4.36058	1.29715e-05	0.000271428
Msi1	29.9758	-1.69776	0.58753	-2.88966	0.00385658	0.0269774
Tmem119	316.953	-1.69638	0.528451	-3.21009	0.00132691	0.0117986
Ift81	335.352	-1.69441	0.446354	-3.79611	0.000146985	0.00205439
H2afy2	94.3454	-1.6913	0.447829	-3.77666	0.000158946	0.00218156
Foxo4	62.8533	-1.69103	0.570708	-2.96303	0.00304623	0.0224818
Hist1h1b	175.508	-1.68577	0.610347	-2.76199	0.00574508	0.0368092
Itsn2	177.662	-1.68476	0.467314	-3.60519	0.000311924	0.0038019
Prelid2	495.06	-1.68462	0.488064	-3.45163	0.00055722	0.00596345
Gab1	363.472	-1.68416	0.444081	-3.79247	0.000149156	0.00207672
Fam168a	1055.32	-1.68312	0.36079	-4.66508	3.08491e-06	8.12774e-05
1700120C14Rik	88.9785	-1.68288	0.425046	-3.95928	7.51755e-05	0.00119883
Cetn3	916.897	-1.68149	0.289331	-5.81164	6.18633e-09	3.97326e-07
Rasal2	160.259	-1.67803	0.591874	-2.8351	0.00458109	0.030815
Ssfa2	399.3	-1.67525	0.479459	-3.49404	0.000475765	0.0052822
Tmx4	336.841	-1.6736	0.587989	-2.84632	0.00442283	0.0300034
Mplkip	80.4597	-1.66735	0.520005	-3.20642	0.001344	0.0118883
Tsen2	283.662	-1.66469	0.520901	-3.1958	0.00139445	0.0122374
Ncoa1	272.938	-1.6637	0.551261	-3.01799	0.00254461	0.0196806
Ttc37	256.886	-1.66317	0.565158	-2.94284	0.00325212	0.0236756
Fam3a	193.313	-1.66051	0.546526	-3.0383	0.0023792	0.018622
Gstz1	452.23	-1.65858	0.465203	-3.56529	0.000363453	0.00425793
Bmf	196.421	-1.65756	0.574356	-2.88595	0.00390231	0.0272316
Coa4	161.111	-1.65709	0.594888	-2.78554	0.00534383	0.0349182
Zcchc3	728.109	-1.6568	0.343031	-4.8299	1.36605e-06	4.07843e-05
Cldn15	319.327	-1.6559	0.598995	-2.76446	0.00570164	0.0365956
Dusp1	358.466	-1.65149	0.590291	-2.79776	0.00514589	0.0339002
Dhrs3	1803.48	-1.65038	0.435141	-3.79275	0.000148987	0.00207636
Setbp1	136.511	-1.64858	0.594085	-2.77499	0.00552029	0.0356838
E130308A19Rik	196.51	-1.64734	0.533556	-3.08748	0.00201861	0.0164488
Rnf122	687.823	-1.64458	0.427017	-3.85132	0.000117484	0.001708
Pon3	322.441	-1.64385	0.502533	-3.27113	0.00107118	0.00999404
2010111I01Rik	1239.97	-1.64263	0.392228	-4.18795	2.81483e-05	0.000513335
Fam63b	417.219	-1.63456	0.461893	-3.53883	0.000401897	0.00461863
Mapre2	760.005	-1.63342	0.388694	-4.20234	2.64169e-05	0.000486044
Il1rl2	359.575	-1.63153	0.603619	-2.70291	0.00687351	0.0420661
Wdsub1	262.301	-1.63047	0.507015	-3.21582	0.00130072	0.0116262
Zc3h7b	233.436	-1.62915	0.440324	-3.6999	0.000215685	0.00279348
Kctd2	181.13	-1.62896	0.532769	-3.05754	0.00223162	0.0177842
Ifrd1	268.928	-1.62674	0.470579	-3.45689	0.000546448	0.00587857
Hspb7	3075.37	-1.6264	0.486732	-3.34147	0.000833345	0.00824238
Bphl	292.236	-1.62574	0.368137	-4.41614	1.0048e-05	0.000217808
Dzip3	251.517	-1.62241	0.396347	-4.09341	4.25082e-05	0.00073102
Rps6ka3	254.968	-1.61713	0.539501	-2.99745	0.00272247	0.020646
Dync1i2	2034.25	-1.61593	0.342917	-4.71229	2.44952e-06	6.73038e-05
Asb3	469.104	-1.61485	0.418396	-3.85963	0.000113561	0.00165999
Cdh11	2595.84	-1.61462	0.444291	-3.63414	0.000278906	0.00348452
Clmp	280.789	-1.61209	0.523446	-3.07977	0.00207164	0.0167676
Acadsb	338.919	-1.61162	0.56112	-2.87214	0.004077	0.0280985
U2af1l4	265.344	-1.61137	0.381172	-4.22741	2.36398e-05	0.000444866
Dlk1	254.749	-1.61128	0.463246	-3.47824	0.000504726	0.0055158
Cdkn3	234.029	-1.60942	0.465879	-3.45459	0.000551129	0.00591018
Hdgfrp3	248.047	-1.60941	0.493891	-3.25864	0.00111948	0.0103249
Zfp260	1084.26	-1.60402	0.417096	-3.84569	0.000120214	0.00173896
Pde4d	242.686	-1.60288	0.595033	-2.69377	0.00706483	0.0429286
Auts2	459.287	-1.60058	0.324604	-4.93086	8.18672e-07	2.65425e-05
Hsd17b4	669.015	-1.59623	0.418177	-3.81712	0.000135019	0.00192618
Usp11	373.973	-1.59593	0.395567	-4.03453	5.47125e-05	0.00090232
Maf	941.466	-1.59591	0.549486	-2.90437	0.00367988	0.0260179
Pdgfra	2195.86	-1.59404	0.336157	-4.74194	2.11677e-06	5.9091e-05
Mat2b	1755.8	-1.59074	0.243459	-6.53391	6.40744e-11	6.97592e-09
Haus1	546.308	-1.59055	0.402348	-3.95316	7.71263e-05	0.00121258
Anapc13	277.883	-1.58637	0.358321	-4.42723	9.5451e-06	0.000210691
Erdr1	87.795	-1.58374	0.543823	-2.91223	0.00358859	0.0255095
Prickle1	535.427	-1.58166	0.425131	-3.72041	0.000198902	0.00261828
Ubald1	126.66	-1.58116	0.380112	-4.15971	3.18647e-05	0.000570334
BC003331	509.518	-1.57983	0.457077	-3.45639	0.000547473	0.0058808
Crtc1	113.502	-1.57804	0.546077	-2.88978	0.00385512	0.0269774
Gpc3	10288.3	-1.57788	0.317275	-4.97324	6.58427e-07	2.20185e-05
Rab11fip2	163.993	-1.57556	0.549632	-2.86656	0.00414956	0.0284631
Ankmy2	405.275	-1.57187	0.362187	-4.33995	1.42516e-05	0.000291885
Ankzf1	314.439	-1.57151	0.525006	-2.99332	0.00275963	0.0208774
3110040N11Rik	293.12	-1.57066	0.397305	-3.95328	7.70876e-05	0.00121258
Dnlz	94.8721	-1.56834	0.548918	-2.85714	0.00427477	0.0291975
Aga	888.01	-1.56684	0.295939	-5.29448	1.19358e-07	5.08327e-06
Chd2	633.149	-1.56555	0.385271	-4.06349	4.83434e-05	0.000813968
Spata24	85.3667	-1.5639	0.564678	-2.76954	0.00561347	0.036158
Akap7	152.689	-1.56218	0.592638	-2.63597	0.00838968	0.0486514
Mff	627.638	-1.55893	0.480488	-3.24447	0.00117669	0.0107228
Dchs1	382.854	-1.55815	0.556278	-2.80102	0.00509407	0.0336967
Tep1	169.163	-1.55791	0.550797	-2.82846	0.00467719	0.031369
Igsf9	191.838	-1.55785	0.494249	-3.15195	0.00162185	0.0138326
Antxr1	324.95	-1.55734	0.383176	-4.0643	4.81772e-05	0.000812114
Zbtb20	1190.62	-1.55685	0.516596	-3.01367	0.00258108	0.019857
Ndrg2	4900.06	-1.55503	0.274301	-5.66906	1.43587e-08	8.34994e-07
Mfap2	15980.2	-1.55457	0.266025	-5.84371	5.10506e-09	3.3754e-07
Rasa1	567.614	-1.55456	0.420157	-3.69995	0.000215643	0.00279348
Ccdc28b	174.101	-1.55429	0.384093	-4.04664	5.19571e-05	0.000865752
Cacna1c	163.534	-1.55243	0.510684	-3.0399	0.00236657	0.0185533
Lancl1	538.563	-1.5511	0.477936	-3.2454	0.00117284	0.0107079
Spry1	249.191	-1.5504	0.356356	-4.35071	1.35696e-05	0.000281502
1810011O10Rik	589.823	-1.54881	0.327486	-4.7294	2.2518e-06	6.25835e-05
Spats2l	233.741	-1.54804	0.559531	-2.76667	0.0056632	0.0364135
Rftn2	159.917	-1.54505	0.417571	-3.70007	0.000215536	0.00279348
Ctsf	705.117	-1.54388	0.42878	-3.60062	0.000317453	0.00385631
Tmem80	143.628	-1.54383	0.570766	-2.70485	0.00683358	0.0418572
Pddc1	749.055	-1.54348	0.359827	-4.28949	1.7908e-05	0.000354246
Dpep1	1465.01	-1.54081	0.416634	-3.69823	0.000217105	0.00280686
Nop10	1490.07	-1.53919	0.346756	-4.43884	9.04456e-06	0.000201795
Atraid	885.83	-1.53731	0.296743	-5.18061	2.21164e-07	8.60873e-06
Kdm6a	300.779	-1.53478	0.577325	-2.65842	0.00785068	0.0463991
Tgfb1i1	1274.6	-1.53381	0.305521	-5.0203	5.15896e-07	1.80439e-05
Nipsnap1	468.343	-1.53337	0.580958	-2.63939	0.00830557	0.0482991
Crb2	767.701	-1.53207	0.575562	-2.66187	0.00777075	0.0460207
Timm21	410.124	-1.5315	0.424361	-3.60896	0.000307431	0.00376298
Ccnl1	726.045	-1.52944	0.308221	-4.96217	6.97085e-07	2.32041e-05
Zfhx3	476.387	-1.52844	0.506882	-3.01538	0.00256661	0.0197821
Sox4	75.9578	-1.52772	0.327765	-4.66103	3.14626e-06	8.23615e-05
Cables1	136.774	-1.52492	0.468576	-3.25437	0.00113645	0.0104415
Il17rd	152.29	-1.52276	0.543583	-2.80134	0.00508914	0.0336795
Il1r1	873.57	-1.5225	0.395873	-3.84594	0.000120093	0.00173895
Rhobtb3	376.255	-1.52158	0.33593	-4.52945	5.91376e-06	0.000142009
Pdlim5	1242.64	-1.52141	0.404485	-3.76135	0.000169001	0.00228277
Fcor	89.4283	-1.5183	0.575064	-2.64022	0.00828517	0.0482192
Adam10	2953.89	-1.51619	0.315037	-4.81275	1.48868e-06	4.346e-05
St3gal6	107.026	-1.51551	0.456646	-3.31878	0.000904101	0.00876851
Fosl2	861.946	-1.51134	0.328646	-4.5987	4.25143e-06	0.000106323
Rbms3	1350.29	-1.50969	0.470748	-3.207	0.00134125	0.0118712
Ppa2	284.895	-1.50949	0.400829	-3.76593	0.000165931	0.00225763
Inppl1	83.9619	-1.50893	0.495126	-3.04757	0.00230703	0.0182247
Ddhd1	173.591	-1.50144	0.569908	-2.63453	0.00842549	0.0488004
Igf1	1273.04	-1.49908	0.439507	-3.41082	0.000647687	0.00672294
Adck1	292.051	-1.49661	0.540419	-2.76935	0.00561691	0.0361626
Papd4	152.003	-1.49425	0.486491	-3.07148	0.00213	0.0171824
Acaa2	2253.54	-1.49059	0.305818	-4.8741	1.09308e-06	3.38926e-05
Ezr	2165.2	-1.48907	0.431678	-3.4495	0.000561625	0.00600615
Fahd2a	248.267	-1.48727	0.444082	-3.3491	0.000810749	0.00805741
Usp53	282.471	-1.48716	0.490836	-3.02985	0.00244676	0.0190786
Grb10	6057.27	-1.48682	0.34862	-4.26486	2.00024e-05	0.000389294
Rnf217	193.949	-1.48679	0.476173	-3.12238	0.00179395	0.0149679
Stard5	802.231	-1.48599	0.386363	-3.8461	0.000120014	0.00173895
Klf3	693.442	-1.48315	0.278577	-5.32402	1.01498e-07	4.42678e-06
Mettl23	383.969	-1.4818	0.434134	-3.41323	0.000641982	0.00667809
Fam69a	387.526	-1.4815	0.341082	-4.34353	1.40214e-05	0.000288806
Nagk	552.208	-1.47861	0.301236	-4.90847	9.17899e-07	2.92114e-05
Tmem261	247.155	-1.47739	0.367322	-4.02204	5.76959e-05	0.00094936
2810006K23Rik	171.525	-1.47565	0.41079	-3.59222	0.000327877	0.00395638
Tead2	435.62	-1.47432	0.413239	-3.56772	0.000360098	0.00423233
Cebpzos	155.589	-1.47183	0.349957	-4.20576	2.60208e-05	0.000479366
Ahnak2	940.45	-1.47128	0.464714	-3.16598	0.00154561	0.0132664
Fbxo21	351.581	-1.46757	0.392638	-3.73773	0.000185687	0.00246448
St6gal1	647.661	-1.46728	0.329677	-4.45065	8.56096e-06	0.000194604
Lyrm4	494.032	-1.46635	0.344492	-4.25657	2.07591e-05	0.000400789
Pygb	1838.61	-1.46082	0.356918	-4.09286	4.26086e-05	0.000731876
Btg2	8412.38	-1.45788	0.32357	-4.50561	6.6183e-06	0.000156846
Ufsp2	858.302	-1.45645	0.455045	-3.20066	0.00137113	0.0120546
Timp2	2178.66	-1.45622	0.318906	-4.56631	4.96388e-06	0.000122867
Trpt1	130.83	-1.45375	0.539985	-2.6922	0.00709822	0.0431134
Ptprd	687.927	-1.45154	0.454512	-3.19363	0.00140497	0.0123222
St3gal5	461.038	-1.45152	0.44587	-3.25548	0.001132	0.0104072
Armcx2	1331.86	-1.45085	0.387826	-3.74098	0.000183303	0.0024463
Ubc	2862.3	-1.45069	0.263895	-5.49724	3.85785e-08	1.92321e-06
Cnn2	7615.17	-1.44815	0.288277	-5.02348	5.07438e-07	1.7791e-05
Map4k3	399.406	-1.44499	0.393318	-3.67384	0.000238928	0.00305356
Vnn1	446.685	-1.4449	0.533903	-2.70631	0.0068036	0.0417265
Tmem123	285.546	-1.44482	0.314391	-4.59562	4.31468e-06	0.000107718
Ddc	954.969	-1.44347	0.413232	-3.49312	0.000477414	0.00529322
Mcee	220.356	-1.4405	0.453797	-3.17433	0.00150184	0.0129492
Rbbp9	830.967	-1.43926	0.36931	-3.89715	9.73313e-05	0.00146199
Slc31a2	359.678	-1.43815	0.516514	-2.78435	0.00536354	0.0350007
Vmp1	3983.09	-1.438	0.227274	-6.32715	2.49726e-10	2.33293e-08
Prkra	496.646	-1.43733	0.426405	-3.3708	0.000749503	0.00758407
Acat1	2780.79	-1.43013	0.233865	-6.1152	9.64354e-10	7.84486e-08
Ppp2r3c	335.733	-1.42843	0.462921	-3.08569	0.00203079	0.0165294
Uqcc3	419.931	-1.42469	0.383614	-3.71386	0.000204124	0.00267243
Phip	948.703	-1.42353	0.493339	-2.8855	0.00390787	0.0272458
Ntpcr	323.759	-1.42311	0.424657	-3.35119	0.000804657	0.00802441
Cxcl12	2567.94	-1.42107	0.537054	-2.64604	0.00814401	0.0476851
Ak4	423.447	-1.41883	0.387177	-3.66455	0.000247775	0.00314442
Ccdc77	235.403	-1.41854	0.461673	-3.07262	0.0021219	0.0171266
Plekha6	460.503	-1.4161	0.522976	-2.70777	0.00677367	0.0416134
Phyh	573.607	-1.416	0.528033	-2.68166	0.00732589	0.044119
Lpar6	412.604	-1.41589	0.408282	-3.46791	0.000524515	0.00568912
Rdm1	335.711	-1.41557	0.464915	-3.0448	0.00232839	0.0183733
Zfp57	978.003	-1.41548	0.431491	-3.28045	0.00103641	0.00974492
Ercc6l2	237.304	-1.41467	0.486119	-2.91012	0.00361287	0.0256443
Ank2	266.007	-1.41451	0.411185	-3.44008	0.000581549	0.00617816
Gab2	415.502	-1.41304	0.508179	-2.7806	0.00542582	0.0352946
Bcap29	333.97	-1.40947	0.463015	-3.04412	0.00233363	0.0183846
Tmem176b	9187.44	-1.40714	0.281684	-4.99546	5.86966e-07	2.00928e-05
Stmn1	1415.98	-1.40584	0.256205	-5.48718	4.08393e-08	1.98441e-06
Amer1	809.005	-1.40523	0.407425	-3.44905	0.000562553	0.00601163
Fntb	531.738	-1.40522	0.356375	-3.94309	8.04374e-05	0.00125917
Gstm5	969.606	-1.40483	0.396612	-3.54207	0.000396994	0.00457681
Alg14	369.302	-1.40433	0.456619	-3.07549	0.0021016	0.0169722
Wbp5	7184.58	-1.4043	0.295788	-4.74766	2.05782e-06	5.78588e-05
Hspb11	191.084	-1.40151	0.397355	-3.5271	0.00042014	0.00479025
Hivep3	244.808	-1.40019	0.522112	-2.68178	0.0073231	0.044119
Gprasp1	489.084	-1.39662	0.412484	-3.38587	0.000709524	0.00725558
Nbea	611.982	-1.39514	0.419531	-3.32546	0.000882715	0.00862464
Ankrd17	2013.05	-1.39476	0.278842	-5.00198	5.67453e-07	1.95172e-05
Prkab2	414.956	-1.39347	0.514108	-2.71045	0.00671914	0.0414542
Hdhd3	180.36	-1.39195	0.515506	-2.70016	0.0069307	0.0423216
Wdr11	428.026	-1.39122	0.405372	-3.43195	0.000599262	0.00631537
Cdc73	259.637	-1.38897	0.36806	-3.77376	0.000160805	0.00220081
Mt1	928.192	-1.38848	0.399255	-3.47769	0.000505761	0.00552295
Tceal8	1847.31	-1.38699	0.297323	-4.66493	3.08719e-06	8.12774e-05
Sat2	236.478	-1.38281	0.471586	-2.93225	0.00336515	0.0242444
Lyrm2	301.668	-1.38146	0.319046	-4.32998	1.49124e-05	0.000304128
Micu1	1529.57	-1.38141	0.357888	-3.8599	0.000113434	0.00165999
Sdr39u1	644.642	-1.38008	0.248543	-5.55267	2.81343e-08	1.46016e-06
Arhgap29	972.197	-1.37979	0.492423	-2.80203	0.00507817	0.0336223
Tbl1x	1419.28	-1.37887	0.345625	-3.98949	6.62142e-05	0.00107366
Fam46a	500.733	-1.37546	0.412801	-3.33203	0.000862165	0.00846383
2700094K13Rik	749.244	-1.37511	0.315445	-4.35928	1.30491e-05	0.000272656
Efna5	1998.73	-1.37193	0.383014	-3.58192	0.000341073	0.00406146
Ttc33	283.937	-1.3718	0.281356	-4.87567	1.08441e-06	3.36958e-05
Rbmx	734.126	-1.36854	0.309502	-4.42176	9.79006e-06	0.000213816
Bet1	683.127	-1.36812	0.28234	-4.84566	1.26194e-06	3.82279e-05
Stim1	275.71	-1.36776	0.470219	-2.90877	0.00362852	0.0257302
Pdlim3	1637.08	-1.36688	0.476697	-2.86739	0.00413873	0.0284158
Gid4	321.405	-1.3667	0.366714	-3.72688	0.000193861	0.0025589
Pigc	410.562	-1.36632	0.412482	-3.31242	0.00092491	0.00891657
Bola1	263.937	-1.36566	0.494908	-2.75941	0.00579054	0.0370349
Sgce	682.243	-1.36384	0.35839	-3.80547	0.000141534	0.00199359
Tex2	477.409	-1.36339	0.319451	-4.26793	1.97294e-05	0.000384498
Zfp637	615.145	-1.36265	0.346196	-3.93606	8.28312e-05	0.00128724
Fbn1	2646.21	-1.36197	0.307862	-4.42396	9.69073e-06	0.000212609
Mdh1	8106.59	-1.36066	0.250011	-5.4424	5.2567e-08	2.48748e-06
Igf2	17660.4	-1.36054	0.209472	-6.49511	8.29738e-11	8.89971e-09
Vrk3	580.436	-1.35888	0.458451	-2.96407	0.00303599	0.0224483
Cers4	874.418	-1.35731	0.507742	-2.67323	0.00751249	0.0448951
4932438A13Rik	355.585	-1.35542	0.467066	-2.90198	0.00370812	0.0261665
Rnf146	353.462	-1.35538	0.369146	-3.67167	0.000240972	0.00306982
Zmiz2	326.989	-1.35471	0.431305	-3.14095	0.00168402	0.0142516
Ilvbl	1098.86	-1.35426	0.391836	-3.45619	0.000547873	0.0058808
Cep44	188.48	-1.35309	0.350199	-3.86377	0.000111652	0.00163802
Ctdspl	418.824	-1.3519	0.395496	-3.41824	0.000630264	0.00658933
Pbxip1	584.966	-1.35016	0.421827	-3.20075	0.00137068	0.0120546
Cebpb	50.8693	-1.34783	0.508624	-2.64995	0.00805036	0.0472128
Kxd1	1086.6	-1.34682	0.359642	-3.74489	0.000180475	0.002413
Atat1	211.018	-1.34511	0.460407	-2.92157	0.00348276	0.0249162
Rab13	262.021	-1.34237	0.35495	-3.78185	0.000155665	0.00214874
Hist1h4d	242.048	-1.34125	0.375356	-3.57329	0.000352526	0.00416021
Hs6st1	367.38	-1.33982	0.426529	-3.14122	0.00168246	0.0142516
Fxyd1	729.923	-1.33971	0.507353	-2.64059	0.00827624	0.0482065
Btf3l4	379.829	-1.33895	0.286753	-4.66935	3.02155e-06	8.01319e-05
Mgst3	370.875	-1.3372	0.434482	-3.0777	0.00208608	0.0168563
Cryab	1897.67	-1.33704	0.240205	-5.56624	2.60298e-08	1.36562e-06
Vps54	279.699	-1.33519	0.47428	-2.81518	0.00487496	0.0324997
Fmr1	366.612	-1.33321	0.504418	-2.64308	0.00821568	0.0479496
Mdfic	203.952	-1.3329	0.477742	-2.79	0.00527087	0.0345037
G6pc3	462.982	-1.32926	0.31371	-4.23724	2.26287e-05	0.000430005
Epb4.1l3	621.61	-1.32887	0.333044	-3.99008	6.60503e-05	0.00107341
Gpx8	2600.19	-1.32651	0.346196	-3.83167	0.000127274	0.00182742
Marcks	1860.12	-1.32603	0.254993	-5.20025	1.99018e-07	7.83094e-06
Fbn2	1383.07	-1.32456	0.45647	-2.90174	0.00371096	0.0261738
Tmem29	341.67	-1.32277	0.40023	-3.30503	0.000949649	0.00910054
1500011K16Rik	97.0824	-1.32235	0.439599	-3.00809	0.00262894	0.0201307
Cdk5rap2	290.901	-1.31264	0.496461	-2.64399	0.00819344	0.0478777
Hmg20a	609.794	-1.31098	0.404475	-3.24118	0.00119034	0.0107726
Rab9	620.329	-1.31086	0.311294	-4.21101	2.54234e-05	0.000470755
Chd6	676.083	-1.30897	0.494982	-2.64447	0.00818184	0.0478293
Epb4.1l2	1064.77	-1.30862	0.231608	-5.65017	1.60294e-08	9.21053e-07
Cdh3	1346.07	-1.30674	0.38256	-3.41578	0.000635999	0.00663516
Sdc2	1050.48	-1.30312	0.31483	-4.13913	3.48622e-05	0.000614117
Slc17a5	155.506	-1.30106	0.412952	-3.15064	0.00162913	0.0138845
Sec22a	663.754	-1.29962	0.479355	-2.71119	0.00670414	0.041397
Fuca2	902.806	-1.29478	0.381218	-3.39642	0.000682731	0.00702626
Oat	3370.74	-1.29384	0.26823	-4.82361	1.40981e-06	4.17465e-05
Hars2	291.775	-1.2934	0.432434	-2.99099	0.00278074	0.0209933
Gstm2	860.844	-1.2926	0.364678	-3.54449	0.000393375	0.00454233
Tmem9	1128.71	-1.2899	0.22232	-5.80198	6.55361e-09	4.16212e-07
Ube2e3	1004.21	-1.28918	0.229802	-5.60996	2.02372e-08	1.1142e-06
Wnt11	291.012	-1.28883	0.439109	-2.93511	0.00333432	0.0241219
Kifap3	383.647	-1.28713	0.36927	-3.48562	0.000491003	0.00540663
Ubr5	1437.45	-1.28563	0.341463	-3.76506	0.000166507	0.00226065
Ppapdc1b	778.72	-1.28484	0.338209	-3.79894	0.000145318	0.00203501
3830406C13Rik	164.784	-1.28398	0.470557	-2.72864	0.00635952	0.0396239
Kif26b	695.965	-1.28294	0.306801	-4.18165	2.89398e-05	0.000525123
Cnpy2	1968.94	-1.28238	0.291544	-4.39858	1.08962e-05	0.000234091
Tsc22d1	5103.88	-1.28206	0.437895	-2.92778	0.00341393	0.0245572
Gmpr	802.17	-1.28144	0.314068	-4.08014	4.50081e-05	0.000768038
Smo	415.523	-1.28025	0.325962	-3.92761	8.57934e-05	0.00132001
Hacd3	1149.51	-1.27878	0.388022	-3.29564	0.00098198	0.0093301
Gnptab	313.179	-1.27848	0.418313	-3.05627	0.00224108	0.0178301
Anapc1	1943.44	-1.27451	0.385001	-3.31042	0.000931562	0.00896876
Clcn5	1393.67	-1.27146	0.476942	-2.66587	0.00767892	0.0456448
2010320M18Rik	218.258	-1.2713	0.478214	-2.65844	0.00785033	0.0463991
Ndufaf3	367.48	-1.26987	0.335308	-3.78716	0.000152378	0.00211141
Fndc3a	661.641	-1.26773	0.346446	-3.65923	0.00025297	0.00319588
Gopc	221.613	-1.26699	0.416781	-3.03993	0.00236634	0.0185533
Igsf3	3159.89	-1.26564	0.289234	-4.37584	1.20963e-05	0.000257202
Arl5b	404.553	-1.26536	0.422831	-2.99258	0.00276632	0.0209062
Uhrf1bp1l	746.122	-1.26531	0.404229	-3.13018	0.001747	0.0146988
Smarca2	685.439	-1.26444	0.336102	-3.76208	0.000168504	0.0022795
Wwc2	862.491	-1.26309	0.285173	-4.4292	9.45833e-06	0.000209414
Clcn3	516.264	-1.26234	0.406076	-3.10863	0.0018796	0.0155346
Rtn3	584.246	-1.25898	0.225278	-5.58854	2.28989e-08	1.22353e-06
Tfdp2	308.22	-1.25693	0.465251	-2.70161	0.00690048	0.0421955
Cyr61	5788.36	-1.25344	0.451684	-2.77504	0.00551948	0.0356838
Mtpap	346.307	-1.25309	0.43768	-2.86302	0.0041963	0.0287293
Atxn7l3b	1139.39	-1.25244	0.364004	-3.44073	0.000580142	0.00617667
Ssbp2	1646.76	-1.25232	0.364242	-3.43815	0.000585702	0.00621316
Dynlt1f	226.317	-1.2495	0.325876	-3.83427	0.000125936	0.00181267
Arl3	549.757	-1.24703	0.315188	-3.95645	7.60717e-05	0.00120524
Mkl2	523.255	-1.24393	0.381596	-3.2598	0.0011149	0.0103023
Lsm8	607.592	-1.24327	0.336994	-3.68928	0.00022489	0.00289202
Slc35a1	607.739	-1.23846	0.454444	-2.72521	0.00642599	0.0399692
Myrf	2118.63	-1.2382	0.460511	-2.68876	0.00717184	0.0434512
Peli1	191.782	-1.23368	0.330037	-3.73799	0.000185499	0.00246448
Meg3	1299.38	-1.23301	0.396439	-3.11021	0.00186951	0.0154728
Lxn	557.087	-1.23096	0.423353	-2.90766	0.00364148	0.0258094
Mllt10	342.765	-1.23005	0.383235	-3.20964	0.00132901	0.0118062
Clip3	819.904	-1.23002	0.43659	-2.81733	0.00484252	0.0323102
Micu2	298.163	-1.22821	0.387363	-3.1707	0.00152071	0.0130759
Trappc6a	213.692	-1.22544	0.429628	-2.85234	0.00433986	0.0295445
Ctdsp1	375.294	-1.22148	0.285272	-4.2818	1.85385e-05	0.000365221
Lyrm5	317.656	-1.22093	0.369973	-3.30006	0.000966637	0.00923888
Zfp36l1	296.713	-1.22075	0.350468	-3.4832	0.000495463	0.00543155
Adamts9	255.536	-1.22072	0.369075	-3.30751	0.0009413	0.00903075
Nsun4	568.206	-1.21704	0.399757	-3.04446	0.00233098	0.0183738
Sav1	50.2626	-1.21674	0.445485	-2.73128	0.00630889	0.0394271
Ndufaf7	518.683	-1.21472	0.376053	-3.23018	0.00123713	0.0111403
Strn3	1161.03	-1.21238	0.400889	-3.02423	0.00249268	0.0193534
Hsd17b10	1422.96	-1.21224	0.242966	-4.98934	6.0587e-07	2.05939e-05
Ndufa3	1502.74	-1.20689	0.302781	-3.98603	6.71889e-05	0.00108703
Wdr83	353.42	-1.20366	0.409583	-2.93875	0.00329537	0.0239063
Psip1	491.739	-1.20179	0.373891	-3.21429	0.00130769	0.0116812
Txnip	2634.49	-1.19918	0.417205	-2.87433	0.00404883	0.0279843
Txndc15	239.725	-1.19755	0.454743	-2.63347	0.00845181	0.0488942
Rfwd2	392.439	-1.19722	0.406417	-2.94579	0.00322131	0.0234985
Clybl	759.338	-1.19714	0.448993	-2.66629	0.00766946	0.0456073
Macf1	1351.6	-1.19595	0.335096	-3.569	0.000358352	0.00422208
Abhd14a	545.022	-1.19563	0.330137	-3.62161	0.000292777	0.00362034
Jmjd8	265.681	-1.19415	0.425124	-2.80895	0.00497033	0.0330291
Pck2	1062.2	-1.19414	0.36732	-3.25095	0.00115019	0.0105409
Bbx	889.375	-1.19248	0.410706	-2.90348	0.00369045	0.0260672
Bub1b	697.115	-1.18971	0.39775	-2.99109	0.00277986	0.0209933
Kmt2e	1284.73	-1.18957	0.335343	-3.54733	0.000389158	0.00450081
B9d2	460.372	-1.18921	0.39406	-3.01783	0.00254594	0.0196806
Cept1	426.363	-1.18795	0.427906	-2.77618	0.00550014	0.035634
Wt1	1346.01	-1.18398	0.40264	-2.94053	0.00327654	0.0237936
Zfp275	448.063	-1.18218	0.411702	-2.87144	0.00408604	0.0281207
Casp6	1828.96	-1.17843	0.30149	-3.90867	9.28052e-05	0.00139981
Neo1	642.014	-1.17491	0.341832	-3.43709	0.000588011	0.00621943
Akap9	1151.82	-1.17423	0.389613	-3.01382	0.00257978	0.019857
Mki67	1453.52	-1.17357	0.404962	-2.89796	0.00375593	0.0264137
Meis1	637.695	-1.16924	0.366781	-3.18783	0.00143343	0.0125112
Hddc2	793.52	-1.16451	0.274321	-4.24508	2.18519e-05	0.000416884
Bloc1s1	228.876	-1.15801	0.362267	-3.19655	0.00139081	0.0122128
Sall2	312.691	-1.15676	0.362623	-3.18998	0.00142281	0.012441
Tsc22d2	490.534	-1.15586	0.41905	-2.75828	0.00581057	0.0371127
Mrpl42	1298.35	-1.15526	0.249633	-4.62782	3.69536e-06	9.48737e-05
Ip6k2	514.317	-1.15482	0.423936	-2.72405	0.00644862	0.0400728
Tmem256	922.717	-1.15352	0.309319	-3.7292	0.000192086	0.00254242
Tmem176a	2450.1	-1.15192	0.299275	-3.84902	0.000118591	0.00172237
Parn	615.952	-1.15146	0.419022	-2.74797	0.00599664	0.0379051
Etfdh	1156.51	-1.15104	0.400042	-2.87729	0.00401101	0.0278158
Tmem205	403.845	-1.15023	0.419585	-2.74134	0.00611883	0.0384551
Chchd5	343.187	-1.14734	0.364865	-3.14456	0.00166338	0.0141265
Ppox	565.82	-1.13986	0.414289	-2.75136	0.00593486	0.0376255
Nuak1	670.253	-1.13841	0.388168	-2.93278	0.00335938	0.0242371
Rapgef6	567.361	-1.13749	0.383748	-2.96417	0.00303505	0.0224483
Ctdsp2	1352.86	-1.13745	0.23441	-4.85239	1.21981e-06	3.71067e-05
Hmgn2	3515.15	-1.13595	0.241094	-4.71164	2.45725e-06	6.73883e-05
Ucp2	5696.04	-1.13508	0.226469	-5.01209	5.38424e-07	1.86926e-05
Cenpw	182.006	-1.13345	0.42349	-2.67646	0.00744053	0.0446124
Ldlrad4	262.019	-1.13141	0.421956	-2.68135	0.00733251	0.044119
Maoa	458.494	-1.13107	0.425911	-2.65565	0.00791565	0.0466848
Ech1	1723.56	-1.13033	0.389052	-2.90535	0.00366838	0.0259558
Mbtd1	469.136	-1.12999	0.316598	-3.56915	0.000358146	0.00422208
Rnd3	1870.73	-1.12809	0.368526	-3.06107	0.00220545	0.0176631
Ppp3ca	802.188	-1.12529	0.296091	-3.8005	0.000144407	0.00202618
Mecp2	318.31	-1.12524	0.426715	-2.63699	0.00836463	0.0486035
Lrp6	554.963	-1.12339	0.318758	-3.52428	0.000424637	0.00483772
Maged1	12855	-1.11896	0.25214	-4.43787	9.08538e-06	0.000202083
Insig2	763.564	-1.11893	0.405708	-2.75796	0.00581631	0.0371127
Myo9a	483.896	-1.11795	0.421899	-2.64982	0.00805356	0.0472128
B4galt4	307.659	-1.11714	0.419177	-2.66509	0.00769683	0.0457138
Taf6l	424.537	-1.11679	0.406651	-2.74632	0.00602686	0.0380257
Tmed4	1678.74	-1.11557	0.261699	-4.26279	2.01888e-05	0.000391344
Arid5b	629.072	-1.11504	0.334067	-3.33776	0.000844555	0.00831916
Suclg2	552.318	-1.11484	0.420675	-2.65012	0.00804627	0.0472083
Zfyve16	272.621	-1.11216	0.388794	-2.86053	0.00422937	0.0289147
Acsl4	652.917	-1.11142	0.365634	-3.0397	0.00236812	0.0185554
Itgb5	1135.83	-1.10741	0.316688	-3.49686	0.000470776	0.00523968
2700081O15Rik	234.276	-1.10713	0.417706	-2.65051	0.00803711	0.0471744
Eln	1855.04	-1.10661	0.416867	-2.65459	0.0079404	0.0467196
Cdc37l1	143.605	-1.10581	0.384825	-2.87353	0.00405907	0.0280192
Snx10	260.428	-1.10421	0.414373	-2.66478	0.00770393	0.0457184
Polr2m	1084.95	-1.10392	0.351984	-3.13628	0.00171108	0.0144421
Luc7l2	508.343	-1.10262	0.376036	-2.93223	0.00336542	0.0242444
Ccdc50	722.178	-1.10129	0.226136	-4.87003	1.11579e-06	3.4376e-05
Rbfox2	1270.59	-1.10006	0.245996	-4.47185	7.75467e-06	0.000178802
Tgfb3	1580.02	-1.09996	0.380019	-2.8945	0.00379768	0.0266556
Samd4	371.077	-1.09993	0.392824	-2.80006	0.00510938	0.033777
Ncapd2	801.175	-1.09821	0.410652	-2.67431	0.00748842	0.0447883
Dhrs4	562.924	-1.09627	0.287759	-3.80969	0.000139142	0.00197333
Socs2	345.247	-1.09462	0.34444	-3.17798	0.00148306	0.0128334
Dse	296.82	-1.09413	0.40513	-2.7007	0.00691947	0.0422926
Cnot6l	400.29	-1.08977	0.356708	-3.05507	0.00225006	0.0178802
Anxa6	6802.62	-1.08791	0.228462	-4.7619	1.91781e-06	5.42381e-05
Ahcy	825.984	-1.08497	0.369451	-2.9367	0.00331722	0.0240287
Magi1	232.495	-1.0841	0.392421	-2.76259	0.00573451	0.036774
Pet100	154.21	-1.07975	0.367453	-2.93848	0.00329827	0.0239154
Cmas	331.457	-1.07769	0.360969	-2.98553	0.00283083	0.0212782
Rbbp7	3753.01	-1.0772	0.35585	-3.02713	0.00246889	0.0192202
Id2	3974.44	-1.07616	0.287554	-3.74245	0.000182236	0.0024343
Cdh2	607.747	-1.0746	0.331182	-3.24473	0.0011756	0.0107196
Mthfsl	106.777	-1.0711	0.391995	-2.73243	0.00628695	0.039307
Irf2bpl	313.643	-1.07101	0.263258	-4.0683	4.73576e-05	0.000800162
Dpm3	250.342	-1.06999	0.345499	-3.09694	0.00195528	0.0160502
Malat1	20751.8	-1.06258	0.260839	-4.07371	4.62703e-05	0.000784536
Numb	349.398	-1.06238	0.364514	-2.91451	0.00356248	0.0253612
Lta4h	1855.25	-1.06156	0.311937	-3.40312	0.000666206	0.00688556
Tpr	1925.42	-1.06013	0.323766	-3.27438	0.00105896	0.00991187
Emilin1	749.79	-1.06004	0.377748	-2.80622	0.00501267	0.0332494
Ndufaf1	338.771	-1.05673	0.325924	-3.24225	0.00118591	0.0107459
Mmachc	164.223	-1.05282	0.371194	-2.83631	0.00456383	0.0307226
Mpv17	1022.4	-1.04842	0.305022	-3.43721	0.000587732	0.00621943
Wac	588.154	-1.04702	0.306541	-3.4156	0.000636424	0.00663516
Phf14	469.794	-1.04463	0.324307	-3.22113	0.00127685	0.0114546
Hmgb3	547.939	-1.04007	0.259451	-4.00873	6.10472e-05	0.000997702
Thg1l	243.877	-1.0386	0.33512	-3.0992	0.00194042	0.0159553
Hibadh	331.314	-1.03474	0.378254	-2.73557	0.00622727	0.0389844
Ap3s1	166.147	-1.02685	0.36967	-2.77776	0.00547358	0.0355255
Ufc1	1274.97	-1.02372	0.268651	-3.81059	0.000138638	0.00196811
Elp3	1332.17	-1.02218	0.307702	-3.32199	0.000893773	0.00868869
Hnrnpa2b1	11108.7	-1.0195	0.312388	-3.26358	0.00110014	0.0102051
Fam173a	355.823	-1.01899	0.346516	-2.94068	0.00327492	0.0237936
Dnmt3a	2258.25	-1.01843	0.232953	-4.37182	1.23213e-05	0.000261219
Dcps	403.497	-1.0184	0.382157	-2.66489	0.00770144	0.0457184
Jam3	755.323	-1.01419	0.305305	-3.3219	0.000894071	0.00868869
Scarb2	640.564	-1.0124	0.342789	-2.95343	0.00314269	0.0230287
Rcbtb2	610.6	-1.00941	0.295196	-3.41947	0.000627444	0.00656933
Akap12	1167.67	-1.00817	0.379778	-2.65462	0.0079398	0.0467196
Dap	1511.49	-1.00795	0.289744	-3.47875	0.000503749	0.00550928
Ndufb3	724.34	-1.00667	0.301868	-3.3348	0.000853597	0.0083968
Vps39	570.862	-1.00534	0.285294	-3.52387	0.000425299	0.00484145
Trmt112	592.081	-1.00404	0.297321	-3.37695	0.000732933	0.00746057
0610007P14Rik	572.44	-0.997269	0.313266	-3.18346	0.00145527	0.0126637
Zc3h13	584.832	-0.996777	0.358207	-2.78269	0.00539109	0.0351477
Rala	322.993	-0.992935	0.369146	-2.68982	0.00714914	0.0433499
Oard1	451.192	-0.99184	0.336964	-2.94346	0.00324564	0.0236403
Morf4l1	1771.49	-0.991231	0.219161	-4.52284	6.10153e-06	0.000145552
Chmp3	1634.25	-0.985961	0.281282	-3.50524	0.000456202	0.00512475
Zc2hc1a	504.079	-0.985507	0.321984	-3.06073	0.00220796	0.0176735
Nr2f2	354.942	-0.984554	0.289046	-3.40622	0.00065868	0.0068175
Btg1	1153.74	-0.979823	0.224403	-4.36636	1.26334e-05	0.000266172
Cacfd1	537.659	-0.979452	0.366862	-2.66981	0.0075894	0.0452241
Trappc1	1302.3	-0.977161	0.334652	-2.91993	0.00350106	0.02501
Rian	1193.6	-0.976384	0.332971	-2.93234	0.00336417	0.0242444
Zfr	2140.37	-0.97621	0.291471	-3.34926	0.000810288	0.00805741
Kdm5b	1864.91	-0.97523	0.279866	-3.48463	0.000492814	0.00541467
Ndufb4	201.141	-0.972631	0.34219	-2.84238	0.00447786	0.030313
Rsu1	1640.3	-0.97194	0.267622	-3.63176	0.00028149	0.00350963
0610009B22Rik	486.241	-0.970319	0.357664	-2.71294	0.006669	0.0412504
Sec61g	387.913	-0.969874	0.300764	-3.2247	0.00126106	0.0113487
Ier3	8590.71	-0.969294	0.324459	-2.98741	0.0028135	0.0211744
Atxn1	647.503	-0.968071	0.367207	-2.6363	0.00838144	0.0486231
Hipk3	598.746	-0.966192	0.32576	-2.96596	0.00301742	0.0223932
Brwd1	1214.09	-0.965547	0.350092	-2.75798	0.0058159	0.0371127
Ndufa6	1913.65	-0.962836	0.32756	-2.93942	0.00328829	0.0238669
Scp2	715.824	-0.961536	0.22059	-4.35893	1.307e-05	0.000272699
Cask	714.017	-0.960748	0.361791	-2.65553	0.00791837	0.0466848
App	2362.46	-0.960424	0.315112	-3.04788	0.00230462	0.0182156
Pdzd11	1508.11	-0.955884	0.293953	-3.25183	0.00114665	0.0105152
Ddx6	626.939	-0.955499	0.346943	-2.75405	0.00588622	0.0373991
2310022B05Rik	851.775	-0.953694	0.305088	-3.12597	0.00177221	0.0148499
Sdhc	1686.97	-0.950902	0.230093	-4.1327	3.58533e-05	0.000630748
Usp3	842.083	-0.949664	0.322007	-2.9492	0.00318599	0.0232996
Ppp2r5c	2084.71	-0.949421	0.279819	-3.39298	0.000691364	0.00710112
Rbp1	6826.16	-0.947029	0.291718	-3.24639	0.00116878	0.0106843
Nek9	812.499	-0.946497	0.317191	-2.984	0.00284508	0.0213673
Clk1	1380.16	-0.943674	0.348321	-2.7092	0.00674448	0.0415045
Cdc26	646.233	-0.943277	0.275506	-3.4238	0.000617511	0.00648409
Brcc3	563.923	-0.937337	0.302856	-3.09499	0.0019682	0.0161379
Sepw1	2484.22	-0.936215	0.328135	-2.85314	0.004329	0.0294923
Hcfc1r1	1708.8	-0.934174	0.295218	-3.16435	0.00155427	0.0133328
Dctn6	1381.15	-0.932738	0.350121	-2.66404	0.00772078	0.045761
Hmgb2	1997.91	-0.932538	0.285027	-3.27175	0.00106882	0.00997845
Ogt	980.426	-0.931153	0.328267	-2.83657	0.00456012	0.0307119
Cbx1	831.739	-0.930977	0.33081	-2.81424	0.00488932	0.0325628
Lamtor4	437.537	-0.922226	0.343532	-2.68454	0.00726294	0.0438929
Golgb1	1711.65	-0.920194	0.269411	-3.41557	0.00063648	0.00663516
Klf7	428.55	-0.920169	0.332319	-2.76894	0.00562398	0.0361774
Tmem109	1467.23	-0.917965	0.233433	-3.93246	8.40802e-05	0.00129934
Fkbp3	1748.29	-0.917316	0.246732	-3.71787	0.000200911	0.00263752
Il6st	979.763	-0.915611	0.331484	-2.76215	0.00574214	0.0368066
Kansl1	357.899	-0.9138	0.32941	-2.77405	0.00553636	0.0357407
Fbxo18	889.353	-0.91051	0.329139	-2.76634	0.0056689	0.036434
Akap13	1136.88	-0.907936	0.327032	-2.77629	0.00549831	0.035634
Wasl	350.797	-0.905762	0.268616	-3.37196	0.000746351	0.00756275
Srek1	1090.12	-0.902751	0.295283	-3.05724	0.00223383	0.017792
Tmed3	2747.89	-0.902333	0.243446	-3.7065	0.000210143	0.0027438
Nicn1	499.734	-0.897424	0.272754	-3.29023	0.00100105	0.00947401
Ccdc127	837.895	-0.893766	0.332347	-2.68925	0.00716126	0.0434052
Arl6ip1	3668	-0.892848	0.179629	-4.97051	6.67758e-07	2.22791e-05
Sil1	646.063	-0.891197	0.331862	-2.68544	0.00724337	0.0438295
Mcts1	575.961	-0.890041	0.320912	-2.77347	0.00554617	0.0357722
AW209491	507.039	-0.888049	0.264031	-3.36343	0.000769798	0.00774074
Fnbp1l	513.166	-0.885694	0.330268	-2.68174	0.00732395	0.044119
Ddx17	1215.55	-0.882179	0.299413	-2.94636	0.00321541	0.0234673
Ube3a	900.955	-0.88052	0.332464	-2.64847	0.00808568	0.0473819
Rhoq	625.583	-0.878271	0.298481	-2.94247	0.00325603	0.0236922
Psmd10	679.259	-0.873845	0.292363	-2.9889	0.0027998	0.0211042
Snx12	680.746	-0.873565	0.257622	-3.39088	0.000696695	0.00714458
Atp5e	1883.31	-0.872031	0.32315	-2.69853	0.00696455	0.0424587
Araf	1392.93	-0.867525	0.166748	-5.2026	1.96521e-07	7.77493e-06
Desi2	386.269	-0.86747	0.245576	-3.53239	0.000411822	0.00470654
Irak1	493.09	-0.866008	0.262235	-3.30241	0.000958566	0.00917385
Pld3	3613.02	-0.864551	0.249008	-3.47198	0.00051663	0.00562043
Prdx4	2967.13	-0.861639	0.199612	-4.31656	1.58481e-05	0.000320056
Stat3	1703.97	-0.858476	0.256013	-3.35325	0.000798675	0.00798124
Lamtor2	979.664	-0.858154	0.272702	-3.14686	0.00165034	0.0140323
Klf6	3217.41	-0.855821	0.233362	-3.66735	0.000245077	0.00311838
Cbx5	3787.81	-0.855376	0.257136	-3.32655	0.00087928	0.00859688
Timm17b	977.698	-0.854191	0.312148	-2.7365	0.00620972	0.0388913
Ifitm2	4508.59	-0.849184	0.307661	-2.76013	0.00577783	0.0369699
Ndufc2	2060.6	-0.848651	0.282104	-3.00829	0.0026272	0.020128
Wdr83os	320.835	-0.844073	0.268526	-3.14336	0.0016702	0.0141678
Matr3	2221.94	-0.8425	0.311467	-2.70495	0.00683154	0.0418572
Selm	761.765	-0.840568	0.272894	-3.0802	0.0020686	0.0167618
Tspan6	2157.61	-0.838466	0.289221	-2.89905	0.0037429	0.0263605
Aptx	536.959	-0.8342	0.272752	-3.05846	0.00222479	0.0177712
Txndc12	1201.71	-0.833741	0.281254	-2.96437	0.00303302	0.0224483
Nedd4	17261.2	-0.832869	0.279126	-2.98384	0.00284651	0.0213673
Mxd4	883.814	-0.832195	0.221308	-3.76035	0.000169675	0.00228974
Tmem147	1326.63	-0.829285	0.276122	-3.00333	0.00267044	0.0203618
Rbpms	1002.14	-0.828896	0.315694	-2.62563	0.00864876	0.0497553
Ldhb	4204.44	-0.823995	0.271683	-3.03293	0.00242193	0.0189156
Hmgb1	5408.68	-0.819218	0.260605	-3.14353	0.00166925	0.0141678
Abi1	675.442	-0.81804	0.192632	-4.24665	2.16991e-05	0.000415064
Xbp1	741.016	-0.817531	0.306542	-2.66695	0.00765439	0.0455364
Ap3s2	793.414	-0.816261	0.302049	-2.70241	0.00688383	0.0421115
Ube2d3	1816	-0.801494	0.299598	-2.67523	0.00746787	0.0446838
Lamp2	3688.95	-0.799906	0.287227	-2.78493	0.00535392	0.0349683
Klf9	464.543	-0.799363	0.298784	-2.67539	0.0074643	0.0446838
Lrrc42	592.402	-0.798439	0.303344	-2.63213	0.00848521	0.0490482
Col6a1	2804.55	-0.791877	0.281316	-2.8149	0.00487919	0.032513
Tram1	985.316	-0.786235	0.25204	-3.11948	0.0018117	0.0150853
Slc50a1	762.8	-0.785821	0.292377	-2.68769	0.00719474	0.0435716
Ssbp1	784.762	-0.783019	0.22645	-3.45781	0.000544592	0.00586296
Zcchc24	525.168	-0.779973	0.275118	-2.83505	0.00458182	0.030815
N6amt1	437.028	-0.775805	0.236222	-3.28422	0.00102266	0.00964071
Urod	993.956	-0.766081	0.280522	-2.73091	0.00631598	0.0394545
Clcc1	566.898	-0.764573	0.278181	-2.74848	0.0059873	0.0378751
Kat6a	417.284	-0.761536	0.28127	-2.70749	0.00677936	0.04162
Mrpl48	926.287	-0.761302	0.249541	-3.05081	0.00228225	0.018098
Vamp8	2336.67	-0.757657	0.270624	-2.79967	0.00511548	0.033792
Paics	3801.31	-0.751286	0.225979	-3.32459	0.000885489	0.00864591
Add1	2421.9	-0.748195	0.260562	-2.87147	0.0040857	0.0281207
Ccni	789.357	-0.74714	0.249829	-2.99061	0.00278421	0.0210085
Pdk3	337.071	-0.744512	0.269299	-2.76463	0.00569875	0.0365933
Uqcrb	2931.83	-0.74403	0.242552	-3.06751	0.00215849	0.017335
Leprot	2085.43	-0.741749	0.247649	-2.99517	0.00274295	0.0207621
Cux1	1679.21	-0.741508	0.280499	-2.64353	0.00820468	0.0479047
Csrp1	2303.67	-0.736696	0.269174	-2.73688	0.00620252	0.0388698
Csnk1a1	1881.64	-0.736616	0.249221	-2.95567	0.00311989	0.0228855
Sec11a	3993.86	-0.732261	0.250323	-2.92527	0.00344157	0.0246825
Erp44	845.369	-0.72755	0.242059	-3.00567	0.00264995	0.0202552
Tecr	5361.13	-0.712215	0.267303	-2.66445	0.00771144	0.0457255
Lamtor1	1348.87	-0.703653	0.219474	-3.20608	0.00134555	0.0118948
Myl6	4862.2	-0.701206	0.256604	-2.73264	0.00628295	0.039299
Acot2	517.86	-0.693053	0.222694	-3.11213	0.00185743	0.0154042
Echs1	2908.76	-0.679861	0.201214	-3.3788	0.000728023	0.00741856
Snx17	2413.46	-0.658694	0.203133	-3.24267	0.00118416	0.0107435
Ahcyl1	784.644	-0.654508	0.242773	-2.69597	0.00701842	0.0427003
Lsp1	2103.72	-0.639603	0.232657	-2.74912	0.00597553	0.0378277
H3f3a	1360.85	-0.616103	0.222031	-2.77486	0.00552261	0.0356838
Hnrnpr	1157.26	-0.614969	0.174164	-3.53097	0.000414036	0.00472811
Paip2	2742.73	-0.609163	0.165823	-3.67357	0.000239187	0.00305417
Son	2942.52	-0.580036	0.210709	-2.75279	0.00590905	0.0375112
Glmp	2165.79	-0.53421	0.190838	-2.79928	0.00512163	0.0338019
Vdac2	5955.41	0.444231	0.145948	3.04376	0.00233643	0.0183967
Snrpb	3508.87	0.560102	0.212205	2.63944	0.00830432	0.0482991
Ergic2	1267.26	0.571035	0.197436	2.89225	0.00382492	0.0268207
Arf1	9943.71	0.633628	0.197392	3.21	0.00132734	0.0117986
Tsg101	1499.89	0.639577	0.238724	2.67915	0.00738096	0.0443102
Cct2	5952.81	0.644102	0.210793	3.05561	0.00224605	0.0178599
Maged2	9239.81	0.653126	0.216003	3.02369	0.0024971	0.01936
Napa	4844.64	0.65544	0.245381	2.67111	0.00756	0.0450976
Atp6v1e1	2266.72	0.663654	0.244888	2.71004	0.00672757	0.041471
Otub1	3967.6	0.665109	0.190741	3.48697	0.000488523	0.00538752
Cct6a	4526.97	0.670526	0.208179	3.22091	0.00127783	0.0114546
Ppic	7507.07	0.670975	0.210414	3.18884	0.00142847	0.0124754
Pin1	1399.94	0.673258	0.213531	3.15297	0.00161616	0.0138065
Leprotl1	615.172	0.678576	0.216937	3.12798	0.00176011	0.0148005
Rchy1	755.114	0.683527	0.209672	3.25998	0.00111419	0.0103023
Ece1	1530.97	0.691066	0.260084	2.65709	0.00788187	0.0465455
Mars	960.899	0.691904	0.240276	2.87962	0.00398154	0.0276379
Iars	2034.07	0.693741	0.243067	2.85411	0.00431579	0.0294222
Ssu72	1231.59	0.704459	0.248123	2.83915	0.0045234	0.0305213
Nap1l4	3050.19	0.70756	0.244134	2.89825	0.00375254	0.0264027
Cs	4877.86	0.712333	0.190546	3.73838	0.000185207	0.00246448
Pmepa1	1523.26	0.718581	0.273003	2.63214	0.008485	0.0490482
Hspa5	19093.2	0.721124	0.227293	3.17266	0.00151047	0.0130111
Gapvd1	1092.51	0.721581	0.255128	2.82831	0.00467949	0.0313699
Nid1	3683.69	0.722931	0.26038	2.77644	0.00549578	0.035634
Calu	11515.3	0.725574	0.248854	2.91566	0.00354941	0.025293
Drg2	2017.29	0.729328	0.251242	2.90289	0.00369733	0.026103
Eif3c	5828.73	0.730413	0.162857	4.48499	7.29165e-06	0.000170021
BC031181	1217.33	0.731648	0.235979	3.10048	0.0019321	0.0159049
Psmc3	4685.08	0.731942	0.260756	2.807	0.00500052	0.033184
Psmd7	3664.34	0.733095	0.20946	3.49993	0.000465384	0.00519966
Xab2	1042.69	0.735488	0.271655	2.70744	0.00678049	0.04162
Med8	1050.58	0.73749	0.274002	2.69155	0.00711215	0.0431618
Cep120	493.68	0.740994	0.279022	2.65568	0.00791477	0.0466848
Trp53	4917.53	0.743239	0.243769	3.04894	0.00229648	0.018181
Tpm3	4028.82	0.744625	0.189763	3.92397	8.71008e-05	0.00133462
Cct8	7443.97	0.753403	0.249344	3.02154	0.00251496	0.0194742
Ogdh	2196.15	0.755842	0.275664	2.7419	0.00610849	0.0384068
Arhgdia	6763.22	0.757531	0.238423	3.17725	0.00148677	0.0128528
2410002F23Rik	1118.48	0.759175	0.273275	2.77806	0.00546846	0.0355242
Eif3d	2588.96	0.759293	0.256412	2.96122	0.00306422	0.0225686
Psmc4	5049.43	0.759575	0.27735	2.73869	0.00616848	0.0387236
Cd81	12295	0.760699	0.218758	3.47735	0.000506399	0.00552574
Tns3	473.23	0.762654	0.239856	3.17963	0.00147461	0.0128012
Fam120a	1133.49	0.763107	0.240408	3.17422	0.0015024	0.0129492
Fkbp1a	1903.34	0.763649	0.217541	3.51037	0.00044749	0.00504254
Nolc1	1704.82	0.769466	0.228015	3.37463	0.000739145	0.00750023
Plin2	7449.33	0.770996	0.264188	2.91835	0.00351884	0.0251123
Hspa8	28653.7	0.775806	0.217499	3.56695	0.000361164	0.0042414
Mrpl19	778.798	0.775869	0.278015	2.79075	0.00525868	0.0344783
Mfap1a	355.177	0.778869	0.263109	2.96025	0.00307391	0.0226146
Phax	1437.77	0.785604	0.274356	2.86345	0.00419057	0.0287036
Ifitm3	2714.03	0.794628	0.262437	3.02788	0.00246275	0.0191827
Brd3	1624.92	0.794802	0.250078	3.17821	0.00148186	0.0128334
Ccdc6	1144.1	0.795529	0.293901	2.7068	0.00679361	0.0416828
Aldh18a1	1372.92	0.796264	0.231538	3.43903	0.000583804	0.00619757
Rpa1	1551.92	0.803849	0.239704	3.35351	0.000797943	0.00797943
Exosc1	818.487	0.804142	0.264817	3.03659	0.00239268	0.0187073
Set	7107.92	0.805455	0.226404	3.5576	0.000374261	0.00435986
Pcolce	3188.22	0.813557	0.250039	3.25372	0.00113905	0.0104588
Tspan9	2077.65	0.817338	0.250043	3.26879	0.00108008	0.0100641
Nde1	1230.45	0.820956	0.310551	2.64355	0.00820419	0.0479047
Ak2	1301.6	0.831106	0.289009	2.87571	0.00403121	0.0279158
Cnbp	10473.6	0.832046	0.261061	3.18717	0.00143673	0.0125249
Cct5	11798.6	0.833836	0.26135	3.1905	0.00142028	0.0124339
Ntan1	931.88	0.834504	0.262545	3.17851	0.00148033	0.0128334
Sptlc2	620.907	0.834987	0.290482	2.87449	0.00404685	0.0279839
Chmp1a	1782.03	0.835393	0.278639	2.99812	0.00271653	0.0206277
Axl	3814.14	0.840257	0.289217	2.90528	0.00366925	0.0259558
Bcl10	708.38	0.841437	0.301235	2.79329	0.00521744	0.0342623
Ccm2	540.662	0.849659	0.274692	3.09314	0.00198054	0.0161932
Rhoc	3236.46	0.854324	0.257006	3.32413	0.000886933	0.00864835
Prmt5	1608.08	0.856981	0.258374	3.31683	0.000910453	0.00881241
Dlgap4	920.377	0.857659	0.306978	2.79388	0.00520796	0.0342312
Bnip2	789.358	0.869961	0.206231	4.21839	2.46057e-05	0.000458547
Prps1	643.572	0.87017	0.327199	2.65945	0.00782689	0.0462963
Mrps7	945.368	0.870768	0.295024	2.95151	0.00316224	0.0231492
Actn1	1278.53	0.870798	0.208656	4.17337	3.0013e-05	0.000541881
Pten	275.46	0.871436	0.295074	2.95328	0.00314419	0.0230287
Fam192a	957.693	0.874081	0.270209	3.23484	0.00121711	0.0109805
Pttg1ip	3666.73	0.87817	0.292148	3.00591	0.00264788	0.0202542
Mycbp	535.292	0.878331	0.173711	5.05628	4.27519e-07	1.53992e-05
Tyms	2345.02	0.878881	0.298226	2.94703	0.00320845	0.023452
Imp4	1136.24	0.879049	0.235094	3.73914	0.000184649	0.00246199
Tnfaip1	3084.58	0.879123	0.250154	3.51433	0.000440872	0.00498845
Calm1	10565.3	0.879459	0.287602	3.0579	0.00222891	0.0177724
Wbp1l	1235.9	0.881562	0.332008	2.65525	0.00792505	0.0466891
Clic1	7956.16	0.882425	0.253465	3.48145	0.00049871	0.00545829
Trmt6	669.355	0.882687	0.292734	3.01533	0.00256703	0.0197821
Myo10	558.843	0.883383	0.299801	2.94657	0.00321323	0.0234632
Npc2	7661.24	0.887063	0.270686	3.27709	0.00104882	0.00984242
Ing1	487.569	0.887517	0.337925	2.62637	0.00863011	0.0496874
Ncl	8973.47	0.889332	0.283965	3.13183	0.0017372	0.0146419
Pdrg1	1468.24	0.89181	0.29444	3.02884	0.00245497	0.0191324
Hdac1	2549.22	0.893347	0.296882	3.00909	0.00262029	0.0200901
Foxp1	989.606	0.893401	0.260448	3.43024	0.000603037	0.00634591
Hspd1	5920.22	0.899348	0.23302	3.85952	0.000113608	0.00165999
Secisbp2l	345.409	0.899871	0.332288	2.7081	0.00676693	0.0416134
Cdipt	871.779	0.900596	0.34244	2.62994	0.00854009	0.0493064
Abcf2	2155.73	0.901232	0.291682	3.08978	0.00200307	0.0163313
Mcm7	2194.35	0.902496	0.290561	3.10605	0.00189608	0.015644
Ahsa1	1805.52	0.903309	0.210928	4.28255	1.84761e-05	0.000364487
Slc12a7	634.674	0.904316	0.305147	2.96354	0.00304118	0.0224675
Mcfd2	1546.18	0.90565	0.279215	3.24356	0.00118048	0.0107413
Armc9	522.236	0.905821	0.324257	2.79352	0.00521372	0.0342535
Mrps11	453.205	0.908374	0.321096	2.82897	0.00466974	0.0313469
Git2	699.691	0.90884	0.276033	3.29251	0.000992987	0.00940998
Cct3	8012.2	0.913956	0.195623	4.67202	2.98249e-06	7.9387e-05
Nudt3	403.709	0.915102	0.337197	2.71385	0.00665059	0.0411893
Pwp1	1013.09	0.915287	0.333362	2.74562	0.00603963	0.0380565
Mprip	2355	0.915661	0.293658	3.11812	0.00182008	0.0151377
Tcf19	497.98	0.915826	0.312643	2.9293	0.00339724	0.0244615
Aars	2403.03	0.915835	0.323717	2.82912	0.00466764	0.0313469
Myh9	2667.28	0.919758	0.257088	3.5776	0.000346763	0.00410895
Bud31	1061.35	0.92579	0.342814	2.70056	0.00692221	0.0422926
Gtpbp4	1679.01	0.928566	0.307707	3.01769	0.00254706	0.0196806
Pes1	1783.4	0.930518	0.281254	3.30846	0.000938098	0.00901969
Ak6	557.875	0.934367	0.281251	3.32218	0.000893172	0.00868869
Stt3b	1169.67	0.936922	0.235577	3.97714	6.97487e-05	0.00112218
Rfc2	1505.23	0.937091	0.312046	3.00306	0.00267281	0.0203618
Sigmar1	1151.05	0.937543	0.29744	3.15204	0.00162137	0.0138326
Impdh2	3386.35	0.938515	0.292296	3.21084	0.00132346	0.0117858
B2m	4877.31	0.941343	0.259098	3.63315	0.000279978	0.0034949
Abcf1	1932.93	0.942956	0.319155	2.95454	0.00313139	0.0229583
Cul7	655.073	0.943133	0.348593	2.70554	0.00681934	0.0418052
Adsl	1569.1	0.94746	0.306174	3.09451	0.00197136	0.0161546
Ino80e	193.951	0.94784	0.289466	3.27445	0.00105869	0.00991187
Denr	1302.83	0.94937	0.225171	4.21621	2.48444e-05	0.000461806
Nup62	1986.76	0.950202	0.320355	2.96609	0.00301608	0.0223932
Mcam	2076.7	0.951381	0.354882	2.68084	0.00734383	0.0441422
Pgam1	1084.6	0.951776	0.294257	3.2345	0.00121855	0.0109867
Slc25a11	1310.23	0.952225	0.323154	2.94666	0.00321228	0.0234632
Bms1	601.967	0.953478	0.258356	3.69056	0.000223764	0.00288009
G3bp1	2295.37	0.954155	0.248728	3.83614	0.000124981	0.00180431
Kars	4361.2	0.95526	0.274896	3.47499	0.000510879	0.00556624
Pdia5	419.546	0.961721	0.334993	2.87087	0.0040934	0.0281445
Tcf7l2	846.644	0.964457	0.357481	2.69793	0.00697724	0.0425033
Ctsd	16913.8	0.964949	0.309068	3.12212	0.00179553	0.0149679
Snrnp40	552.434	0.965799	0.315801	3.05825	0.00222635	0.0177715
Psmd2	6213.82	0.966419	0.28916	3.34216	0.000831278	0.00823318
Psmc5	4777.48	0.96881	0.237452	4.08002	4.5032e-05	0.000768038
A430005L14Rik	633.952	0.970979	0.326057	2.97794	0.00290191	0.0216932
Yars	2172.42	0.971093	0.336817	2.88315	0.00393719	0.0273958
Stip1	3799.06	0.971168	0.19067	5.09346	3.51579e-07	1.30871e-05
Utp3	1028.7	0.972134	0.31567	3.07959	0.00207284	0.016768
Mdh2	15192.9	0.972163	0.258267	3.76417	0.0001671	0.00226344
H2-T22	347.964	0.972772	0.368972	2.63644	0.00837815	0.0486231
Aimp2	768.105	0.973362	0.337043	2.88795	0.00387764	0.0270986
Shisa5	1923.77	0.973604	0.327431	2.97347	0.00294458	0.0219799
Edc3	893.86	0.973724	0.278779	3.49281	0.000477962	0.00529525
Cd3eap	595.392	0.975546	0.329135	2.96396	0.00303703	0.0224483
Nxt1	503.37	0.976206	0.327197	2.98355	0.00284928	0.021368
Fam219b	360.267	0.976973	0.326094	2.99598	0.0027356	0.0207173
Hbegf	1573.93	0.983148	0.324993	3.02514	0.00248522	0.0193162
Nup214	656.404	0.986136	0.354462	2.78207	0.00540142	0.0351954
Mlec	2382.18	0.987125	0.294069	3.35678	0.000788566	0.00789312
Stk4	542.147	0.990527	0.329723	3.00411	0.00266355	0.0203311
Pcyox1	1521.88	0.991461	0.311135	3.1866	0.00143958	0.0125421
Angptl2	1664.41	0.995665	0.326533	3.0492	0.00229453	0.0181755
Smg6	411.036	0.996616	0.286093	3.48353	0.000494841	0.00543155
Ddx56	2078.65	0.996694	0.310388	3.21112	0.00132219	0.0117818
2700029M09Rik	218.213	0.996932	0.312498	3.1902	0.00142173	0.0124391
Asna1	779.585	0.99871	0.271895	3.67314	0.000239584	0.00305654
Actr1b	2272.56	1.00109	0.318244	3.14566	0.0016571	0.0140815
Tspo	2403.92	1.00489	0.291066	3.45244	0.000555537	0.00594984
Mcm2	1269.25	1.0062	0.346948	2.90016	0.00372977	0.0262936
Smim3	1276.79	1.00662	0.31676	3.17787	0.00148364	0.0128334
Sde2	990.892	1.00846	0.316199	3.18933	0.00142605	0.0124618
Ppt2	158.047	1.00985	0.364369	2.77151	0.00557967	0.0359562
Psmd12	3404.22	1.01	0.255478	3.95339	7.70521e-05	0.00121258
Entpd7	461.281	1.01806	0.368744	2.76089	0.00576436	0.0369001
Rprd2	404.622	1.01949	0.376065	2.71095	0.00670911	0.04141
Atp5b	13658.6	1.01959	0.379497	2.68668	0.00721667	0.0436862
Rpa2	1163.55	1.01996	0.305134	3.34268	0.000829744	0.00822361
Pcyt2	999.949	1.02004	0.313849	3.25008	0.00115371	0.0105665
Tagln2	19028.7	1.02939	0.263382	3.90836	9.29262e-05	0.00140018
Trip10	471.687	1.02955	0.355472	2.89629	0.00377609	0.0265298
Wdr74	1629.06	1.03101	0.315482	3.26804	0.00108294	0.0100713
Nifk	1336.61	1.03709	0.282916	3.66573	0.000246634	0.00313544
Acot7	3312.72	1.03722	0.246405	4.20942	2.56032e-05	0.000472876
Lasp1	856.723	1.04013	0.3191	3.25959	0.00111572	0.0103034
Prkar1a	5585.46	1.04067	0.331843	3.13603	0.00171251	0.0144421
Atic	1155.47	1.04271	0.250887	4.15608	3.23756e-05	0.000578764
Traf7	1679.11	1.04349	0.25288	4.12642	3.68455e-05	0.00064513
Ppid	1258.49	1.04709	0.30624	3.41918	0.000628104	0.00657149
Lzic	638.326	1.04716	0.346717	3.02021	0.002526	0.0195492
Dnajc11	1241.04	1.04785	0.282847	3.70463	0.000211699	0.00275914
Sertad3	435.577	1.05003	0.335923	3.12581	0.00177316	0.0148499
Phldb2	2497.2	1.0504	0.339157	3.09709	0.00195432	0.0160502
Cflar	722.882	1.0516	0.254872	4.12601	3.69113e-05	0.000645501
Acly	1953.52	1.053	0.364237	2.89098	0.00384046	0.0269036
1110007C09Rik	776.232	1.05315	0.2934	3.58947	0.000331352	0.00397512
Plod3	900.893	1.05389	0.370275	2.84624	0.00442384	0.0300034
Immt	3185.6	1.05461	0.330481	3.19113	0.00141719	0.0124143
Cyb5r3	4555.63	1.05859	0.325022	3.25698	0.00112603	0.0103589
Taf11	531.016	1.05877	0.323109	3.27683	0.00104978	0.00984511
Brd2	1497.18	1.06035	0.340785	3.11149	0.00186149	0.0154201
Plin3	1363.36	1.06046	0.367789	2.88334	0.00393485	0.0273926
Exoc4	1259.3	1.0607	0.373593	2.83918	0.00452294	0.0305213
Parl	1181.89	1.06105	0.381912	2.77825	0.00546522	0.0355191
AU019823	326.14	1.06561	0.386329	2.7583	0.00581035	0.0371127
Rtfdc1	1725.12	1.06669	0.375602	2.83996	0.00451188	0.0304862
Cystm1	929.783	1.06737	0.291795	3.65794	0.000254253	0.00320696
Rrn3	1751.33	1.0687	0.327377	3.26443	0.00109686	0.0101876
Ywhag	1523.8	1.07013	0.275242	3.88796	0.00010109	0.00150441
Cenpt	819.468	1.07477	0.291049	3.69275	0.000221846	0.00286304
Ss18	1606.91	1.07592	0.387636	2.77561	0.00550991	0.0356813
Tfdp1	599.174	1.07677	0.385848	2.79067	0.00525984	0.0344783
Gsto1	1369.35	1.07686	0.376219	2.86232	0.0042055	0.0287651
Anxa2	24676.8	1.07709	0.289257	3.72364	0.000196369	0.00258728
Senp3	788.628	1.07872	0.409896	2.6317	0.00849584	0.0490901
Mpi	914.709	1.07938	0.263577	4.09511	4.21975e-05	0.00072654
Ptpra	504.894	1.07957	0.387315	2.78732	0.00531459	0.0347742
Ptpn14	664.732	1.08033	0.333107	3.24319	0.00118198	0.0107435
Cluh	799.283	1.08198	0.337382	3.207	0.00134125	0.0118712
Prpf4	764.607	1.08209	0.303413	3.56638	0.000361946	0.00424714
Eif3g	2951.18	1.0834	0.269986	4.0128	6.00018e-05	0.000982835
Map2k1	866.713	1.08343	0.359106	3.01701	0.00255279	0.0197046
Fam50a	413.983	1.08402	0.326924	3.31583	0.000913718	0.00883811
Smg5	348.683	1.08752	0.386914	2.81076	0.00494247	0.0328893
Dsp	1042.29	1.08976	0.408347	2.66871	0.00761421	0.0453346
Tufm	1330.33	1.09143	0.400786	2.72323	0.00646476	0.0401414
Sec23b	1817.33	1.09285	0.413166	2.64507	0.00816748	0.0477646
Eed	587.901	1.09538	0.354452	3.09035	0.00199921	0.0163091
Glipr2	3244.86	1.0962	0.258219	4.24524	2.18356e-05	0.000416884
Necap2	702.45	1.09776	0.380937	2.88172	0.00395509	0.0274807
D19Bwg1357e	1062.81	1.09933	0.387165	2.83944	0.00451928	0.0305213
Mrto4	716.655	1.09978	0.391779	2.80714	0.00499834	0.033184
Gba	1089.85	1.10118	0.339509	3.24344	0.00118095	0.0107413
Haus7	1556.54	1.10819	0.363137	3.05171	0.00227546	0.0180639
Umps	1664.62	1.10886	0.250617	4.42452	9.66585e-06	0.000212385
Nob1	1182.12	1.10934	0.31374	3.53585	0.000406467	0.00465268
Heatr3	237.782	1.11317	0.391026	2.8468	0.00441612	0.0299931
Capzb	5925.58	1.11448	0.232344	4.7967	1.61305e-06	4.64353e-05
Nmt1	2279.13	1.11628	0.267308	4.17603	2.96641e-05	0.000536921
Adipor1	868.568	1.11801	0.339194	3.29607	0.000980465	0.00932794
Gtf3c1	725.781	1.12006	0.380686	2.94222	0.0032587	0.0236996
Hsph1	928.774	1.12287	0.401112	2.79939	0.00512	0.0338019
Dcaf13	1263.83	1.12291	0.323867	3.46719	0.000525925	0.00570014
Hspa9	2711.82	1.12427	0.299784	3.75027	0.000176645	0.00236835
Ctsh	1382.11	1.12596	0.373293	3.01628	0.00255898	0.0197411
Ahnak	4083.71	1.12606	0.259435	4.34043	1.42204e-05	0.00029166
Got1	1816.46	1.12826	0.42838	2.63379	0.00844381	0.0488674
Atp13a1	460.464	1.12964	0.328595	3.43778	0.000586513	0.00621709
S100a10	5161.1	1.13066	0.423855	2.66757	0.00764026	0.045471
Ywhah	988.41	1.13169	0.29564	3.82794	0.00012922	0.00185074
Uqcc1	656.98	1.13368	0.297156	3.8151	0.000136128	0.00193819
Ebna1bp2	1529.82	1.1347	0.251928	4.50406	6.66669e-06	0.000157477
Chchd4	661.666	1.13558	0.276436	4.10792	3.99235e-05	0.000691498
Ccdc12	342.706	1.13809	0.290363	3.91954	8.87175e-05	0.00135315
Rabgef1	471.911	1.13851	0.310608	3.66541	0.000246941	0.00313658
Fhl2	1809.62	1.13875	0.346912	3.28253	0.00102879	0.00968245
Ap1s1	2182.56	1.13965	0.306356	3.72001	0.000199213	0.00261999
Pcmt1	1565.01	1.14137	0.290911	3.92342	8.73011e-05	0.00133628
Txnrd1	1172.11	1.14155	0.390539	2.92301	0.00346668	0.0248134
Rwdd1	253.247	1.14176	0.304256	3.75261	0.000175003	0.00235288
Zfp703	107.447	1.14429	0.433348	2.64057	0.00827671	0.0482065
Rars	2726.02	1.14667	0.336998	3.40261	0.000667461	0.0068936
Ncaph	675.04	1.1471	0.343593	3.33854	0.000842198	0.00830159
Preb	973.196	1.14779	0.300793	3.81587	0.000135702	0.00193402
Bmp1	2325.87	1.14798	0.353865	3.24413	0.0011781	0.0107289
Tmbim4	1101.9	1.14957	0.310554	3.70168	0.000214178	0.00278144
Tmod3	1322.11	1.15127	0.304538	3.78038	0.000156587	0.0021553
Cinp	840.884	1.15332	0.259876	4.43794	9.08227e-06	0.000202083
Asap1	887.208	1.15627	0.406336	2.8456	0.00443284	0.0300504
Tubb2a	1539.17	1.15694	0.260637	4.43889	9.04253e-06	0.000201795
Gtf2h1	477.985	1.15905	0.38328	3.02404	0.00249421	0.0193549
Sf3b4	332.768	1.16012	0.354168	3.27563	0.00105427	0.00988084
Tmem183a	555.86	1.16271	0.433736	2.68069	0.00734713	0.0441437
Tmc6	736.268	1.1635	0.339974	3.42232	0.000620889	0.00651012
Mtf1	216.98	1.16386	0.404273	2.87889	0.00399073	0.0276885
Tkt	3338.88	1.16389	0.297762	3.90879	9.27603e-05	0.00139981
Tex30	362.533	1.16581	0.319133	3.65306	0.000259131	0.00325996
Surf4	5822.18	1.16588	0.25628	4.54925	5.38378e-06	0.000131907
Thyn1	364.272	1.16907	0.323925	3.60906	0.000307311	0.00376298
Agpat5	414.735	1.1701	0.434127	2.6953	0.00703246	0.0427678
Iqgap1	6293.25	1.17036	0.254053	4.60676	4.08999e-06	0.000102818
2610318N02Rik	306.111	1.17192	0.336124	3.48657	0.000489265	0.00539159
Mrps23	893.797	1.17357	0.272035	4.31402	1.6031e-05	0.00032285
Mrps18b	421.513	1.17399	0.351127	3.3435	0.000827285	0.00820485
Dsg2	527.386	1.1741	0.361039	3.252	0.00114596	0.0105152
Edf1	552.97	1.17507	0.329769	3.56331	0.000366201	0.0042832
Hsp90aa1	6209.89	1.17605	0.310536	3.78716	0.000152377	0.00211141
Eif3l	4580.28	1.17609	0.247768	4.74675	2.06712e-06	5.80074e-05
Nop56	4132.28	1.17966	0.269425	4.37842	1.19541e-05	0.000254551
Rps27l	3072.7	1.18104	0.298402	3.95787	7.56198e-05	0.00120195
Ddx21	1128.31	1.18394	0.243013	4.87194	1.10506e-06	3.41178e-05
Tubb6	11085.9	1.18493	0.285736	4.14692	3.36979e-05	0.000597973
Glrx3	2741.67	1.1865	0.223956	5.2979	1.1714e-07	5.03319e-06
Plxna1	786.371	1.18709	0.395967	2.99795	0.00271806	0.0206277
Abt1	526.848	1.18725	0.335544	3.5383	0.000402713	0.00462257
Armc1	759.409	1.18831	0.290806	4.08626	4.38373e-05	0.000750312
Pepd	2139.44	1.1929	0.371953	3.20714	0.00134063	0.0118712
Nip7	1975.73	1.19302	0.302977	3.93764	8.22857e-05	0.00128256
Cstb	3720.22	1.1939	0.331541	3.60105	0.000316931	0.00385413
Polr1c	2545.74	1.1996	0.304777	3.93599	8.28528e-05	0.00128724
Ddx24	2258.65	1.20074	0.225351	5.3283	9.91346e-08	4.34559e-06
Ranbp1	1691.76	1.20787	0.364757	3.31142	0.00092823	0.00894262
Mvb12a	261.25	1.21011	0.448747	2.69664	0.00700437	0.0426327
Me2	259.593	1.21054	0.407308	2.97206	0.0029581	0.0220231
Sardh	534.948	1.21096	0.45928	2.63664	0.00837305	0.0486134
Slc35f6	522.4	1.21257	0.449983	2.69471	0.00704491	0.0428255
Cycs	2775.5	1.21319	0.296068	4.09769	4.17296e-05	0.000720555
Nars	4178.56	1.21855	0.25698	4.74183	2.11797e-06	5.9091e-05
Snrpa1	2319.85	1.21866	0.230322	5.29109	1.2159e-07	5.13302e-06
Cdc42ep1	283.802	1.21876	0.44278	2.75251	0.00591395	0.0375214
Chd7	369.368	1.21904	0.382954	3.18326	0.00145628	0.0126648
Asf1b	855.396	1.22131	0.353548	3.45445	0.000551427	0.00591018
Gusb	1218.96	1.22195	0.327917	3.72639	0.000194244	0.00256162
Nhp2	2311.86	1.2226	0.353292	3.46061	0.00053896	0.00581531
Trim8	233.658	1.22268	0.444497	2.7507	0.00594682	0.0376724
Furin	388.331	1.22278	0.309404	3.95205	7.74849e-05	0.0012169
Dnajc2	380.68	1.22315	0.439694	2.78181	0.0054057	0.0351954
Pdlim1	2901.9	1.22451	0.243321	5.03247	4.84205e-07	1.71007e-05
Katnb1	488.463	1.22492	0.408435	2.99906	0.00270817	0.0205849
Llph	321.625	1.22596	0.30268	4.05034	5.11439e-05	0.000855155
Prss23	324.726	1.22754	0.418319	2.93447	0.00334113	0.0241415
Pno1	322.864	1.23386	0.411738	2.99671	0.0027291	0.0206789
Tbrg4	518.382	1.23404	0.366719	3.36509	0.000765192	0.00769978
Rnf6	716.791	1.23411	0.371714	3.32006	0.000899995	0.0087404
Capn2	2010.87	1.23765	0.248781	4.97484	6.5303e-07	2.18886e-05
Apbb2	1727.32	1.23932	0.196444	6.30875	2.81296e-10	2.57795e-08
Rmnd5b	441.705	1.24073	0.450481	2.75423	0.005883	0.037395
Ube2g2	1162.09	1.24127	0.175343	7.0791	1.45094e-12	2.28365e-10
Grpel1	4142.23	1.24191	0.246617	5.03579	4.7588e-07	1.68891e-05
Bag3	868.364	1.24218	0.3254	3.81741	0.000134862	0.00192585
Hyou1	651.364	1.24244	0.417586	2.9753	0.00292701	0.0218695
Slc25a22	229.87	1.24255	0.404858	3.0691	0.00214703	0.0173005
Rabggta	558.787	1.24399	0.456549	2.72477	0.00643472	0.0400063
Rrp1b	1016.49	1.24617	0.312429	3.98863	6.64559e-05	0.00107638
Atg4b	970.995	1.25162	0.44857	2.79025	0.00526673	0.0344986
Dnajb6	255.202	1.25587	0.351945	3.56838	0.000359192	0.00422694
Poldip3	3525.77	1.25833	0.291988	4.30952	1.6361e-05	0.000328582
Jmjd6	1237.29	1.25964	0.324517	3.88159	0.000103776	0.00153805
Gm20604	105.326	1.26218	0.397457	3.17564	0.00149507	0.0129091
Manf	1014.46	1.26541	0.432364	2.92673	0.00342546	0.0246126
Mtfr1l	1670.52	1.26696	0.264997	4.78103	1.74401e-06	4.96781e-05
Mtr	294.659	1.26874	0.414409	3.06156	0.00220187	0.0176442
Hars	2184.55	1.2689	0.242	5.2434	1.57641e-07	6.44814e-06
2200002D01Rik	240.16	1.26967	0.361279	3.51438	0.000440774	0.00498845
Fuca1	1809.42	1.26985	0.425343	2.98547	0.00283141	0.0212782
Arfgef2	230.261	1.27022	0.460604	2.75772	0.00582065	0.0371127
Tmbim1	1579.83	1.27724	0.295633	4.32035	1.55782e-05	0.000315486
Elovl1	2077.79	1.27763	0.299041	4.27243	1.93351e-05	0.000377831
Bpnt1	599.424	1.28223	0.253237	5.06336	4.11932e-07	1.48748e-05
Inhba	336.108	1.28274	0.414546	3.09433	0.0019726	0.0161557
Cdc42se1	1449.93	1.28357	0.204435	6.27862	3.41589e-10	3.07218e-08
Mthfd2	1774.89	1.28526	0.326428	3.93735	8.23874e-05	0.00128276
Nup43	636.575	1.29015	0.37563	3.43462	0.000593383	0.00626709
Ran	6952.33	1.29119	0.228345	5.65455	1.56258e-08	9.01438e-07
Cirh1a	1886.88	1.29208	0.290264	4.45137	8.53223e-06	0.000194256
Tor1b	821.559	1.29326	0.355268	3.64023	0.000272399	0.00340911
Wdr43	1246.42	1.29733	0.44202	2.935	0.00333546	0.0241219
Plekho2	696.527	1.29859	0.306668	4.23452	2.29036e-05	0.00043409
Fam129b	1006.94	1.2997	0.438263	2.96558	0.00302111	0.0223992
Rcc1	506.747	1.30134	0.46127	2.82121	0.0047843	0.0319984
Timm17a	2532.14	1.30412	0.295483	4.41353	1.01701e-05	0.000219796
Cndp2	1626.74	1.30815	0.238289	5.48975	4.02497e-08	1.96897e-06
Lrp10	614.501	1.31001	0.447894	2.92481	0.00344663	0.0247065
Cc2d1a	141.396	1.31427	0.485332	2.70799	0.00676922	0.0416134
Gas6	528.744	1.31844	0.404705	3.25778	0.00112288	0.0103431
Rnf181	2112.71	1.31853	0.315708	4.17641	2.9614e-05	0.000536683
Mapk8ip3	724.435	1.31853	0.340378	3.87373	0.000107182	0.00158044
Fubp3	609.604	1.32083	0.364525	3.62342	0.00029073	0.00360117
Frmd6	517.357	1.32249	0.411941	3.2104	0.0013255	0.0117967
Amd1	541.856	1.32542	0.302475	4.38191	1.17644e-05	0.000250881
Ssbp3	1109.38	1.32639	0.24267	5.4658	4.60823e-08	2.20222e-06
Dync1li1	1611.45	1.33327	0.236754	5.63147	1.78681e-08	1.00673e-06
Brms1	1106.53	1.33346	0.402229	3.31517	0.000915889	0.00885318
Tpd52	902.105	1.33504	0.420957	3.17143	0.00151688	0.0130508
Srm	682.918	1.33524	0.427287	3.12492	0.00177851	0.0148688
Coq5	618.464	1.33769	0.487144	2.74599	0.00603281	0.0380301
Tubb4b	3793.12	1.33843	0.239193	5.5956	2.19855e-08	1.19079e-06
Fbxw9	649.18	1.33912	0.452847	2.95712	0.00310526	0.0228015
Pop7	597.437	1.33936	0.291872	4.58884	4.45709e-06	0.000110891
Arhgap23	129.872	1.34158	0.467244	2.87126	0.00408834	0.0281231
Ube2q1	731.797	1.34453	0.350606	3.83488	0.000125624	0.00180999
Arhgap35	813.669	1.34549	0.418395	3.21583	0.00130068	0.0116262
Tgoln1	1986.67	1.34647	0.28063	4.79802	1.60242e-06	4.62213e-05
Zswim4	566.709	1.34855	0.462324	2.91689	0.00353543	0.0252182
Cgrrf1	373.021	1.34929	0.433934	3.10943	0.00187452	0.0155014
Shmt2	1604.85	1.35041	0.381561	3.53917	0.000401393	0.0046165
Tacc2	847.905	1.35084	0.296317	4.55876	5.14555e-06	0.000126714
Ptpn11	496.868	1.35149	0.511816	2.64058	0.0082765	0.0482065
Vps36	1455.34	1.35306	0.250726	5.39659	6.79201e-08	3.12217e-06
Eif2b2	1198.01	1.35476	0.312669	4.33288	1.47173e-05	0.000300572
Tnfrsf12a	5880.88	1.35605	0.264535	5.12616	2.95712e-07	1.12092e-05
Pea15a	2755.2	1.35856	0.352145	3.85796	0.000114337	0.00166895
Tmx1	1149.67	1.36103	0.45164	3.01353	0.00258223	0.019857
Mfge8	5572.16	1.36123	0.325489	4.1821	2.88824e-05	0.000524739
Rrp36	545.082	1.36164	0.432674	3.14703	0.00164939	0.0140323
Taf13	369.735	1.36577	0.456943	2.98893	0.00279956	0.0211042
Fam65a	838.956	1.36738	0.488355	2.79996	0.00511086	0.033777
Tor1a	441.808	1.36831	0.360558	3.79498	0.000147655	0.00206176
Rrp7a	484.307	1.372	0.494357	2.77532	0.00551481	0.0356838
Eif2s1	3202.23	1.37234	0.324436	4.22992	2.33773e-05	0.000441335
Cd24a	1062.66	1.37311	0.383786	3.5778	0.000346494	0.00410895
Gars	1941.58	1.37315	0.299707	4.58163	4.61368e-06	0.000114394
H6pd	888.764	1.3735	0.398404	3.44751	0.000565777	0.00604163
Ets1	1522.56	1.37469	0.418118	3.28781	0.0010097	0.00953714
Sertad1	665.915	1.37607	0.391595	3.51402	0.000441379	0.0049892
Xpo5	532.318	1.37765	0.511792	2.69181	0.00710657	0.043146
Ripk3	2239.89	1.37853	0.373819	3.6877	0.000226293	0.00290747
Bcar1	631.421	1.38158	0.478712	2.88604	0.00390123	0.0272316
Ppp1r8	489.75	1.38328	0.477947	2.89421	0.00380117	0.0266671
Cln8	585.684	1.38387	0.461197	3.0006	0.00269446	0.0205022
Arpc1b	5157.74	1.38503	0.188678	7.34074	2.12421e-13	4.27201e-11
Ercc1	1043.79	1.38504	0.400383	3.45928	0.000541618	0.00583529
Rsl1d1	4035.06	1.38596	0.288212	4.80882	1.51824e-06	4.42337e-05
Ipo5	2773.29	1.38702	0.384302	3.6092	0.000307139	0.00376298
Gatad2a	793.468	1.38985	0.289126	4.80706	1.53166e-06	4.45351e-05
Mbd1	629.072	1.39254	0.318975	4.36569	1.26725e-05	0.000266324
Dus1l	392.294	1.39348	0.270643	5.14877	2.62201e-07	1.00441e-05
Ascc2	811.87	1.39482	0.387156	3.60273	0.00031489	0.00383483
Nomo1	683.567	1.39513	0.349211	3.99509	6.467e-05	0.00105216
Slc43a3	1008.27	1.39612	0.360482	3.87293	0.000107536	0.00158404
Slc29a1	918.293	1.39694	0.445433	3.13614	0.00171188	0.0144421
Uqcrc1	7959.84	1.3977	0.4554	3.06916	0.00214659	0.0173005
Pfdn4	282.954	1.3977	0.403456	3.46432	0.000531568	0.00574411
Cers5	655.15	1.40112	0.445974	3.14171	0.00167964	0.0142396
Trmt10c	332.372	1.40264	0.442613	3.16899	0.00152969	0.0131453
Afg3l2	396.384	1.40289	0.497774	2.81832	0.00482751	0.0322279
Timm8a1	91.1381	1.4033	0.320929	4.37261	1.2277e-05	0.000260662
Ttc39b	247.891	1.40416	0.53454	2.62686	0.0086178	0.0496364
Loxl3	597.838	1.40456	0.512061	2.74295	0.006089	0.0383009
Elk3	549.945	1.40769	0.419192	3.3581	0.000784791	0.00786964
Guk1	711.466	1.40855	0.499189	2.82167	0.00477737	0.0319669
Edc4	876.462	1.40893	0.353664	3.98381	6.78189e-05	0.001096
Eif5a	10214.9	1.40899	0.332407	4.23875	2.2477e-05	0.000427683
Adrbk1	350.768	1.41128	0.511003	2.76177	0.00574883	0.0368169
Slc16a3	836.333	1.41128	0.422676	3.33892	0.000841038	0.00829579
Pcna	1765.14	1.41347	0.220376	6.41392	1.41823e-10	1.42611e-08
Sulf2	1745.24	1.41398	0.318426	4.44053	8.97387e-06	0.000200837
Lsm12	798.233	1.41496	0.269119	5.25775	1.45828e-07	6.01592e-06
Slbp	1034.84	1.41562	0.324881	4.35735	1.31649e-05	0.000274285
Cpsf1	775.434	1.41609	0.391731	3.61495	0.000300409	0.00370206
Grwd1	768.905	1.41715	0.265884	5.32996	9.8233e-08	4.33663e-06
Atg101	965.867	1.41919	0.418448	3.39156	0.000694962	0.00713186
Prkab1	544.123	1.42095	0.512191	2.77426	0.00553268	0.0357329
Zadh2	461.561	1.42189	0.169464	8.39051	4.84048e-17	1.75225e-14
Mrps22	234.063	1.42286	0.463763	3.06806	0.00215452	0.0173259
Mcm5	2047.55	1.42477	0.373558	3.81404	0.000136711	0.00194457
Cdc45	523.884	1.4252	0.330414	4.31338	1.60777e-05	0.000323341
Pgd	2339.97	1.4266	0.25508	5.59274	2.23508e-08	1.19867e-06
Cttnbp2nl	1218.25	1.42709	0.327112	4.36269	1.28472e-05	0.000269214
Nop14	817.602	1.42832	0.294295	4.85335	1.21393e-06	3.70056e-05
B4gat1	398.083	1.42882	0.490364	2.91378	0.00357076	0.0254077
Abhd5	382.544	1.42895	0.423987	3.37025	0.000750988	0.00759379
Ptpn1	775.743	1.43022	0.346884	4.12305	3.73891e-05	0.00065307
Nsf	863.411	1.43396	0.490493	2.9235	0.00346121	0.0247865
Uchl3	447.039	1.43422	0.529651	2.70786	0.00677195	0.0416134
Enc1	4082.6	1.43501	0.34274	4.18687	2.82825e-05	0.000515132
Xpnpep1	3525.54	1.43893	0.291831	4.9307	8.19372e-07	2.65425e-05
Lman2	1154.24	1.44266	0.40976	3.52073	0.000430354	0.00489131
Gtf2f2	703.297	1.45653	0.190684	7.63847	2.19818e-14	5.30494e-12
Pfn1	982.093	1.45687	0.33882	4.29984	1.70918e-05	0.000340894
Itpripl2	544.731	1.45748	0.41202	3.53741	0.000404079	0.00463267
Cspg4	1310.32	1.46067	0.385444	3.78959	0.000150895	0.00209891
Brf2	161.498	1.46658	0.448694	3.26856	0.00108096	0.0100658
Cxcl16	808.018	1.47098	0.497414	2.95725	0.00310394	0.0228015
Bag2	906.903	1.47295	0.376027	3.91715	8.96035e-05	0.00136431
Ercc5	407.248	1.47395	0.436488	3.37683	0.000733256	0.00746057
Stat2	187.992	1.47517	0.547027	2.69671	0.00700285	0.0426327
Ncs1	1291.01	1.47996	0.240082	6.16438	7.07587e-10	6.09709e-08
Hspa2	279.771	1.48141	0.51804	2.85964	0.00424125	0.0289822
Nkd2	293.771	1.48633	0.504899	2.94382	0.00324186	0.0236247
Ergic1	903.385	1.48722	0.234327	6.3468	2.19837e-10	2.09424e-08
Eif2b4	660.597	1.48735	0.29505	5.04101	4.63071e-07	1.65155e-05
Nudt18	318.931	1.48926	0.349239	4.26429	2.00538e-05	0.000389771
Myo1c	2041.61	1.48963	0.375077	3.97154	7.14104e-05	0.00114257
Necap1	1160.62	1.49049	0.318022	4.68675	2.77573e-06	7.49862e-05
Pak1ip1	1987.87	1.4928	0.284889	5.23995	1.6062e-07	6.53309e-06
Meox1	281.348	1.49283	0.525165	2.8426	0.00447475	0.0303061
Hk2	1254.04	1.49331	0.403155	3.70406	0.000212173	0.00276283
Nnat	284.146	1.4936	0.516685	2.89073	0.00384344	0.0269115
Tmem50b	568.918	1.49682	0.51975	2.87988	0.00397831	0.0276288
Oxa1l	966.816	1.49752	0.53901	2.77828	0.00546469	0.0355191
1810043G02Rik	327.73	1.49776	0.329404	4.54689	5.44449e-06	0.000133169
Pdxk	368.147	1.49837	0.530611	2.82386	0.00474498	0.0317648
Ecsit	524.857	1.49866	0.343248	4.36613	1.26468e-05	0.000266172
Map1b	2933.76	1.49942	0.373162	4.01815	5.86571e-05	0.000962987
Psmd5	637.968	1.50472	0.538159	2.79604	0.00517326	0.0340495
Lrrc28	232.531	1.50548	0.501378	3.00269	0.00267604	0.0203728
Mrpl38	296.617	1.50774	0.531879	2.83473	0.00458643	0.0308317
Ruvbl2	2057.75	1.51002	0.372874	4.04969	5.1286e-05	0.000856541
Rab31	2263.7	1.51404	0.336096	4.50478	6.64405e-06	0.000157199
Wdr55	468.532	1.51789	0.359163	4.22618	2.37688e-05	0.000446396
Utp6	546.334	1.51843	0.262671	5.78071	7.4385e-09	4.64265e-07
Dlg5	395.573	1.51916	0.333207	4.55921	5.13467e-06	0.000126661
Pja1	1943.37	1.52003	0.267791	5.67616	1.37755e-08	8.04313e-07
Slc25a44	650.751	1.52083	0.408956	3.71881	0.00020016	0.00263006
S100a13	315.716	1.52668	0.489502	3.11884	0.00181562	0.0151093
Syngr2	1595.44	1.5309	0.28115	5.44513	5.17675e-08	2.45768e-06
Impdh1	154.701	1.5345	0.578501	2.65254	0.00798875	0.0469469
Ninj1	530.819	1.53763	0.401527	3.82946	0.000128423	0.00184115
S1pr3	2422.81	1.54218	0.403143	3.82539	0.000130563	0.00186813
Ppp1r7	1005.8	1.54222	0.429729	3.58881	0.000332185	0.00397664
Ace	173.856	1.54356	0.564813	2.73287	0.00627849	0.039288
Ampd2	925.955	1.54357	0.396171	3.89621	9.77084e-05	0.00146613
Fam207a	68.4378	1.54495	0.580838	2.65986	0.00781723	0.0462581
Krt14	1656.23	1.54619	0.36712	4.21168	2.5348e-05	0.00046996
Vps11	1011.54	1.54758	0.397241	3.89583	9.78636e-05	0.00146694
Tes	1880.2	1.55232	0.259712	5.9771	2.27142e-09	1.69444e-07
Ttll12	524.202	1.557	0.38021	4.09511	4.21963e-05	0.00072654
Vps53	375.329	1.56449	0.58315	2.68282	0.00730034	0.0440637
Pa2g4	5375.42	1.57057	0.217653	7.21595	5.35599e-13	9.4579e-11
Cmss1	175.645	1.57553	0.513557	3.06788	0.00215582	0.0173259
Smad3	602.082	1.57757	0.577957	2.72956	0.00634187	0.0395479
Dopey2	112.398	1.57998	0.541944	2.9154	0.00355235	0.0253016
Ociad2	252.6	1.58068	0.55217	2.86266	0.00420098	0.0287477
Gna11	2117.22	1.5813	0.309868	5.10313	3.34077e-07	1.24998e-05
Noc4l	874.757	1.58132	0.560617	2.82067	0.0047923	0.0320372
Ifi30	921.621	1.58564	0.241123	6.57607	4.83056e-11	5.46457e-09
Wars	1446.31	1.58822	0.570911	2.7819	0.0054042	0.0351954
Csnk1e	904.102	1.59094	0.329704	4.82537	1.39746e-06	4.14657e-05
Bcr	1596.92	1.59105	0.438397	3.62926	0.00028424	0.00353668
Gpank1	230.103	1.59333	0.454701	3.50413	0.000458099	0.00514208
Eftud2	2104.26	1.59437	0.264039	6.0384	1.55651e-09	1.20525e-07
Dnm2	812.453	1.59505	0.359719	4.43416	9.24338e-06	0.000205283
Uba2	1877.74	1.59979	0.3702	4.32142	1.55026e-05	0.000314394
Slc35e3	153.733	1.60012	0.596383	2.68304	0.00729559	0.0440534
Icam1	1713.14	1.60253	0.512401	3.1275	0.00176298	0.014816
Prkcd	1085.61	1.6108	0.534767	3.01215	0.00259408	0.0199269
Por	1606.05	1.6119	0.497626	3.23918	0.00119873	0.0108417
Fastkd3	468.752	1.62029	0.570737	2.83895	0.00452623	0.0305263
Ncbp1	854.079	1.62147	0.352454	4.60052	4.21446e-06	0.00010558
Tom1	227.03	1.62225	0.358037	4.53097	5.87144e-06	0.000141227
Ccdc136	353.638	1.62607	0.588349	2.76379	0.00571346	0.0366553
Bcl2l11	613.869	1.62633	0.490875	3.31313	0.000922582	0.00890599
Tmem181a	191.889	1.62744	0.409246	3.97668	6.98829e-05	0.00112309
Pwp2	385.613	1.62943	0.431692	3.77451	0.000160325	0.00219632
Cars	2006.7	1.6317	0.391594	4.16682	3.0888e-05	0.000554223
Rin3	375.042	1.63308	0.525771	3.10607	0.00189593	0.015644
Rbck1	291.067	1.63343	0.452428	3.61037	0.000305761	0.00375842
Uhrf1	1010.75	1.63407	0.421826	3.87381	0.000107147	0.00158044
Zmat3	845.186	1.63624	0.321897	5.0831	3.71325e-07	1.37514e-05
Tssc1	514.428	1.64297	0.507437	3.23777	0.00120467	0.0108887
Plk3	212.635	1.64299	0.57717	2.84663	0.00441849	0.0299952
Cnnm4	994.451	1.64398	0.346758	4.74099	2.12671e-06	5.92208e-05
Htra1	997.539	1.64452	0.349549	4.7047	2.54234e-06	6.94586e-05
Slc7a6	1064.09	1.64504	0.304137	5.40887	6.34236e-08	2.95297e-06
Cish	496.036	1.64741	0.35157	4.68588	2.78765e-06	7.5168e-05
Eif2d	1474.88	1.64937	0.278392	5.92462	3.13017e-09	2.22181e-07
Bloc1s2	513.822	1.65169	0.277486	5.95235	2.64324e-09	1.92332e-07
Des	1193.42	1.65314	0.449386	3.67867	0.000234457	0.00300171
Pgpep1	1690.33	1.65665	0.342307	4.83966	1.30063e-06	3.89918e-05
H2-K1	1041.78	1.65942	0.494308	3.35707	0.000787735	0.00789312
Nav2	483.758	1.65965	0.424147	3.91291	9.11897e-05	0.00138265
Gcsh	1336.12	1.66252	0.433499	3.83513	0.000125497	0.00180995
Elac2	223.514	1.66265	0.538929	3.0851	0.00203483	0.016553
Rab35	240.904	1.66699	0.502555	3.31704	0.000909774	0.00881172
Agpat2	104.499	1.66807	0.567811	2.93772	0.00330636	0.023962
Cyb5r1	818.942	1.66839	0.316385	5.27329	1.33998e-07	5.59163e-06
RP23-110C17.2	1031.92	1.66878	0.346722	4.81301	1.48672e-06	4.346e-05
Polr1b	418.959	1.67116	0.555383	3.00903	0.00262086	0.0200901
Piezo2	740.979	1.67163	0.358631	4.66115	3.14446e-06	8.23615e-05
Lrig1	329.561	1.67229	0.549266	3.04458	0.00233002	0.0183738
Minpp1	173.731	1.67266	0.579575	2.88601	0.00390165	0.0272316
Usp38	184.348	1.67369	0.550839	3.03844	0.00237805	0.018622
Col5a1	1627.31	1.67526	0.356116	4.70424	2.5481e-06	6.94849e-05
Msn	5742.21	1.6761	0.392262	4.27291	1.92939e-05	0.000377535
Neurl4	336.611	1.68279	0.47074	3.57477	0.000350539	0.00415029
Tnfrsf10b	437.077	1.68397	0.393936	4.27472	1.91374e-05	0.00037498
Cd200	2627.48	1.68413	0.616851	2.7302	0.0063295	0.0395037
Col18a1	2104.03	1.68587	0.45104	3.73773	0.000185687	0.00246448
Tut1	645.305	1.68887	0.325763	5.18433	2.16787e-07	8.46112e-06
Slc39a14	197.305	1.6922	0.409492	4.13244	3.58934e-05	0.000630748
Eml1	573.902	1.69503	0.469994	3.6065	0.000310351	0.0037923
Dhx38	591.489	1.69699	0.611096	2.77697	0.00548687	0.0355958
Trim25	333.553	1.69911	0.473357	3.5895	0.000331315	0.00397512
Eif1ad	1177.68	1.69939	0.334903	5.07427	3.88983e-07	1.42234e-05
Rtca	186.698	1.70051	0.459339	3.70209	0.000213834	0.00277946
Slc39a6	819.375	1.70063	0.316566	5.37212	7.78166e-08	3.5212e-06
Pelp1	156.506	1.70607	0.506728	3.36684	0.000760339	0.00766159
Hyal1	105.815	1.70635	0.481287	3.54539	0.000392039	0.00453051
Fen1	38.4539	1.70728	0.56335	3.03058	0.00244081	0.0190528
Klhl26	280.472	1.70792	0.598873	2.85188	0.00434608	0.029573
Cpsf4	259.255	1.70826	0.439364	3.88804	0.000101058	0.00150441
E2f3	173.308	1.70847	0.316867	5.39174	6.97791e-08	3.17736e-06
Capn1	100.911	1.71295	0.634797	2.69842	0.00696698	0.0424587
Upf1	105.394	1.71839	0.469025	3.66375	0.000248547	0.00314877
Zfp64	386.611	1.72177	0.56623	3.04075	0.00235987	0.018541
Mpv17l2	73.4027	1.72189	0.624958	2.75521	0.00586542	0.037316
Cyld	313.595	1.723	0.562039	3.06562	0.0021722	0.0174257
Emp1	1393.48	1.72423	0.448052	3.84829	0.000118946	0.00172579
Fam110a	397.587	1.7258	0.547267	3.15349	0.00161331	0.0137903
Iffo2	356.213	1.72583	0.479458	3.59955	0.000318769	0.00386905
Psen1	946.336	1.72689	0.381807	4.52295	6.09847e-06	0.000145552
Gm13461	16.4294	1.73492	0.603504	2.87474	0.00404361	0.0279749
Csk	328.722	1.7364	0.461915	3.75914	0.000170501	0.00229875
Klhl21	324.664	1.73941	0.60735	2.86394	0.00418407	0.0286727
Pmpca	1377.16	1.74071	0.498582	3.49132	0.000480638	0.00531676
Alas1	996.959	1.74245	0.483243	3.60574	0.000311266	0.00379773
Cdkn2aipnl	606.061	1.74538	0.408001	4.27789	1.88672e-05	0.000371192
Gng3	59.0386	1.74546	0.487784	3.57835	0.00034577	0.00410389
1110008P14Rik	191.93	1.74583	0.389375	4.48367	7.33715e-06	0.000170568
Bid	463.47	1.7493	0.659109	2.65403	0.00795361	0.0467783
Sec11c	195.11	1.75128	0.66303	2.64133	0.00825821	0.0481784
Gan	358.228	1.752	0.495169	3.53819	0.000402879	0.00462257
Ppp2r1b	1303.31	1.75307	0.500575	3.50212	0.000461575	0.00516507
Adcy7	488.648	1.75402	0.561588	3.12332	0.00178826	0.0149417
Ppa1	2262.48	1.75553	0.350227	5.01256	5.37103e-07	1.86926e-05
Nes	1433.84	1.75569	0.315233	5.56951	2.55457e-08	1.35495e-06
Itfg2	442.649	1.7562	0.520116	3.37656	0.000733994	0.00746057
Klhl42	286.876	1.75686	0.668994	2.62613	0.0086362	0.0497028
3110002H16Rik	815.986	1.76341	0.449343	3.92443	8.6935e-05	0.00133349
Psat1	1999.93	1.7635	0.553805	3.18433	0.00145089	0.0126331
Aste1	114.807	1.76417	0.540096	3.26641	0.00108922	0.0101232
S100a6	5713.68	1.77276	0.496043	3.57381	0.000351818	0.00415863
Cacybp	1017.73	1.77937	0.495624	3.59017	0.000330468	0.00397512
Cdr2l	584.804	1.78243	0.341851	5.21404	1.84769e-07	7.35017e-06
Serinc2	3109.73	1.78404	0.417882	4.26925	1.96135e-05	0.000382754
D8Ertd82e	309.029	1.7847	0.601089	2.9691	0.00298669	0.0222122
Nufip1	210.705	1.7873	0.436979	4.09013	4.31123e-05	0.000739652
Kctd11	1376.95	1.79195	0.343114	5.22262	1.76412e-07	7.05647e-06
Lsg1	1455.63	1.79351	0.325927	5.50279	3.73832e-08	1.87954e-06
Slc9a3r2	692.192	1.79675	0.308654	5.82126	5.84044e-09	3.79236e-07
Mllt11	694.597	1.79894	0.30221	5.95263	2.63866e-09	1.92332e-07
Smurf1	601.725	1.80016	0.351842	5.11638	3.11455e-07	1.17444e-05
Naa25	1181.67	1.80296	0.32628	5.52579	3.28012e-08	1.66653e-06
Dynll2	50.3369	1.80523	0.548797	3.28942	0.00100393	0.00949502
Psph	769.032	1.80621	0.507092	3.5619	0.000368186	0.00429946
Bcl2l1	1124.03	1.81209	0.298224	6.07628	1.23e-09	9.83999e-08
Mcm3	2003.28	1.81778	0.308111	5.89975	3.6405e-09	2.53435e-07
Lrp12	208.031	1.8206	0.546169	3.3334	0.000857924	0.00842791
Ccnf	965.732	1.8226	0.521063	3.49785	0.000469024	0.00522433
Mical1	525.354	1.82424	0.420082	4.34258	1.4082e-05	0.000289641
Gpc1	731.652	1.8245	0.463794	3.93385	8.35953e-05	0.00129323
Itpr2	163.755	1.82829	0.642084	2.84744	0.00440727	0.0299471
Litaf	5829.43	1.83055	0.248108	7.37804	1.60634e-13	3.32283e-11
Tmem181b-ps	110.071	1.83302	0.543787	3.37085	0.000749363	0.00758407
Prosc	683.275	1.83313	0.549408	3.33655	0.000848264	0.00835001
Ehd2	1750.4	1.83434	0.369915	4.95882	7.09228e-07	2.34466e-05
Rhbdf2	300.662	1.83676	0.698882	2.62814	0.0085853	0.0494885
Pdgfa	789.946	1.842	0.319075	5.77293	7.79036e-09	4.80019e-07
Mad1l1	716.388	1.84208	0.374972	4.91257	8.98881e-07	2.8796e-05
Aldh4a1	187.911	1.84232	0.637262	2.89099	0.00384029	0.0269036
Hells	304.309	1.84603	0.466556	3.95671	7.5989e-05	0.00120524
Endod1	996.126	1.84645	0.324005	5.69882	1.20636e-08	7.10085e-07
Ipo13	563.108	1.84997	0.446655	4.14182	3.44562e-05	0.000609514
Ddx39	2605.82	1.85089	0.353723	5.2326	1.67143e-07	6.72595e-06
Gm11974	404.478	1.8525	0.460173	4.02565	5.68186e-05	0.000935988
Bax	1945.85	1.8531	0.287435	6.44702	1.14067e-10	1.17978e-08
Rps6ka1	375.29	1.86206	0.678077	2.74608	0.00603116	0.0380301
Ecm1	2338.44	1.87103	0.33186	5.63801	1.72026e-08	9.80685e-07
Fbln2	26911.1	1.87268	0.337984	5.54074	3.01199e-08	1.55208e-06
Fpgs	346.829	1.87307	0.610412	3.06853	0.00215113	0.0173143
Tnip1	664.475	1.8732	0.451116	4.15237	3.29044e-05	0.000586768
Sdc1	691.428	1.8744	0.49022	3.82358	0.000131526	0.00188005
Ptpn21	178.462	1.87973	0.428158	4.39028	1.13204e-05	0.000242485
Cad	696.908	1.88919	0.348711	5.41763	6.03956e-08	2.82106e-06
Rps6ka4	134.731	1.89281	0.54319	3.48461	0.000492854	0.00541467
Sept8	312.076	1.89324	0.531519	3.56194	0.000368124	0.00429946
Pip4k2c	465.909	1.89354	0.68007	2.78434	0.00536371	0.0350007
Gcat	263.678	1.89401	0.535619	3.53611	0.00040606	0.0046517
Zfand2a	497.759	1.89627	0.562978	3.36828	0.000756385	0.00763238
Sesn2	470.575	1.89668	0.482682	3.92946	8.51383e-05	0.00131202
Lmna	4035.39	1.89848	0.296661	6.39949	1.55894e-10	1.54613e-08
Pcbp4	168.152	1.89942	0.478471	3.96977	7.19408e-05	0.00114978
Map2k3	1258.37	1.90291	0.333352	5.7084	1.14043e-08	6.76777e-07
Rpl13	2250.7	1.90382	0.66202	2.87578	0.00403033	0.0279158
Nop2	1669	1.90685	0.326646	5.83766	5.29388e-09	3.48433e-07
Nubp2	1231	1.90735	0.362065	5.26797	1.37944e-07	5.73975e-06
Ppcs	181.863	1.9076	0.65181	2.92661	0.00342673	0.0246126
Zak	997.332	1.90879	0.444147	4.29765	1.72622e-05	0.000342877
Kctd10	691.693	1.90995	0.409952	4.65895	3.17828e-06	8.29215e-05
Carhsp1	2702.59	1.91133	0.280732	6.8084	9.86924e-12	1.33353e-09
P2ry6	145.661	1.9118	0.725047	2.63679	0.00836934	0.0486113
Sept6	1071.94	1.91253	0.340526	5.61639	1.9499e-08	1.07766e-06
B4galt5	374.473	1.92002	0.264313	7.2642	3.75259e-13	7.05682e-11
Myo19	137.132	1.92611	0.46299	4.16015	3.18037e-05	0.000569948
Mir763	23.9456	1.92814	0.710105	2.71529	0.0066218	0.0410461
Gmip	263.783	1.93205	0.618256	3.12499	0.0017781	0.0148688
Sdc3	715.932	1.93335	0.544821	3.54859	0.000387303	0.00448293
Plk2	4604.57	1.93791	0.326792	5.93009	3.02766e-09	2.15963e-07
Dusp14	479.963	1.93908	0.553583	3.50278	0.00046043	0.00515624
Polg	220.829	1.94337	0.598257	3.24839	0.00116059	0.0106162
Nudc	843.794	1.94818	0.307713	6.33117	2.43314e-10	2.28778e-08
Ddx27	789.472	1.95071	0.210191	9.28065	1.68442e-20	1.28371e-17
Htra3	230.338	1.95221	0.716689	2.72393	0.00645095	0.0400728
Pald1	718.73	1.95246	0.468389	4.16845	3.06681e-05	0.000550961
Pxdc1	269.484	1.95261	0.59912	3.25913	0.00111755	0.0103137
Rrp9	537.159	1.95588	0.544605	3.59138	0.000328937	0.00396586
Cdc34	473.353	1.95751	0.430607	4.54593	5.46924e-06	0.000133549
Fam63a	1006.19	1.96446	0.300075	6.54658	5.88712e-11	6.45799e-09
Pitpnm1	131.482	1.96636	0.500124	3.93174	8.43334e-05	0.00130186
Zswim1	224.372	1.9667	0.54814	3.58795	0.000333283	0.00398509
Ostf1	465.6	1.97364	0.525353	3.75679	0.00017211	0.00231828
Mtmr10	378.818	1.97372	0.646076	3.05494	0.00225108	0.0178802
Ykt6	2307	1.97373	0.444162	4.44371	8.84227e-06	0.000198506
Eif6	3767.64	1.97487	0.34487	5.72641	1.02577e-08	6.20244e-07
Idh3a	3105.72	1.97757	0.410472	4.81778	1.45163e-06	4.27227e-05
Tor2a	289.653	1.98027	0.549208	3.60569	0.00031132	0.00379773
Osgin1	204.75	1.98093	0.740981	2.67339	0.00750899	0.0448927
Pop1	158.625	1.98192	0.651432	3.04241	0.00234694	0.0184593
Stk35	79.7879	1.98326	0.567637	3.49388	0.000476054	0.0052822
Pdgfb	493.75	1.98542	0.454212	4.37113	1.23604e-05	0.000261665
Rrm2	2111.65	1.98559	0.331938	5.98182	2.20661e-09	1.66415e-07
Elmo2	1268.09	1.98752	0.374295	5.31005	1.09597e-07	4.73721e-06
Mak16	859.975	1.98922	0.402205	4.94579	7.58357e-07	2.48439e-05
Tsr3	123.881	1.9942	0.450538	4.42626	9.58798e-06	0.000211295
5730559C18Rik	104.004	1.99488	0.512882	3.88955	0.000100431	0.00149922
Gm5864	25.6005	1.99501	0.527235	3.78391	0.000154386	0.00213312
Pdss1	90.1806	1.99768	0.559847	3.56827	0.000359348	0.00422694
Gpatch2l	139.855	2.00098	0.623604	3.20874	0.0013332	0.0118361
Gfpt2	1364.17	2.00098	0.49012	4.08264	4.45276e-05	0.000761227
Psrc1	449.474	2.00469	0.495306	4.04737	5.17962e-05	0.000864065
Slc25a13	435.707	2.00878	0.464432	4.32524	1.52366e-05	0.000310304
Tmub2	909.428	2.01384	0.342367	5.88209	4.05109e-09	2.79332e-07
Gdpd5	538.661	2.01673	0.529662	3.80757	0.000140338	0.00198641
Yam1	15.3544	2.02247	0.687737	2.94076	0.00327408	0.0237936
Polk	215.843	2.02464	0.476434	4.24958	2.14171e-05	0.000410754
Trabd	332.779	2.02593	0.409969	4.94166	7.74591e-07	2.52614e-05
Ehd1	822.076	2.0303	0.369816	5.49003	4.0187e-08	1.96897e-06
Frmd8	587.284	2.03256	0.634572	3.20304	0.00135986	0.0119846
Mvp	332.827	2.03398	0.526351	3.86431	0.000111405	0.00163605
Krt19	5705.57	2.0349	0.376636	5.40283	6.55964e-08	3.04434e-06
Wnt2	530.923	2.03908	0.659798	3.09046	0.00199848	0.0163091
Ckap2	597.854	2.03954	0.402495	5.06724	4.03627e-07	1.46113e-05
Lpcat4	165.246	2.04065	0.675175	3.0224	0.00250777	0.0194288
Whrn	113.873	2.04108	0.453294	4.50277	6.70735e-06	0.000157923
Rftn1	289.236	2.04413	0.568961	3.59274	0.000327224	0.00395179
Eaf1	457.06	2.04657	0.483304	4.23453	2.29029e-05	0.00043409
Slc43a2	109.631	2.04715	0.643871	3.17944	0.00147561	0.0128022
5830416P10Rik	156.877	2.04825	0.710571	2.88254	0.0039448	0.0274355
Mdm2	1160.83	2.05093	0.439625	4.66518	3.08353e-06	8.12774e-05
Tuft1	408.42	2.05103	0.606573	3.38133	0.00072135	0.00735574
Gfer	79.4853	2.05466	0.692391	2.96748	0.00300248	0.0223182
Cav1	1771.69	2.05954	0.649349	3.1717	0.00151549	0.0130466
Tspan2	216.131	2.06089	0.768624	2.68128	0.00733412	0.044119
Lgals3	398.953	2.06414	0.78495	2.62964	0.00854751	0.0493296
Stxbp1	291.143	2.06561	0.548063	3.76894	0.000163944	0.00223553
Nudt22	360.493	2.06702	0.476189	4.34076	1.4199e-05	0.000291634
Glrx5	149.25	2.06815	0.580291	3.56399	0.000365266	0.00427571
Itm2c	916.384	2.07057	0.415466	4.98374	6.23681e-07	2.10511e-05
Tuba1c	3106.1	2.07212	0.224964	9.21087	3.23479e-20	2.23047e-17
Slmo2	1159.9	2.0741	0.347051	5.97635	2.28187e-09	1.69444e-07
Tbl3	1399.13	2.07805	0.343903	6.04255	1.51694e-09	1.18731e-07
Dok2	237.888	2.079	0.749864	2.77251	0.00556264	0.0358625
Rnf168	129.578	2.08324	0.755986	2.75566	0.00585744	0.0372816
Acsl5	653.545	2.08348	0.452011	4.60936	4.0391e-06	0.000101715
Nanos1	78.3969	2.10017	0.788215	2.66447	0.00771104	0.0457255
Abhd17a	175.183	2.10123	0.600578	3.49868	0.000467562	0.00521996
Hpcal1	492.523	2.10149	0.472961	4.44326	8.86042e-06	0.000198605
Bend3	95.4931	2.10408	0.710701	2.96057	0.00307068	0.0226047
Ccl25	88.3744	2.10455	0.713133	2.95113	0.00316612	0.0231659
Rab40c	304.478	2.10946	0.517327	4.07761	4.55009e-05	0.000774211
Ccdc130	172.833	2.11289	0.768594	2.74903	0.00597719	0.0378277
Lysmd1	49.711	2.11362	0.617456	3.42311	0.000619101	0.00649607
Pycr2	540.59	2.11742	0.519137	4.07873	4.52817e-05	0.000771386
2900026A02Rik	263.362	2.11914	0.780949	2.71355	0.00665667	0.0412093
U2af2	152.7	2.12111	0.383198	5.53528	3.10723e-08	1.59549e-06
Tmem189	273.471	2.12439	0.521718	4.07192	4.66281e-05	0.000788755
Afap1l1	607.233	2.12456	0.639486	3.3223	0.000892793	0.00868869
Palb2	98.3424	2.12515	0.80007	2.65621	0.00790246	0.046648
[truncated: 43,666 more rows]

## Sheet: SRFKO_vs_WTGFP
				Supplementary Dataset 5. Differential gene expression in epicardial cells collected for bulk RNA-sequencing
	baseMean	log2FoldChange	lfcSE	stat	pvalue	padj
Steap4	279.482	-6.05821	0.857683	-7.06345	1.62414e-12	3.80157e-10
Olfml1	137.938	-6.03513	0.865085	-6.97634	3.02967e-12	6.44676e-10
Dlg2	242.978	-5.84717	0.809423	-7.22387	5.05267e-13	1.30647e-10
Sfrp2	249.495	-5.76227	0.547576	-10.5232	6.75126e-26	3.16049e-22
Ttc23	292.568	-5.75946	0.583516	-9.87025	5.60232e-23	1.57358e-19
Tek	606.577	-5.74066	0.737793	-7.78084	7.20423e-15	3.06595e-12
Svep1	276.689	-5.59556	0.774775	-7.22217	5.11649e-13	1.30647e-10
Zufsp	166.67	-5.57915	0.705585	-7.90713	2.63401e-15	1.24131e-12
Fam13c	98.5489	-5.52193	0.807898	-6.83494	8.20396e-12	1.60023e-09
Prm1	17.5583	-5.51949	0.906997	-6.08545	1.16163e-09	1.10979e-07
Fam110c	68.9605	-5.48903	0.885776	-6.19687	5.75984e-10	5.90447e-08
Aldh1a1	461.327	-5.43726	0.922939	-5.89125	3.83293e-09	3.11154e-07
Fahd2a	248.267	-5.41047	0.560028	-9.66107	4.41222e-22	6.88502e-19
Pabpc4l	100.058	-5.36297	0.785635	-6.82629	8.71405e-12	1.65379e-09
Cyp7b1	36.4175	-5.33367	0.903207	-5.90527	3.52079e-09	2.9258e-07
Tm4sf5	910.871	-5.30454	0.608908	-8.71156	2.99725e-18	2.80622e-15
Mgp	8485.61	-5.25246	0.556908	-9.43147	4.04385e-21	5.16289e-18
Fibin	336.544	-5.20281	0.65782	-7.90917	2.59113e-15	1.24131e-12
Ranbp17	71.233	-5.04247	0.80155	-6.2909	3.15626e-10	3.54612e-08
Plcl1	53.5826	-5.03069	0.86189	-5.83681	5.32093e-09	4.08345e-07
Sdpr	957.49	-4.9583	0.611209	-8.11227	4.9682e-16	3.03362e-13
Slc40a1	1376.67	-4.94616	0.775161	-6.38081	1.76155e-10	2.13973e-08
Itgb8	107.633	-4.9136	0.711069	-6.91017	4.84086e-12	9.8529e-10
Gm11110	71.1577	-4.81471	0.775647	-6.20735	5.38862e-10	5.60576e-08
Gas1	667.773	-4.80559	0.530546	-9.05781	1.331e-19	1.55771e-16
Fam229b	53.1156	-4.77563	0.830335	-5.75145	8.84816e-09	6.37249e-07
Stk26	355.518	-4.69425	0.719351	-6.52567	6.76993e-11	9.70173e-09
2810403D21Rik	53.3949	-4.60486	0.852533	-5.40138	6.61292e-08	3.77528e-06
Robo1	74.6695	-4.56349	0.742869	-6.14306	8.09466e-10	8.00573e-08
Cdo1	59.0761	-4.55091	0.865358	-5.25899	1.4485e-07	7.31754e-06
Dpysl5	89.756	-4.54541	0.876872	-5.18367	2.17563e-07	1.04639e-05
Cxcl1	491.881	-4.54148	0.699783	-6.48985	8.59244e-11	1.18306e-08
Dact1	122.919	-4.49823	0.76872	-5.85158	4.86917e-09	3.82026e-07
Art4	204.428	-4.49691	0.796708	-5.64436	1.65793e-08	1.11407e-06
Adam23	140.999	-4.46191	0.915154	-4.87558	1.0849e-06	4.06301e-05
Unc13b	557.651	-4.45828	0.743292	-5.99802	1.99735e-09	1.79813e-07
RP23-15G1.2	49.7381	-4.4485	0.98411	-4.52033	6.17429e-06	0.00017553
Adamts5	302.316	-4.43066	0.601404	-7.36719	1.74257e-13	5.20696e-11
Sema3d	606.451	-4.42827	0.80987	-5.46788	4.55461e-08	2.71269e-06
Synpo2	251.581	-4.38034	0.59267	-7.39085	1.45895e-13	4.6567e-11
Epha7	366.199	-4.37699	0.748209	-5.84995	4.91721e-09	3.83652e-07
Lrrn4cl	101.883	-4.37626	0.886103	-4.93877	7.86155e-07	3.06688e-05
Pkia	223.851	-4.37428	0.766965	-5.70336	1.17467e-08	8.20752e-07
Hpgd	1252.67	-4.35571	0.715193	-6.09026	1.12728e-09	1.08435e-07
Cd1d1	414.591	-4.35359	0.756005	-5.75868	8.4774e-09	6.13694e-07
Ccdc171	71.7565	-4.34386	0.902709	-4.81203	1.49404e-06	5.27195e-05
Rcan2	156.104	-4.30102	0.748003	-5.75001	8.92392e-09	6.39426e-07
Casp12	84.7216	-4.26829	0.946075	-4.51158	6.43456e-06	0.000180734
Srf	177.213	-4.25757	0.584058	-7.28963	3.10802e-13	8.39403e-11
Pkhd1l1	132.877	-4.24946	0.944783	-4.49782	6.86539e-06	0.000191685
Rorc	121.932	-4.24565	0.897918	-4.72832	2.26383e-06	7.49839e-05
Gca	157.45	-4.23988	0.880291	-4.81645	1.46134e-06	5.20889e-05
Lum	1787.31	-4.23731	0.434076	-9.76168	1.64403e-22	3.29839e-19
Cd200	2627.48	-4.21507	0.673815	-6.25553	3.96174e-10	4.31308e-08
Vipr2	56.2814	-4.16665	0.983169	-4.23798	2.25544e-05	0.000528805
Dcn	8902.78	-4.14068	0.512106	-8.08559	6.18652e-16	3.47534e-13
Lmntd1	58.4939	-4.13707	0.920811	-4.49286	7.02739e-06	0.000195077
Scrn1	399.472	-4.10952	0.627284	-6.5513	5.7038e-11	8.49664e-09
Lrrn4	604.163	-4.09149	0.695556	-5.88234	4.04513e-09	3.22783e-07
Olr1	240.819	-4.08969	0.736485	-5.55298	2.80843e-08	1.76078e-06
Fras1	1177.79	-4.08085	0.700781	-5.82329	5.76994e-09	4.38016e-07
Thbs2	1770.22	-4.07724	0.615185	-6.62766	3.41042e-11	5.5238e-09
Sox5	141.21	-4.06935	0.689734	-5.89988	3.63763e-09	3.00511e-07
Dpp4	439.911	-4.06873	0.884391	-4.60061	4.21262e-06	0.000127504
Itsn2	177.662	-4.06823	0.537982	-7.56201	3.96881e-14	1.46679e-11
Filip1	139.456	-4.06002	0.837534	-4.84759	1.2497e-06	4.59445e-05
BC043934	101.151	-4.03532	0.920423	-4.38421	1.1641e-05	0.000304444
Lpar1	833.836	-4.02719	0.546222	-7.37282	1.6706e-13	5.10042e-11
Cr1l	600.958	-4.02419	0.262873	-15.3085	6.7115e-53	9.42564e-49
Tmem252	103.773	-4.00272	0.902084	-4.4372	9.11386e-06	0.000244265
Gm19569	69.8407	-3.99758	0.933411	-4.28276	1.84588e-05	0.000450061
Nkain4	377.302	-3.99462	0.677954	-5.89217	3.81167e-09	3.11154e-07
Cfh	314.328	-3.98889	0.66812	-5.97032	2.36794e-09	2.10477e-07
Enkur	65.0984	-3.97627	0.947538	-4.19642	2.71166e-05	0.000618222
Itga8	67.1664	-3.96599	0.874886	-4.53314	5.8112e-06	0.000166897
Slc39a8	73.3785	-3.9557	0.792615	-4.9907	6.01605e-07	2.4499e-05
Setbp1	136.511	-3.95044	0.667093	-5.92187	3.18303e-09	2.70924e-07
Grb14	64.7736	-3.94712	0.887627	-4.44682	8.71506e-06	0.000235374
Ptn	5618.47	-3.94111	0.407386	-9.67415	3.88311e-22	6.81681e-19
Pcsk5	466.857	-3.93543	0.791084	-4.97473	6.53395e-07	2.61433e-05
Robo2	268.277	-3.92665	0.762658	-5.14864	2.62381e-07	1.20421e-05
Lrrc4	26.7719	-3.92478	0.970008	-4.04614	5.20701e-05	0.0010417
Capn6	1606.32	-3.90618	0.535374	-7.29616	2.96096e-13	8.15368e-11
Smim1	1065.47	-3.89694	0.462373	-8.42814	3.5121e-17	2.596e-14
Gucy1a3	2007.62	-3.87448	0.631033	-6.13989	8.25767e-10	8.10984e-08
Adamts19	44.427	-3.87272	0.908102	-4.26463	2.00232e-05	0.000481467
Reep1	153.742	-3.8281	0.669989	-5.71367	1.10563e-08	7.80272e-07
4930581F22Rik	21.1951	-3.82372	0.964268	-3.96542	7.32675e-05	0.00137379
C1qtnf7	511.639	-3.82318	0.900718	-4.2446	2.18988e-05	0.000515154
Tmem215	163.329	-3.78106	0.902322	-4.19037	2.78498e-05	0.000632884
Egflam	73.8247	-3.78031	0.932215	-4.05519	5.00928e-05	0.00101078
Mfsd2b	31.0777	-3.77325	0.933561	-4.04179	5.30457e-05	0.0010567
Aldh1a2	1396.03	-3.75942	0.703119	-5.34677	8.95375e-08	4.84726e-06
Rtn1	84.3382	-3.75802	0.893224	-4.20725	2.58495e-05	0.000592219
Rarres2	160.238	-3.75607	0.735832	-5.10452	3.31635e-07	1.47389e-05
1010001N08Rik	110.378	-3.75172	0.774899	-4.84155	1.28829e-06	4.72395e-05
Mylk	412.182	-3.74719	0.617406	-6.06924	1.28514e-09	1.20849e-07
Scx	24.3495	-3.73963	0.886556	-4.21815	2.4631e-05	0.000570822
Gm5595	89.8932	-3.73851	0.88257	-4.23594	2.276e-05	0.00053185
Nr4a3	29.4464	-3.72214	0.943022	-3.94704	7.91244e-05	0.00146406
Ptprz1	61.2017	-3.71464	0.979542	-3.79222	0.000149305	0.00244671
Fbxl7	30.4566	-3.69348	0.803324	-4.59775	4.27075e-06	0.00012897
Tmem196	29.0126	-3.69206	0.976222	-3.78198	0.000155583	0.00252152
Nr4a1	1332.45	-3.68766	0.5477	-6.733	1.662e-11	2.99245e-09
Npnt	351.491	-3.68635	0.860833	-4.2823	1.84969e-05	0.000450208
Podn	27.14	-3.67774	0.944436	-3.89411	9.85603e-05	0.00175881
Zmym6	129.21	-3.67555	0.752807	-4.88245	1.04775e-06	3.94495e-05
Vtcn1	35.5322	-3.6706	0.981448	-3.73999	0.00018403	0.00289095
Cttnbp2	228.691	-3.66748	0.921522	-3.97981	6.89706e-05	0.00130191
Foxp2	114.642	-3.63076	0.868693	-4.17957	2.92063e-05	0.000654815
RP24-399A15.2	21.9645	-3.62035	0.981788	-3.6875	0.000226465	0.00343836
Pdgfrl	243.355	-3.61795	0.640116	-5.65202	1.58574e-08	1.07068e-06
4930452B06Rik	30.6675	-3.61181	0.912374	-3.9587	7.53596e-05	0.00140179
Zc3h6	43.1999	-3.60623	0.862534	-4.18097	2.90269e-05	0.000653291
Clca3a1	1276.57	-3.60387	0.569018	-6.3335	2.39659e-10	2.77958e-08
Sytl2	223.794	-3.59865	0.81804	-4.39911	1.08695e-05	0.0002864
Islr	313.52	-3.59679	0.782683	-4.59547	4.31785e-06	0.000129572
Tenm4	313.535	-3.58071	0.905292	-3.95531	7.64367e-05	0.00141994
Pgm5	70.0598	-3.57276	0.807654	-4.42363	9.7056e-06	0.000257827
Tmem56	39.8169	-3.56557	0.983436	-3.62563	0.000288261	0.00417784
Abca6	52.3987	-3.55573	0.979314	-3.63083	0.000282509	0.00412428
Pde7b	43.6999	-3.54975	0.933824	-3.80131	0.000143935	0.00236979
Mgst2	69.699	-3.5286	0.813182	-4.33925	1.4297e-05	0.000361779
Elmo3	75.4014	-3.52822	0.932165	-3.78497	0.000153728	0.00249879
Egr1	3773.33	-3.52808	0.469866	-7.5087	5.97167e-14	2.15041e-11
Slit2	708.999	-3.52473	0.70028	-5.03332	4.82053e-07	2.0515e-05
Usp29	50.7022	-3.52396	0.859603	-4.09952	4.1401e-05	0.000869453
Pdgfd	68.14	-3.52244	0.961324	-3.66415	0.00024816	0.00370761
Emilin3	104.592	-3.52187	0.917652	-3.83791	0.000124086	0.0020957
Hlf	33.657	-3.51848	0.977765	-3.5985	0.000320061	0.00455106
Gm26809	490.148	-3.51769	0.869602	-4.04518	5.22835e-05	0.00104448
Pter	205.109	-3.51213	0.524282	-6.69893	2.09952e-11	3.5525e-09
Msrb2	107.604	-3.50465	0.813928	-4.30585	1.66349e-05	0.000412758
Pcdh18	280.124	-3.49158	0.610479	-5.71942	1.06891e-08	7.58169e-07
Nav3	77.5466	-3.48402	0.865734	-4.02436	5.71311e-05	0.00111437
Tbc1d32	48.4214	-3.48274	0.697226	-4.99514	5.87923e-07	2.42055e-05
Bbs2	88.3697	-3.48108	0.918975	-3.788	0.000151867	0.00247714
Srpx	86.2739	-3.47763	0.9097	-3.82283	0.000131929	0.00220048
Itgbl1	104.665	-3.46153	0.987381	-3.50576	0.000455301	0.00604371
Mtcp1	79.1619	-3.46018	0.645214	-5.36283	8.19272e-08	4.52987e-06
Hdx	46.4237	-3.45999	0.912308	-3.79257	0.000149096	0.00244616
Lrrc49	82.026	-3.45928	0.83307	-4.15245	3.28933e-05	0.00071732
Plgrkt	696.366	-3.4492	0.382282	-9.02268	1.83546e-19	1.98286e-16
Plxna4	1128.59	-3.44577	0.777981	-4.42912	9.46185e-06	0.000252628
Prr15	142.376	-3.44549	0.629812	-5.47067	4.48331e-08	2.7023e-06
Grik5	19.5653	-3.44417	0.891408	-3.86374	0.000111662	0.00192987
Epha8	41.2959	-3.42123	0.982055	-3.48374	0.000494451	0.00646677
Prune2	391.123	-3.39051	0.703361	-4.82044	1.43238e-06	5.13174e-05
Ccdc141	730.823	-3.38452	0.604762	-5.59645	2.18786e-08	1.44935e-06
Angptl7	2641.49	-3.38321	0.978027	-3.45922	0.00054174	0.00698641
Slc2a13	79.9372	-3.37769	0.814439	-4.14726	3.3648e-05	0.000727424
Col6a6	52.8779	-3.36961	0.95335	-3.53449	0.000408557	0.0055384
Bex4	309.689	-3.36616	0.565025	-5.95755	2.5605e-09	2.23352e-07
Vps13b	239.058	-3.35522	0.72659	-4.61777	3.87886e-06	0.00011894
Susd2	336.956	-3.35362	0.565744	-5.9278	3.07017e-09	2.62912e-07
Ephb6	51.7108	-3.35209	0.940501	-3.56416	0.000365026	0.00508574
Gprasp2	117.414	-3.35078	0.832999	-4.02256	5.757e-05	0.00111827
Saa3	803.999	-3.35036	0.451062	-7.42773	1.1048e-13	3.69425e-11
Ak4	423.447	-3.34592	0.436929	-7.6578	1.8914e-14	7.17913e-12
Fggy	67.6799	-3.34277	0.93006	-3.59415	0.000325458	0.00460296
Fign	56.3078	-3.33846	0.928403	-3.59592	0.000323253	0.00458099
Zcchc12	607.267	-3.33799	0.565244	-5.9054	3.51797e-09	2.9258e-07
Astn1	65.8457	-3.32715	0.912324	-3.6469	0.000265423	0.00391144
Zfp40	74.9892	-3.32709	0.944905	-3.52108	0.000429796	0.00577061
Rsph9	108.672	-3.32584	0.839892	-3.95984	7.49994e-05	0.00140065
Gm38391	31.3892	-3.31921	0.932307	-3.56021	0.000370562	0.00513233
Pdzd2	466.628	-3.30924	0.795206	-4.16149	3.16177e-05	0.000697079
1200007C13Rik	84.4923	-3.28637	0.694611	-4.73124	2.2315e-06	7.42635e-05
Ano5	49.8391	-3.27976	0.926772	-3.5389	0.000401792	0.00546251
Gm26902	20.5371	-3.27851	0.986818	-3.3223	0.000892788	0.0105011
Arl4d	53.5929	-3.25855	0.808887	-4.02844	5.61474e-05	0.00110378
Rasal2	160.259	-3.25305	0.654265	-4.97207	6.62419e-07	2.63541e-05
AA474331	56.272	-3.23265	0.971231	-3.32841	0.000873444	0.0103081
Sphkap	106.537	-3.22544	0.777269	-4.14971	3.32901e-05	0.000722607
Atp7a	587.145	-3.22312	0.458628	-7.02775	2.09888e-12	4.67883e-10
Slc39a10	916.77	-3.22005	0.449246	-7.16767	7.62836e-13	1.87952e-10
Tnik	146.571	-3.21597	0.735088	-4.37494	1.21466e-05	0.000316488
Kansl1l	143.908	-3.21251	0.752326	-4.27011	1.95379e-05	0.000472273
Gm37694	13.2457	-3.20782	0.968752	-3.3113	0.000928649	0.0108232
Gpm6a	858.751	-3.20188	0.702894	-4.55528	5.2315e-06	0.0001518
2010001A14Rik	22.4898	-3.1988	0.964116	-3.31786	0.000907105	0.0106339
Pcdh11x	231.187	-3.19465	0.767872	-4.16039	3.17702e-05	0.000698249
Mgst1	2703.24	-3.18548	0.474377	-6.71509	1.87951e-11	3.29052e-09
RP23-15G1.3	37.012	-3.18398	0.985607	-3.23048	0.00123585	0.0134544
Pde9a	104.177	-3.18361	0.848056	-3.75401	0.000174027	0.00275539
4833422C13Rik	21.8839	-3.18078	0.894226	-3.55702	0.00037508	0.0051694
Tmem45a	474.128	-3.18052	0.827056	-3.84559	0.000120263	0.00204229
Firre	37.2101	-3.17675	0.762662	-4.16534	3.10884e-05	0.000688651
Olfml2b	1181.49	-3.17421	0.691135	-4.59274	4.37458e-06	0.000130995
Zfp36	2359.26	-3.16682	0.498154	-6.35711	2.05581e-10	2.4262e-08
Col4a4	31.1452	-3.15866	0.956063	-3.30382	0.000953779	0.0110585
Slc18b1	56.5802	-3.15343	0.745483	-4.23005	2.33636e-05	0.000545047
Vnn1	446.685	-3.14607	0.587364	-5.35625	8.49672e-08	4.64311e-06
Ctnna2	37.2339	-3.14248	0.980903	-3.20366	0.00135693	0.0143391
Mfap4	6397.87	-3.14209	0.39261	-8.00308	1.21349e-15	6.55473e-13
1190002N15Rik	571.586	-3.13949	0.487096	-6.44532	1.15355e-10	1.52835e-08
Ccdc181	145.212	-3.13872	0.813038	-3.86048	0.000113165	0.00195004
Kcnh7	91.3489	-3.1285	0.969854	-3.22574	0.00125646	0.0135841
Uap1l1	165.09	-3.12096	0.745915	-4.18407	2.86332e-05	0.000646504
Mylk3	376.058	-3.11228	0.846846	-3.67515	0.000237712	0.00357816
B3galt2	39.63	-3.10983	0.964379	-3.22469	0.00126107	0.0136026
Acp6	440.168	-3.09526	0.628438	-4.92532	8.42225e-07	3.2406e-05
Triqk	97.5663	-3.0817	0.855001	-3.60433	0.00031296	0.00447122
Col26a1	137.459	-3.08073	0.762765	-4.0389	5.37021e-05	0.00106524
Celf2	1072.88	-3.07356	0.435537	-7.05695	1.702e-12	3.91851e-10
Pcdhb7	53.9127	-3.07123	0.97888	-3.13749	0.001704	0.0172233
1810014B01Rik	16.5108	-3.06901	0.841647	-3.64643	0.000265905	0.00391443
Psd3	238.89	-3.06772	0.784476	-3.91054	9.2091e-05	0.00165811
Platr14	26.0811	-3.06546	0.974717	-3.14497	0.00166103	0.0169409
Spon2	9780.06	-3.06202	0.548009	-5.58753	2.30317e-08	1.51858e-06
Evc	52.8118	-3.06117	0.867383	-3.5292	0.000416825	0.00563416
Enpp5	202.422	-3.06033	0.775964	-3.9439	8.01666e-05	0.00147945
March3	21.2595	-3.05382	0.972534	-3.14007	0.00168907	0.0171026
Glb1l	110.547	-3.05321	0.955176	-3.19649	0.00139109	0.0146451
Ppp1r9a	247.534	-3.04754	0.80402	-3.79037	0.000150422	0.00246215
Pomgnt2	65.1237	-3.04185	0.929414	-3.27287	0.00106461	0.0120478
Gm37735	20.4575	-3.03347	0.987018	-3.07337	0.00211654	0.0203611
Zhx2	59.6923	-3.02997	0.881459	-3.43744	0.000587231	0.00747018
Stom	1345.61	-3.02626	0.575901	-5.25483	1.4816e-07	7.45794e-06
Gm38020	20.4328	-3.02612	0.982297	-3.08066	0.00206543	0.0200186
Hook1	63.9283	-3.0218	0.891542	-3.38941	0.000700431	0.00856123
Bdh2	92.0728	-3.01736	0.741305	-4.07033	4.69461e-05	0.00096219
Tmem204	557.425	-3.01135	0.67735	-4.44578	8.75728e-06	0.00023606
Atg10	170.611	-3.00749	0.9	-3.34165	0.000832824	0.00991686
Zkscan8	127.404	-3.00669	0.746044	-4.03017	5.57364e-05	0.00109938
Rimklb	79.9945	-3.00666	0.851718	-3.53011	0.000415391	0.00562018
Morn2	41.2139	-3.00136	0.744678	-4.03042	5.56777e-05	0.00109938
Prrg3	247.642	-2.99936	0.690239	-4.34539	1.39025e-05	0.000353709
C030039L03Rik	44.2162	-2.99806	0.841365	-3.56332	0.000366188	0.00509182
Atp6v0e2	356.575	-2.98356	0.787328	-3.78947	0.000150969	0.00246823
2310067B10Rik	193.497	-2.97107	0.596938	-4.97718	6.4516e-07	2.59617e-05
Exoc6	173.644	-2.96895	0.676658	-4.38766	1.14574e-05	0.000300763
Mir143hg	168.709	-2.9678	0.586749	-5.05804	4.23597e-07	1.8418e-05
Lrrc74b	13.6424	-2.96659	0.977346	-3.03535	0.00240253	0.0224194
Ttc26	131.183	-2.96595	0.838096	-3.53892	0.000401774	0.00546251
D730003I15Rik	33.6061	-2.96577	0.94113	-3.15129	0.00162551	0.0166531
Asxl3	84.9876	-2.96526	0.816931	-3.62975	0.000283696	0.0041373
Klhl13	414.335	-2.96375	0.507147	-5.84398	5.09683e-09	3.93296e-07
Flrt3	354.011	-2.9618	0.575492	-5.14655	2.65325e-07	1.21375e-05
Thsd7b	38.3779	-2.95772	0.987505	-2.99515	0.00274312	0.0248384
Cmya5	104.646	-2.94984	0.94482	-3.12212	0.00179556	0.0178716
Gpr88	20.1194	-2.94837	0.986285	-2.98937	0.00279557	0.0251512
Zfp93	90.9832	-2.9462	0.909173	-3.24053	0.00119307	0.0130664
Mtus2	654.58	-2.94541	0.575152	-5.1211	3.03757e-07	1.37169e-05
Etl4	350.268	-2.94339	0.534136	-5.51056	3.57685e-08	2.22271e-06
Plce1	475.018	-2.94272	0.756688	-3.88895	0.000100678	0.00178751
1810044D09Rik	21.7361	-2.94159	0.97741	-3.00957	0.00261615	0.0239512
Avpr1a	47.7441	-2.9392	0.982508	-2.99152	0.00277588	0.0250704
Egr2	681.866	-2.93875	0.546137	-5.38098	7.40804e-08	4.17251e-06
Tmem237	507.795	-2.92767	0.670586	-4.36584	1.26638e-05	0.000328407
Wdsub1	262.301	-2.92573	0.560836	-5.21674	1.82102e-07	8.9735e-06
Gabrb1	32.8487	-2.91732	0.986971	-2.95583	0.0031183	0.0274051
Rwdd3	32.5185	-2.91615	0.944879	-3.08627	0.00202685	0.0197127
E430018J23Rik	65.0944	-2.91139	0.925463	-3.14587	0.00165592	0.016901
Syne2	5276.42	-2.90778	0.54738	-5.31218	1.0832e-07	5.67629e-06
Itm2a	6220.28	-2.90649	0.425744	-6.82685	8.68022e-12	1.65379e-09
Spry3	25.1014	-2.904	0.985598	-2.94643	0.00321464	0.0280581
2210013O21Rik	465.256	-2.90279	0.483856	-5.99929	1.98183e-09	1.79566e-07
Mir99ahg	212.464	-2.90066	0.620894	-4.67174	2.98659e-06	9.57617e-05
Gm38257	37.7003	-2.89615	0.985363	-2.93917	0.00329092	0.0285295
Slit3	613.665	-2.89337	0.486656	-5.94541	2.75767e-09	2.37599e-07
Egfl6	152.747	-2.88153	0.982616	-2.93251	0.00336233	0.0290588
RP24-95O4.1	124.131	-2.8792	0.93708	-3.07252	0.0021226	0.0203958
Tpmt	204.283	-2.87682	0.650492	-4.42252	9.75549e-06	0.000258502
Dpep1	1465.01	-2.87419	0.46102	-6.23443	4.53435e-10	4.82427e-08
B3galt1	60.014	-2.87233	0.841638	-3.41279	0.000643012	0.00800572
Gsta4	541.788	-2.87187	0.536378	-5.35418	8.59444e-08	4.6783e-06
Serping1	4996.35	-2.86374	0.465827	-6.14765	7.86398e-10	7.83274e-08
Frk	203.451	-2.86149	0.85309	-3.35427	0.000795751	0.00951919
Plxna4os2	33.5718	-2.85632	0.93871	-3.04282	0.00234376	0.0219585
Erbb4	129.179	-2.85529	0.783413	-3.64467	0.000267731	0.00392896
Brinp2	68.5512	-2.85037	0.987112	-2.88758	0.00388215	0.0319958
Nynrin	66.4634	-2.84996	0.778844	-3.65922	0.000252985	0.00377168
Gm26648	90.127	-2.84932	0.745879	-3.82009	0.000133402	0.00222242
RP23-408A1.4	29.5759	-2.84469	0.987431	-2.8809	0.00396535	0.0324773
Smpd5	84.7498	-2.84035	0.894369	-3.17582	0.00149414	0.0155435
Unc45b	586.641	-2.83902	0.698695	-4.06332	4.838e-05	0.000982402
Ebpl	34.3328	-2.83824	0.781245	-3.63297	0.000280174	0.00409444
Lrrtm1	21.5639	-2.83396	0.987121	-2.87094	0.00409259	0.0331467
Caprin2	79.0025	-2.83298	0.848133	-3.34025	0.000837027	0.0099536
Mfsd6	89.8951	-2.826	0.824788	-3.42634	0.000611783	0.0077329
Gabra4	37.3993	-2.82101	0.987652	-2.85628	0.0042863	0.034315
Frem1	33.3616	-2.82027	0.987674	-2.85547	0.00429731	0.0343252
Tbx18	788.292	-2.81729	0.587215	-4.79772	1.60484e-06	5.62055e-05
Gm37534	48.3798	-2.81481	0.921534	-3.05448	0.00225452	0.0213359
Fbxo8	305.359	-2.81075	0.451882	-6.22009	4.96867e-10	5.24662e-08
Prlr	30.06	-2.80868	0.965927	-2.90776	0.00364031	0.0306047
Kcnt2	20.1083	-2.8066	0.986706	-2.84441	0.00444935	0.0351641
Ppfibp2	231.2	-2.80322	0.761848	-3.6795	0.000233691	0.0035252
Apela	159.538	-2.80231	0.932251	-3.00596	0.00264746	0.0241749
Crym	855.705	-2.80068	0.511936	-5.47076	4.4811e-08	2.7023e-06
Eldr	33.6999	-2.79848	0.96469	-2.90091	0.00372077	0.0310116
Mir351	26.6912	-2.79518	0.714426	-3.91249	9.13503e-05	0.00164688
Hist2h2be	33.2285	-2.79371	0.987777	-2.82828	0.00467993	0.0363437
Zfp184	145.544	-2.79267	0.808814	-3.4528	0.000554803	0.00711566
B130024G19Rik	17.3003	-2.79201	0.985671	-2.8326	0.00461714	0.035944
Ifitm1	186.966	-2.79076	0.560279	-4.98101	6.32518e-07	2.55261e-05
Scel	195.436	-2.79047	0.982315	-2.84071	0.00450133	0.0354048
Oprl1	122.516	-2.78665	0.967024	-2.88167	0.00395569	0.0324773
Pclo	22.59	-2.78487	0.867008	-3.21205	0.00131792	0.0140006
Chac2	53.759	-2.78226	0.835313	-3.3308	0.000865982	0.0102372
Gm14582	17.4112	-2.77812	0.961678	-2.88883	0.00386681	0.0319069
Zfp39	30.4018	-2.77372	0.977696	-2.83699	0.00455404	0.0355734
RP23-237H9.2	40.7961	-2.77334	0.982249	-2.82346	0.00475088	0.0367206
Lgals4	41.8875	-2.77093	0.951148	-2.91325	0.0035769	0.0302615
Ogfod3	223.509	-2.76754	0.554327	-4.9926	5.95706e-07	2.43909e-05
Rftn2	159.917	-2.7639	0.472676	-5.84734	4.99496e-09	3.87565e-07
Slc4a4	218.668	-2.75799	0.610407	-4.51828	6.23445e-06	0.000176525
Tspan8	176.506	-2.75652	0.779597	-3.53582	0.000406507	0.00552126
BC052040	143.016	-2.75557	0.915895	-3.00861	0.00262447	0.0239927
Cpq	970.576	-2.75251	0.351817	-7.82368	5.13021e-15	2.32415e-12
Slc7a4	176.107	-2.75118	0.901021	-3.0534	0.00226265	0.0213696
2610507I01Rik	37.4196	-2.7503	0.972778	-2.82726	0.00469483	0.0364002
Padi4	64.4881	-2.74722	0.970712	-2.83011	0.00465323	0.0361895
Amigo2	112.296	-2.74563	0.971164	-2.82715	0.00469646	0.0364002
Gm12122	36.6867	-2.74385	0.974791	-2.81481	0.00488066	0.0375173
Ptx3	38.012	-2.7385	0.809646	-3.38235	0.000718694	0.00873883
Kif7	37.5037	-2.73667	0.850101	-3.21923	0.00128535	0.0137692
Spin4	30.1707	-2.73406	0.711996	-3.83999	0.00012304	0.0020819
Zdbf2	454.05	-2.73086	0.59896	-4.55933	5.13163e-06	0.000149831
Sv2b	41.6938	-2.72905	0.984044	-2.7733	0.00554913	0.0413213
Zfp182	48.9627	-2.72821	0.89205	-3.05836	0.00222553	0.0211757
Atp2a3	28.7518	-2.72781	0.948971	-2.8745	0.00404674	0.0329082
Hsd17b4	669.015	-2.72664	0.464484	-5.87027	4.35089e-09	3.4522e-07
Cd55	237.894	-2.72582	0.829792	-3.28495	0.00102001	0.0116696
Tspan12	216.734	-2.72532	0.818352	-3.33025	0.000867666	0.0102485
Thap6	43.5248	-2.72504	0.925515	-2.94435	0.00323631	0.0282127
Dram2	418.652	-2.72482	0.660135	-4.12767	3.66462e-05	0.000783347
Pcmtd2	267.568	-2.72236	0.421635	-6.45667	1.07031e-10	1.43157e-08
Kcnj15	260.019	-2.7223	0.951857	-2.85999	0.00423657	0.034072
Myl7	15195.3	-2.72049	0.395975	-6.87037	6.40377e-12	1.26668e-09
Gm7497	43.047	-2.71676	0.9238	-2.94085	0.00327314	0.0284631
Pla2g12a	271.543	-2.71449	0.402473	-6.74453	1.53518e-11	2.80001e-09
Ptprq	60.0372	-2.71365	0.9804	-2.7679	0.00564182	0.0419004
Epm2a	10.5026	-2.71187	0.977529	-2.77421	0.00553356	0.0412272
Zfp947	42.0187	-2.71106	0.966145	-2.80605	0.00501523	0.0383001
Nalcn	11.8763	-2.71035	0.960071	-2.82307	0.00475655	0.0367442
Smtnl2	821.15	-2.70916	0.415344	-6.52268	6.90607e-11	9.79686e-09
Rasl11b	482.825	-2.69811	0.387494	-6.96297	3.33179e-12	6.98383e-10
Arfgef3	49.3884	-2.69728	0.935072	-2.88457	0.00391943	0.0322652
Stxbp6	89.8863	-2.6923	0.820997	-3.2793	0.00104064	0.0118339
Gm15910	57.2652	-2.68935	0.825556	-3.25762	0.00112349	0.0125225
Slc12a6	224.722	-2.68898	0.714604	-3.76289	0.000167962	0.00267142
Nrep	14517	-2.6886	0.348085	-7.72397	1.12758e-14	4.5245e-12
RP23-195A18.3	41.6148	-2.68582	0.965202	-2.78265	0.00539162	0.0404703
Gm527	10.6861	-2.68465	0.984963	-2.72564	0.00641769	0.0459613
Col8a2	822.88	-2.67959	0.630308	-4.25123	2.12597e-05	0.000502442
RP23-370G17.4	42.8991	-2.67885	0.857868	-3.12268	0.00179211	0.01785
Gfra4	40.0525	-2.67496	0.982556	-2.72245	0.00648003	0.0463133
Best1	44.7319	-2.67087	0.917682	-2.91045	0.00360907	0.0304602
Zfp27	173.934	-2.66811	0.730951	-3.6502	0.000262041	0.00388607
Lox	1559.19	-2.66793	0.616799	-4.32543	1.52231e-05	0.000382457
Car4	345.973	-2.66731	0.979061	-2.72436	0.0064427	0.0461168
Ipp	97.3629	-2.6653	0.620107	-4.29812	1.72249e-05	0.000422914
Pltp	227.036	-2.66397	0.532288	-5.00474	5.59366e-07	2.31051e-05
Tcf21	494.138	-2.66392	0.764187	-3.48595	0.000490393	0.00642452
Dnm3os	703.484	-2.6584	0.581485	-4.57173	4.83706e-06	0.000143316
Zfp672	284.432	-2.65801	0.51061	-5.20555	1.93426e-07	9.46506e-06
Fam84b	235.717	-2.65736	0.542044	-4.90248	9.46346e-07	3.61155e-05
Cpne8	553.206	-2.65625	0.593651	-4.47442	7.66182e-06	0.000209752
Fos	7315.14	-2.65502	0.600209	-4.4235	9.71167e-06	0.000257827
Rbfox1	224.207	-2.65487	0.734353	-3.61525	0.000300055	0.00431104
Dhdh	59.6927	-2.65056	0.894978	-2.96159	0.00306056	0.0270331
Tac2	92.6846	-2.64772	0.837095	-3.16298	0.00156163	0.0160788
Gm37621	34.2754	-2.64525	0.917634	-2.88268	0.00394302	0.0324024
Mob3b	82.2904	-2.64232	0.816397	-3.23657	0.00120977	0.0132115
Dcaf12l2	18.8484	-2.64068	0.974599	-2.7095	0.00673848	0.0475315
Ank2	266.007	-2.63795	0.459547	-5.74033	9.44919e-09	6.73626e-07
4930502E18Rik	56.4708	-2.63734	0.967374	-2.72629	0.00640506	0.0458942
Rgs5	198.502	-2.63076	0.914322	-2.87728	0.00401119	0.0327695
Cpxm1	1168.78	-2.62455	0.484958	-5.41192	6.23527e-08	3.58886e-06
Sorcs3	35.5622	-2.62346	0.963866	-2.72181	0.00649254	0.0463196
Slc1a3	458.59	-2.62345	0.70716	-3.70984	0.000207392	0.00320419
Flrt2	1393.11	-2.61952	0.512824	-5.10803	3.25534e-07	1.46064e-05
Pcdh19	65.7836	-2.61917	0.906717	-2.88863	0.00386919	0.0319078
Ggnbp1	30.0128	-2.61914	0.95507	-2.74236	0.00610003	0.0443303
Prkg1	99.8092	-2.61281	0.636953	-4.10205	4.09507e-05	0.000863532
Kiz	102.865	-2.61173	0.940538	-2.77685	0.00548889	0.0409979
Adamts17	102.171	-2.60806	0.901917	-2.89168	0.00383188	0.0316559
Satb1	54.9057	-2.60773	0.853502	-3.05533	0.00224812	0.0213207
Faah	15.4026	-2.60154	0.931469	-2.79294	0.00522308	0.039586
Sncaip	181.832	-2.59518	0.89126	-2.91181	0.00359345	0.0303466
B3galnt1	139.669	-2.59341	0.87204	-2.97395	0.00293989	0.0261979
Sepp1	1299.95	-2.59037	0.6319	-4.09934	4.14323e-05	0.000869453
Plagl1	3961.66	-2.58761	0.393625	-6.57379	4.90505e-11	7.44337e-09
Angpt1	70.2542	-2.58521	0.944364	-2.73751	0.00619055	0.0447683
Gm14325	67.5258	-2.584	0.712009	-3.62917	0.000284338	0.00413808
Sult5a1	162.756	-2.58364	0.638412	-4.04698	5.18829e-05	0.00103943
Armcx3	349.257	-2.58216	0.468989	-5.50579	3.67517e-08	2.26378e-06
Nfe2l3	118.285	-2.58043	0.698696	-3.6932	0.000221446	0.00337309
Rnasel	157.499	-2.57921	0.872058	-2.95761	0.00310036	0.0272987
Mmp16	110.115	-2.57849	0.896823	-2.87514	0.00403845	0.0328719
Tmtc2	134.606	-2.5746	0.843483	-3.05235	0.0022706	0.0213872
Tceal5	13.4964	-2.56819	0.902001	-2.84721	0.00441036	0.0349741
Colec12	632.969	-2.56537	0.531505	-4.82662	1.38872e-06	5.01366e-05
Tmem194b	119.62	-2.55969	0.829557	-3.08561	0.00203137	0.0197356
Ccl7	566.003	-2.55739	0.61389	-4.16588	3.10151e-05	0.000688115
Adck1	292.051	-2.55643	0.594413	-4.30076	1.70214e-05	0.000419383
Lrp2	79.5911	-2.55183	0.860206	-2.96653	0.00301178	0.0266693
Tmem108	1021.18	-2.55011	0.665296	-3.83305	0.000126565	0.00212364
Irs1	45.1294	-2.548	0.803933	-3.16942	0.00152743	0.015832
Bicc1	1911.86	-2.54787	0.379446	-6.71471	1.88447e-11	3.29052e-09
4931428F04Rik	107.084	-2.54759	0.921412	-2.76487	0.00569454	0.0422696
Fzd4	36.21	-2.54752	0.945162	-2.69532	0.00703203	0.0489653
Pex26	62.0481	-2.54291	0.815665	-3.1176	0.00182332	0.0181095
Slc17a5	155.506	-2.53952	0.465915	-5.4506	5.01993e-08	2.94978e-06
Itpr1	664.329	-2.53791	0.527805	-4.80843	1.52117e-06	5.35421e-05
Kat6b	258.077	-2.53732	0.583112	-4.35134	1.35306e-05	0.000346127
Armcx1	569.454	-2.53525	0.615883	-4.11645	3.84751e-05	0.000817465
Nfib	2267.11	-2.53292	0.445444	-5.68628	1.29837e-08	8.98242e-07
Pygb	1838.61	-2.53004	0.396792	-6.37623	1.81501e-10	2.1736e-08
Paqr8	144.502	-2.52637	0.797573	-3.16757	0.00153717	0.0158756
Cfi	712.179	-2.5082	0.857558	-2.92482	0.00344655	0.0294963
Xpr1	790.68	-2.50717	0.473497	-5.295	1.19016e-07	6.17671e-06
Gm16046	24.7152	-2.50532	0.883365	-2.83611	0.0045666	0.0356296
Ogn	351.086	-2.50487	0.861797	-2.90657	0.00365414	0.0306184
Gramd1b	114.836	-2.50212	0.775821	-3.22513	0.00125917	0.0135924
A930004D18Rik	41.0082	-2.50145	0.556765	-4.49282	7.02854e-06	0.000195077
Npr3	187.717	-2.49798	0.849998	-2.9388	0.00329482	0.0285456
Spon1	858.551	-2.49481	0.546182	-4.56772	4.93051e-06	0.000144966
Ppp1r3b	446.013	-2.49129	0.539977	-4.6137	3.95569e-06	0.000121032
Bnc1	749.075	-2.49108	0.707618	-3.52038	0.000430927	0.00578027
2310015A10Rik	49.6617	-2.49009	0.924799	-2.69257	0.00709038	0.0492496
Traf5	160.223	-2.48982	0.851522	-2.92397	0.00345601	0.0295412
Pbx1	2038.03	-2.4787	0.428221	-5.78837	7.10723e-09	5.25336e-07
Ctsf	705.117	-2.47652	0.474224	-5.22226	1.76753e-07	8.74058e-06
Haghl	334.243	-2.47052	0.556995	-4.43544	9.18838e-06	0.000245793
Gdpd1	652.409	-2.46816	0.462889	-5.33208	9.70936e-08	5.20451e-06
6330403K07Rik	556.154	-2.46103	0.457738	-5.3765	7.59473e-08	4.23256e-06
Ppap2b	370.896	-2.45631	0.514777	-4.7716	1.82768e-06	6.29116e-05
Cirbp	1145.33	-2.4501	0.362399	-6.76078	1.37248e-11	2.53619e-09
Syde2	79.6517	-2.44937	0.647736	-3.78143	0.000155933	0.00252295
Hrsp12	158.362	-2.44609	0.613473	-3.98728	6.68361e-05	0.00126962
Tmem55b	109.826	-2.4443	0.758483	-3.22261	0.00127029	0.0136809
Mfsd7c	101.511	-2.44333	0.813052	-3.00513	0.00265465	0.024209
Apool	593.149	-2.44067	0.36872	-6.61929	3.60924e-11	5.76002e-09
Cyp2j6	151.451	-2.44045	0.908484	-2.68629	0.00722513	0.0497771
Lgi2	269.58	-2.42929	0.676761	-3.58958	0.000331205	0.00467482
Vrk2	103.681	-2.42516	0.804804	-3.01336	0.00258376	0.0237172
Unc5c	90.1981	-2.42059	0.862982	-2.80491	0.00503299	0.0383731
Pappa	333.678	-2.4204	0.614392	-3.93951	8.16477e-05	0.0015048
Col3a1	10505.5	-2.41522	0.313205	-7.71129	1.24556e-14	4.85908e-12
Pls3	3080.19	-2.41325	0.628235	-3.84131	0.00012238	0.00207494
Snhg14	33.1656	-2.41312	0.818104	-2.94965	0.00318138	0.0278549
Wdr86	132.195	-2.41236	0.873403	-2.76202	0.00574443	0.04255
Ehbp1	79.7097	-2.41199	0.723791	-3.33245	0.000860862	0.0101939
2210404O09Rik	85.3602	-2.41143	0.826394	-2.91801	0.00352272	0.0299655
Slc25a23	126.838	-2.40785	0.778701	-3.09214	0.00198717	0.0194174
Nmral1	356.342	-2.4073	0.787453	-3.05707	0.0022351	0.0212523
Zfp521	211.775	-2.40613	0.759226	-3.16919	0.00152864	0.015832
1810011O10Rik	589.823	-2.40503	0.365892	-6.57306	4.92903e-11	7.44337e-09
Ganc	148.14	-2.40176	0.825586	-2.90916	0.00362406	0.0305567
Clybl	759.338	-2.39971	0.496855	-4.82979	1.36676e-06	4.95988e-05
Rassf3	63.0169	-2.38781	0.784079	-3.04536	0.00232399	0.0218023
Slc26a11	264.9	-2.387	0.573139	-4.16479	3.11636e-05	0.000689231
Myh10	6560.94	-2.38638	0.46794	-5.09976	3.40091e-07	1.5067e-05
Ackr3	866.434	-2.3785	0.409277	-5.81148	6.19213e-09	4.67539e-07
Rprd1a	109.1	-2.37609	0.628286	-3.78185	0.000155665	0.00252152
Cldn15	319.327	-2.37341	0.652307	-3.63849	0.000274242	0.00402031
Cd36	229.096	-2.3696	0.750467	-3.1575	0.00159128	0.0163602
Kank1	849.383	-2.36943	0.481727	-4.91862	8.71583e-07	3.3444e-05
Spin2c	238.916	-2.36879	0.65383	-3.62294	0.000291269	0.00421275
Parm1	691.033	-2.36436	0.489624	-4.82892	1.37275e-06	4.9688e-05
Vcam1	1444.69	-2.36388	0.489231	-4.83183	1.35283e-06	4.92204e-05
Armcx6	88.6635	-2.36081	0.824357	-2.86382	0.00418562	0.033728
Gm9752	37.3571	-2.36055	0.723404	-3.26311	0.00110195	0.0123313
Stard5	802.231	-2.35615	0.428528	-5.49822	3.83638e-08	2.35276e-06
Ablim1	614.344	-2.35484	0.455127	-5.17403	2.29096e-07	1.08331e-05
Btbd7	135.239	-2.35236	0.724958	-3.24483	0.00117522	0.0129551
Gm4790	62.375	-2.34447	0.800368	-2.92924	0.00339795	0.0292049
Spice1	149.013	-2.34072	0.854642	-2.73883	0.00616578	0.044651
Zfp60	247.896	-2.33393	0.708614	-3.29366	0.000988923	0.0113746
Iqsec2	65.7189	-2.32612	0.798703	-2.91237	0.003587	0.0303286
Fam109b	444.321	-2.32493	0.703189	-3.30627	0.000945476	0.0110011
Tkfc	253.334	-2.32084	0.578921	-4.00891	6.09995e-05	0.00117514
Lama4	629.834	-2.31076	0.475409	-4.86057	1.17051e-06	4.3146e-05
Hspb11	191.084	-2.30953	0.446856	-5.1684	2.361e-07	1.10526e-05
Kdm4c	253.438	-2.30801	0.509815	-4.52714	5.97862e-06	0.000170658
Dnajc12	90.7993	-2.30739	0.814214	-2.83389	0.00459851	0.0358296
Arhgap29	972.197	-2.30627	0.541404	-4.25979	2.04615e-05	0.000488709
Klhdc8b	433.067	-2.30553	0.687049	-3.35571	0.000791627	0.00948392
Ypel2	399.5	-2.30413	0.75449	-3.0539	0.00225889	0.0213485
Synrg	170.458	-2.29907	0.718622	-3.19928	0.00137773	0.0145152
Pdlim3	1637.08	-2.29124	0.524834	-4.36566	1.26742e-05	0.000328407
Snhg18	595.819	-2.29053	0.364442	-6.28502	3.27807e-10	3.62498e-08
Acvr2b	83.4166	-2.28607	0.621287	-3.67957	0.000233626	0.0035252
Zfand1	333.285	-2.28602	0.422512	-5.41053	6.28373e-08	3.60199e-06
Alcam	984.748	-2.28521	0.453731	-5.03649	4.74147e-07	2.02399e-05
Tbc1d5	176.059	-2.28305	0.588175	-3.88158	0.000103778	0.00182868
Gpr45	123.142	-2.27276	0.70416	-3.22762	0.00124823	0.0135291
Acaa2	2253.54	-2.27131	0.34036	-6.67325	2.50198e-11	4.13385e-09
Scrn3	123.211	-2.27072	0.767945	-2.95688	0.00310772	0.0273464
Mccc1	233.306	-2.26566	0.597342	-3.79289	0.000148903	0.00244584
Tmem246	290.39	-2.26494	0.794499	-2.85078	0.00436117	0.0346819
Col1a2	30292.8	-2.26484	0.437118	-5.18131	2.20333e-07	1.0525e-05
Mef2c	1288.3	-2.26483	0.427751	-5.29474	1.19189e-07	6.17671e-06
Rhpn2	268.222	-2.25996	0.68539	-3.29734	0.000976064	0.0112729
Dock11	337.936	-2.25697	0.643876	-3.50529	0.000456114	0.00604878
Tmem98	3239.58	-2.2566	0.405503	-5.56494	2.62237e-08	1.68167e-06
Zfand6	1055.51	-2.25469	0.357835	-6.30093	2.95862e-10	3.35088e-08
Rttn	57.8904	-2.25306	0.785376	-2.86877	0.00412072	0.0332785
Nupr1	3090.58	-2.24831	0.532154	-4.22492	2.39025e-05	0.000555774
Selenbp1	1023.64	-2.23925	0.673703	-3.3238	0.000888014	0.0104537
Rab33b	384.995	-2.23359	0.554761	-4.02623	5.66791e-05	0.00110709
Acadsb	338.919	-2.23357	0.614143	-3.63689	0.00027595	0.00404113
Ddhd1	173.591	-2.22916	0.623831	-3.57333	0.000352467	0.00493911
Phf8	351.984	-2.2277	0.446019	-4.99464	5.89453e-07	2.42055e-05
Serpina3g	685.665	-2.21045	0.555275	-3.98082	6.86784e-05	0.00129814
Col5a2	6357.84	-2.19137	0.425599	-5.1489	2.62014e-07	1.20421e-05
Gstt2	182.631	-2.18823	0.65015	-3.36573	0.000763423	0.00920301
B230118H07Rik	205.529	-2.18745	0.659816	-3.31525	0.000915618	0.0107069
Nfia	1998.56	-2.18715	0.486566	-4.49508	6.95447e-06	0.000193787
Gstm1	2217.28	-2.18488	0.491299	-4.44715	8.70184e-06	0.000235374
Rdh14	205.23	-2.18422	0.665307	-3.28303	0.00102699	0.01171
Rbbp9	830.967	-2.18293	0.41001	-5.32408	1.01463e-07	5.37714e-06
Nrk	1537.39	-2.18133	0.645642	-3.37854	0.000728723	0.00883019
Siae	129.508	-2.17789	0.808976	-2.69215	0.00709923	0.049284
Zfp74	182.279	-2.17722	0.731099	-2.97802	0.00290121	0.025952
Cacna1c	163.534	-2.17688	0.563938	-3.86015	0.000113318	0.0019503
D2hgdh	138.389	-2.17212	0.558591	-3.88857	0.000100836	0.00178805
Aspm	318.129	-2.16104	0.579859	-3.72685	0.000193891	0.00302556
Hscb	184.94	-2.15868	0.448254	-4.81576	1.46641e-06	5.21372e-05
Col6a3	829.517	-2.15595	0.329253	-6.54798	5.83195e-11	8.53165e-09
5033428I22Rik	190.537	-2.1555	0.57481	-3.74993	0.000176882	0.00279637
Fkbp7	1301.15	-2.15465	0.428237	-5.03144	4.86805e-07	2.06547e-05
Ghr	582.398	-2.14392	0.53526	-4.00538	6.19167e-05	0.00119118
Tmem170b	215.206	-2.14292	0.602903	-3.55434	0.000378931	0.00521225
Meis2	802.312	-2.1408	0.408223	-5.24419	1.56974e-07	7.87335e-06
Runx1t1	373.755	-2.13841	0.55441	-3.85709	0.000114745	0.00196763
Gorasp1	333.736	-2.13828	0.568346	-3.76229	0.000168366	0.0026748
Phactr2	231.616	-2.13391	0.57462	-3.7136	0.000204335	0.00317091
Olfml3	2916.01	-2.13202	0.348895	-6.11077	9.9152e-10	9.60339e-08
Mdk	4939.74	-2.12408	0.324279	-6.55016	5.74752e-11	8.49664e-09
Ap5s1	341.432	-2.11807	0.420074	-5.04214	4.60364e-07	1.97266e-05
Irak2	993.826	-2.11418	0.528536	-4.00006	6.3326e-05	0.0012133
Hbp1	2882.94	-2.11246	0.354656	-5.95636	2.57916e-09	2.23591e-07
Dtd1	334.429	-2.10817	0.523516	-4.02694	5.65065e-05	0.00110526
Ctps2	585.421	-2.10554	0.452477	-4.65337	3.26554e-06	0.000103524
Fgf21	243.965	-2.10004	0.61865	-3.39455	0.000687405	0.00843874
Eid1	515.277	-2.09942	0.351931	-5.96545	2.43963e-09	2.15485e-07
Armc10	222.358	-2.09851	0.483736	-4.33813	1.43698e-05	0.000362967
Gpc3	10288.3	-2.09847	0.352208	-5.95805	2.55272e-09	2.23352e-07
Acad8	421.331	-2.09138	0.54057	-3.86884	0.000109352	0.00190537
Pde3a	257.488	-2.08604	0.70297	-2.96747	0.00300262	0.026607
Hist3h2a	44.9476	-2.08489	0.741658	-2.81112	0.00493698	0.0378466
1190002F15Rik	109.23	-2.08119	0.412382	-5.04677	4.49345e-07	1.94172e-05
Tgfb3	1580.02	-2.08054	0.421342	-4.93789	7.89722e-07	3.07226e-05
Zfp277	550.307	-2.08016	0.426367	-4.87881	1.06729e-06	4.00776e-05
Jun	382.622	-2.07591	0.43588	-4.76256	1.91153e-06	6.53177e-05
Tctex1d2	212.508	-2.07545	0.446489	-4.64838	3.34558e-06	0.000105823
Arrdc3	593.169	-2.07535	0.48947	-4.23999	2.23525e-05	0.000524948
Fam149b	194.105	-2.07468	0.606796	-3.41907	0.000628355	0.0078721
Nphp1	71.1783	-2.07459	0.729731	-2.84295	0.00446984	0.0352665
Lactb2	118.424	-2.07297	0.595239	-3.48258	0.000496609	0.00648176
Dnajb4	449.375	-2.07271	0.412514	-5.02459	5.04515e-07	2.13244e-05
Fam63b	417.219	-2.07196	0.509618	-4.06572	4.78848e-05	0.000976044
Tet1	280.97	-2.07029	0.709628	-2.91744	0.00352922	0.0300027
Gata6	1072.34	-2.06834	0.313735	-6.59264	4.32079e-11	6.66826e-09
Pofut1	178.827	-2.06197	0.484646	-4.2546	2.09425e-05	0.000496819
Zim1	260.791	-2.05949	0.672332	-3.0632	0.00218982	0.0208926
Igsf3	3159.89	-2.05868	0.322032	-6.39279	1.62889e-10	2.00667e-08
Fuom	227.353	-2.05856	0.491484	-4.18847	2.80845e-05	0.000637188
Cipc	239.61	-2.05833	0.545882	-3.77064	0.000162827	0.00260152
Tmem80	143.628	-2.05828	0.624688	-3.29489	0.000984596	0.0113528
Lbh	1635.71	-2.05653	0.583693	-3.5233	0.000426204	0.00573105
Rmdn1	192.038	-2.05459	0.515357	-3.98674	6.69886e-05	0.00126962
Cers4	874.418	-2.05418	0.557411	-3.68521	0.00022851	0.00346566
Them4	154.261	-2.05121	0.607064	-3.37891	0.000727747	0.00882598
Ccdc126	42.6079	-2.05033	0.747677	-2.74227	0.00610154	0.0443303
Lrrc1	224.632	-2.04562	0.701511	-2.91602	0.00354527	0.0301026
St6gal1	647.661	-2.0437	0.367123	-5.56681	2.59438e-08	1.67135e-06
Ermard	137.791	-2.04318	0.691096	-2.95644	0.00311212	0.0273679
Ap5m1	141.789	-2.04157	0.757463	-2.69527	0.00703309	0.0489653
Amer1	809.005	-2.04114	0.451004	-4.52577	6.01763e-06	0.000171423
Pnpla8	201.939	-2.03623	0.623117	-3.2678	0.00108385	0.0122066
Bik	165.629	-2.03186	0.55658	-3.65061	0.000261616	0.00388386
Col9a2	139.221	-2.03175	0.635713	-3.19602	0.00139337	0.014658
4931406C07Rik	132.361	-2.02923	0.690599	-2.93836	0.0032995	0.0285686
Fam168a	1055.32	-2.02728	0.400134	-5.0665	4.05206e-07	1.77647e-05
Usp6nl	363.601	-2.02494	0.546933	-3.70236	0.000213602	0.00327849
Ptprd	687.927	-2.02086	0.501029	-4.03341	5.49732e-05	0.00108892
Col4a5	545.599	-2.01961	0.60794	-3.32206	0.000893556	0.0105013
Sh3d21	122.164	-2.0192	0.67973	-2.97059	0.00297223	0.026394
Tpk1	87.3653	-2.01797	0.653481	-3.08803	0.00201485	0.0196231
Kif13b	75.157	-2.01659	0.741929	-2.71803	0.00656716	0.0466511
Sall2	312.691	-2.01657	0.405337	-4.97505	6.52325e-07	2.61433e-05
Sfrp1	3093.63	-2.01548	0.29166	-6.91039	4.8331e-12	9.8529e-10
Pdgfra	2195.86	-2.01312	0.372976	-5.39746	6.75914e-08	3.84313e-06
Prkd3	804.163	-2.01141	0.406271	-4.95092	7.38639e-07	2.90573e-05
Rbms3	1350.29	-2.00753	0.517979	-3.87571	0.000106315	0.00186636
Clmp	280.789	-2.00576	0.574598	-3.49071	0.000481733	0.00632285
Tfpi	1274.64	-2.00299	0.427525	-4.68508	2.79846e-06	9.05566e-05
Chek2	191.582	-2.00146	0.479135	-4.17723	2.9508e-05	0.000659444
Hdac11	102.766	-2.00136	0.716384	-2.7937	0.00521091	0.0395151
Lzts1	336.626	-1.99859	0.731063	-2.73381	0.00626053	0.0451581
Trmt1l	136.926	-1.99657	0.573479	-3.4815	0.000498621	0.00650198
Oxr1	285.587	-1.99599	0.662	-3.01509	0.00256901	0.0236275
Cyth3	365.857	-1.98314	0.496212	-3.99657	6.4268e-05	0.00122967
Insl6	55.5849	-1.98139	0.615716	-3.21802	0.0012908	0.0137856
Kdm3a	1018.16	-1.97766	0.36371	-5.43747	5.40421e-08	3.16236e-06
Auts2	459.287	-1.97744	0.361594	-5.46868	4.53403e-08	2.71269e-06
2900076A07Rik	79.4202	-1.97729	0.688154	-2.87333	0.0040617	0.0330107
Ezr	2165.2	-1.97661	0.476135	-4.15137	3.30487e-05	0.00071959
Cdh3	1346.07	-1.97307	0.423732	-4.6564	3.21779e-06	0.000102473
Zfpm2	175.582	-1.97299	0.695359	-2.83736	0.00454881	0.0355734
Serf1	198.595	-1.97275	0.41557	-4.7471	2.06353e-06	6.96641e-05
Ift172	284.231	-1.97109	0.71771	-2.74636	0.00602608	0.0440095
Ago1	253.718	-1.96962	0.628544	-3.13363	0.0017266	0.0173766
Ch25h	90.5723	-1.9687	0.685575	-2.87161	0.00408385	0.0331148
Gpcpd1	144.919	-1.96566	0.606785	-3.23946	0.00119757	0.0130884
Vmac	95.1964	-1.96562	0.723489	-2.71686	0.00659053	0.0467185
Lpar6	412.604	-1.96039	0.452589	-4.3315	1.48096e-05	0.000372734
Ssbp2	1646.76	-1.94812	0.403789	-4.8246	1.40283e-06	5.03871e-05
Zcchc3	728.109	-1.94762	0.380857	-5.11379	3.15765e-07	1.42135e-05
Smarca1	458.952	-1.94651	0.497311	-3.91406	9.07568e-05	0.0016404
Neurl2	148.397	-1.94322	0.70016	-2.77539	0.0055135	0.0411214
Ldhb	4204.44	-1.94086	0.302771	-6.41032	1.45212e-10	1.82085e-08
Net1	901.19	-1.93951	0.475533	-4.07861	4.53063e-05	0.000935708
Atf3	844.499	-1.9363	0.576454	-3.35898	0.000782312	0.00939041
Sox6	206.199	-1.93628	0.590595	-3.27853	0.00104349	0.0118566
Fbxo3	564.827	-1.93574	0.474558	-4.07904	4.52222e-05	0.000935347
Boc	269.5	-1.93324	0.519777	-3.71936	0.00019973	0.00310976
Hspb7	3075.37	-1.93131	0.534805	-3.61124	0.000304739	0.00436265
Wipf3	296.803	-1.92955	0.714275	-2.70141	0.00690457	0.0483381
Wdr92	249.619	-1.92801	0.678831	-2.8402	0.00450856	0.0354048
Pdk2	267.361	-1.92798	0.646089	-2.98408	0.0028443	0.0255242
Sulf1	957.205	-1.92788	0.674576	-2.85792	0.00426432	0.0342218
Nsun6	171.891	-1.92588	0.714106	-2.6969	0.00699877	0.0488523
Gabarapl1	983.871	-1.92571	0.469987	-4.09737	4.17862e-05	0.000873283
Thnsl1	341.986	-1.92259	0.701799	-2.73951	0.006153	0.0445886
Gm16586	118.232	-1.91789	0.610174	-3.14319	0.00167119	0.0169828
Tex2	477.409	-1.91604	0.356219	-5.37884	7.49684e-08	4.19464e-06
Wnt5a	755.359	-1.9103	0.444167	-4.30085	1.70141e-05	0.000419383
Aga	888.01	-1.90947	0.329565	-5.79391	6.87682e-09	5.13713e-07
Mfap2	15980.2	-1.9065	0.295938	-6.44223	1.17733e-10	1.54528e-08
Amot	446.719	-1.90634	0.580051	-3.28649	0.00101443	0.0116463
Acot13	729.186	-1.90414	0.436821	-4.35908	1.3061e-05	0.00033595
Kalrn	394.222	-1.90237	0.582947	-3.26336	0.00110098	0.0123303
Idh1	1225.25	-1.90185	0.503403	-3.77799	0.000158098	0.00254625
Serinc5	221.953	-1.89501	0.629247	-3.01155	0.00259914	0.023811
0610011F06Rik	392.527	-1.88982	0.422042	-4.4778	7.54179e-06	0.00020768
Pex11g	143.304	-1.88714	0.663129	-2.84582	0.00442979	0.0350687
Ccdc28b	174.101	-1.88474	0.428622	-4.3972	1.09655e-05	0.000288389
AW549877	292.247	-1.88169	0.636086	-2.95823	0.00309411	0.0272608
Peg3	11848	-1.88037	0.569052	-3.30439	0.000951844	0.0110568
Trmt10b	167.691	-1.87632	0.694949	-2.69994	0.00693523	0.0484569
Parn	615.952	-1.87441	0.463473	-4.04427	5.24858e-05	0.00104703
Napepld	111.609	-1.86364	0.664369	-2.80513	0.0050297	0.0383689
Rnf122	687.823	-1.85927	0.471332	-3.94472	7.98924e-05	0.00147633
Suclg2	552.318	-1.85594	0.465472	-3.98723	6.68501e-05	0.00126962
Pdcd4	330.314	-1.85504	0.43502	-4.26427	2.00554e-05	0.000481467
Prokr2	934.22	-1.85415	0.672794	-2.7559	0.00585312	0.0431729
Tanc2	977.198	-1.85049	0.454444	-4.07198	4.66154e-05	0.000957114
Timp2	2178.66	-1.85042	0.354171	-5.22466	1.74474e-07	8.65835e-06
Mospd2	198.578	-1.8495	0.526536	-3.51258	0.000443773	0.00592429
Pik3c2b	103.092	-1.84826	0.675109	-2.73772	0.00618666	0.0447633
Sdhaf3	100.483	-1.84564	0.605393	-3.04867	0.00229856	0.0216071
Rmnd5a	307.352	-1.84203	0.470678	-3.91357	9.09422e-05	0.00164164
Dhx57	167.64	-1.84177	0.683368	-2.69514	0.00703588	0.0489653
Akap7	152.689	-1.84051	0.646067	-2.84879	0.00438857	0.0348406
Braf	509.204	-1.84014	0.669893	-2.74692	0.00601579	0.0440095
Nr3c1	623.88	-1.83998	0.441396	-4.16855	3.06541e-05	0.000682261
Ltbp4	966.019	-1.83822	0.42999	-4.27502	1.91124e-05	0.000464384
Bcl2l12	56.3079	-1.83202	0.516655	-3.54593	0.000391228	0.00535517
Rbbp7	3753.01	-1.82857	0.394339	-4.63705	3.53409e-06	0.000110541
Adck5	421.317	-1.82849	0.605538	-3.01961	0.00253101	0.0233334
Crb2	767.701	-1.82457	0.627412	-2.90809	0.00363645	0.0306047
Cask	714.017	-1.824	0.401925	-4.53816	5.67481e-06	0.000163649
Chd2	633.149	-1.82316	0.426667	-4.27302	1.92843e-05	0.000467437
5830428H23Rik	165.247	-1.82192	0.648353	-2.81007	0.00495305	0.0379284
Spry1	249.191	-1.81819	0.396346	-4.58737	4.48859e-06	0.000134123
Ldlrad3	391.326	-1.81677	0.493118	-3.68424	0.000229386	0.00347519
Tmem261	247.155	-1.81632	0.408658	-4.44459	8.80578e-06	0.000236913
Maged1	12855	-1.81622	0.280712	-6.47006	9.79666e-11	1.32293e-08
Ggcx	470.695	-1.81414	0.646422	-2.80643	0.00500942	0.0382765
Pigp	280.981	-1.81198	0.493718	-3.67007	0.000242484	0.00363054
Rbmx	734.126	-1.80829	0.344917	-5.24268	1.58258e-07	7.90952e-06
Ccl2	7289.3	-1.8074	0.484275	-3.73217	0.000189837	0.0029722
Cdon	197.053	-1.80437	0.621308	-2.90414	0.00368263	0.030773
Elp3	1332.17	-1.80425	0.342599	-5.26636	1.39156e-07	7.0808e-06
Zbtb20	1190.62	-1.80254	0.566176	-3.18372	0.00145397	0.0151705
Tmem173	532.795	-1.79584	0.638255	-2.81368	0.00489787	0.0376289
Gstm5	969.606	-1.79304	0.4388	-4.08624	4.3842e-05	0.000910825
2610001J05Rik	1177.39	-1.79022	0.357281	-5.01067	5.424e-07	2.25369e-05
Hist1h2bc	211.377	-1.78976	0.659184	-2.71512	0.00662526	0.0468978
Usp9x	962.475	-1.78834	0.55418	-3.227	0.00125097	0.0135351
Dennd4a	211.615	-1.78426	0.551488	-3.23535	0.00121495	0.0132578
Mum1	408.64	-1.7822	0.608101	-2.93077	0.00338124	0.0291674
Mrrf	430.738	-1.78191	0.482166	-3.69563	0.00021934	0.00334464
Ddah2	1155.33	-1.78053	0.372727	-4.77704	1.77896e-06	6.1385e-05
Ugp2	996	-1.77763	0.643751	-2.76135	0.00575621	0.0425923
Emc2	682.284	-1.77691	0.585013	-3.03739	0.0023864	0.0223133
Trmt2b	360.307	-1.77227	0.645799	-2.74431	0.00606383	0.0441933
AV026068	457.288	-1.77177	0.553313	-3.20211	0.00136425	0.0143948
Tab1	462.092	-1.76974	0.589519	-3.00201	0.00268205	0.0244114
Phyh	573.607	-1.7682	0.578809	-3.05489	0.0022514	0.0213207
Bex2	467.765	-1.76409	0.550531	-3.20434	0.00135373	0.0143161
Maoa	458.494	-1.76257	0.47111	-3.74132	0.000183058	0.00287891
Pla2g4a	852.75	-1.75877	0.567491	-3.0992	0.00194041	0.0190301
Cbx6	271.22	-1.75872	0.565217	-3.11159	0.00186081	0.0184166
BC003331	509.518	-1.75033	0.503603	-3.47561	0.000509697	0.00661063
Decr1	729.084	-1.74754	0.470718	-3.71249	0.000205229	0.00318128
Smim11	266.233	-1.74617	0.377182	-4.62952	3.66523e-06	0.000113377
Pard6b	165.238	-1.74533	0.545494	-3.19954	0.00137646	0.0145127
Tmem39a	649.284	-1.7443	0.441195	-3.95358	7.699e-05	0.00142833
2010111I01Rik	1239.97	-1.74365	0.433702	-4.02039	5.81023e-05	0.00112706
Lyrm2	301.668	-1.74291	0.356037	-4.89531	9.81521e-07	3.72554e-05
C430049B03Rik	214.565	-1.74093	0.340986	-5.10558	3.29776e-07	1.47028e-05
Eln	1855.04	-1.73925	0.460703	-3.77522	0.00015987	0.00256889
Zfp637	615.145	-1.73808	0.384612	-4.51903	6.21231e-06	0.000176254
Slc25a14	159.732	-1.73531	0.487633	-3.55864	0.000372786	0.00514789
Tmem119	316.953	-1.73269	0.578577	-2.99475	0.0027467	0.0248548
Grb10	6057.27	-1.73097	0.38636	-4.48019	7.45768e-06	0.000205768
Tet2	789.038	-1.72988	0.41983	-4.12043	3.78158e-05	0.00080712
Numb	349.398	-1.72771	0.406429	-4.25095	2.12869e-05	0.000502442
Sgce	682.243	-1.72013	0.397849	-4.32357	1.53525e-05	0.000385018
2700049A03Rik	319.801	-1.71381	0.402587	-4.25699	2.07197e-05	0.000493199
Myo6	235.417	-1.71342	0.599445	-2.85834	0.00425867	0.0341959
Megf9	121	-1.71307	0.528595	-3.2408	0.00119194	0.0130664
Timm21	410.124	-1.71262	0.468915	-3.6523	0.000259907	0.00386258
Tmem176b	9187.44	-1.71227	0.31316	-5.46772	4.55849e-08	2.71269e-06
Trpt1	130.83	-1.70872	0.592628	-2.8833	0.00393536	0.0323584
Oma1	188.367	-1.7058	0.624998	-2.72929	0.00634716	0.0456064
Wdr59	155.905	-1.70363	0.581355	-2.93044	0.0033848	0.0291674
Glb1	1000.73	-1.70145	0.485099	-3.50743	0.000452452	0.00601157
Usp53	282.471	-1.70066	0.539421	-3.15276	0.00161736	0.0165918
Gmpr	802.17	-1.70031	0.349305	-4.8677	1.12904e-06	4.2059e-05
Shprh	223.748	-1.6948	0.607487	-2.78986	0.00527308	0.0399004
Ier2	245.243	-1.69375	0.50319	-3.36603	0.000762581	0.00920076
Amdhd2	244.088	-1.69285	0.508096	-3.33175	0.00086303	0.0102109
Ccdc53	525.622	-1.69055	0.420988	-4.01567	5.92775e-05	0.00114668
Pgm1	823.477	-1.69018	0.421493	-4.00998	6.07241e-05	0.00117144
Sat2	236.478	-1.68988	0.520034	-3.24955	0.00115586	0.0127718
Zfp322a	352.428	-1.6874	0.580447	-2.90707	0.00364828	0.0306072
Nsun4	568.206	-1.68648	0.442572	-3.81064	0.000138606	0.00229821
Hand2	78.3951	-1.68155	0.534814	-3.14417	0.00166558	0.0169579
Atf7	508.314	-1.67976	0.436415	-3.849	0.000118599	0.00201647
Tsc22d3	460.7	-1.67697	0.456182	-3.6761	0.000236827	0.00356867
Tcaf1	1338.82	-1.67093	0.391589	-4.26706	1.98065e-05	0.000477942
Mettl21a	285.067	-1.67065	0.538976	-3.09967	0.00193735	0.0190134
Cdc42ep3	319.874	-1.66483	0.537892	-3.09509	0.00196753	0.0192691
Chchd5	343.187	-1.66414	0.406278	-4.09607	4.2022e-05	0.000876904
Btg2	8412.38	-1.66282	0.359016	-4.6316	3.62851e-06	0.000112492
Antxr1	324.95	-1.66196	0.424587	-3.9143	9.06665e-05	0.0016404
Tmem107	181.231	-1.65751	0.557154	-2.97495	0.00293036	0.0261295
Kat2b	164.042	-1.65576	0.542158	-3.05401	0.00225803	0.0213485
Isoc1	235.272	-1.65467	0.555772	-2.97725	0.0029085	0.0259675
Rtn2	358.367	-1.64977	0.520538	-3.16936	0.00152774	0.015832
Mbip	348.72	-1.64464	0.582102	-2.82536	0.00472282	0.0365641
Osgepl1	202.547	-1.64383	0.58593	-2.80551	0.00502365	0.0383436
Npl	585.551	-1.64344	0.489242	-3.35915	0.00078182	0.00939041
Rnd3	1870.73	-1.64086	0.408221	-4.01953	5.83152e-05	0.00112962
Glmn	160.409	-1.64017	0.597194	-2.74646	0.00602413	0.0440095
Armcx2	1331.86	-1.63753	0.428989	-3.81719	0.000134981	0.00224605
Oat	3370.74	-1.63194	0.298517	-5.46682	4.58182e-08	2.71507e-06
Acat1	2780.79	-1.62736	0.260639	-6.24372	4.27297e-10	4.58088e-08
Plekha6	460.503	-1.62534	0.572913	-2.83697	0.00455433	0.0355734
Slc35a1	607.739	-1.62449	0.500798	-3.2438	0.00117945	0.0129916
Fam46a	500.733	-1.62374	0.456396	-3.55773	0.000374067	0.00516051
Maf	941.466	-1.62176	0.600305	-2.70157	0.00690138	0.0483381
Cxcl12	2567.94	-1.62113	0.587395	-2.75986	0.00578267	0.0427431
Kif20a	687.935	-1.62102	0.579426	-2.79764	0.00514777	0.0391045
Ip6k2	514.317	-1.62082	0.4686	-3.45887	0.000542456	0.00698923
Fam114a1	1888.83	-1.61718	0.382959	-4.22285	2.41229e-05	0.000559971
Zfp445	192.041	-1.61709	0.533586	-3.0306	0.00244065	0.0226557
Pck2	1062.2	-1.61551	0.407217	-3.96721	7.272e-05	0.00136535
Klhl24	599.029	-1.61419	0.58233	-2.77195	0.00557223	0.0414494
BC029214	167.785	-1.61394	0.566019	-2.8514	0.00435279	0.0346349
Fbn2	1383.07	-1.60596	0.502682	-3.19478	0.00139936	0.01471
Add3	522.828	-1.60217	0.404151	-3.96429	7.36154e-05	0.00137664
Nid2	3176	-1.60159	0.410736	-3.89933	9.6461e-05	0.00172354
Spint2	984.508	-1.60117	0.406973	-3.93435	8.34209e-05	0.00152946
Kif26b	695.965	-1.59943	0.341629	-4.68177	2.84405e-06	9.18203e-05
Mapre2	760.005	-1.59718	0.429857	-3.7156	0.00020272	0.00315282
Cntrl	394.096	-1.5957	0.435072	-3.66766	0.000244778	0.00366098
Arl5b	404.553	-1.5951	0.467234	-3.41392	0.000640348	0.00798672
Arhgap5	812.57	-1.59431	0.45201	-3.52716	0.000420037	0.00567211
Ppp2r3c	335.733	-1.59412	0.509828	-3.12677	0.00176738	0.0176662
Smoc2	618.055	-1.5924	0.513436	-3.10145	0.00192575	0.0189128
Fam204a	121.323	-1.58868	0.480216	-3.30826	0.000938785	0.0109322
Igf1	1273.04	-1.58722	0.484596	-3.27536	0.00105528	0.0119712
Tmem141	185.159	-1.5843	0.522286	-3.03339	0.0024182	0.0225281
Adamts9	255.536	-1.58222	0.41008	-3.85832	0.000114168	0.00196168
Wt1	1346.01	-1.57832	0.44501	-3.54672	0.000390066	0.00534448
Als2	354.351	-1.57782	0.497475	-3.17165	0.00151574	0.0157381
Tbc1d14	429.717	-1.57764	0.52766	-2.98988	0.00279091	0.0251253
Atp1b1	815.096	-1.57633	0.299143	-5.26948	1.36812e-07	6.98685e-06
Tsc22d2	490.534	-1.57187	0.463159	-3.3938	0.000689306	0.00845468
Usp11	373.973	-1.56997	0.437332	-3.58988	0.000330827	0.00467417
Fry	325.802	-1.56597	0.484234	-3.23392	0.00122105	0.013314
Ptgr1	411.97	-1.56421	0.471097	-3.32035	0.000899036	0.0105569
Tenm3	164.522	-1.56107	0.513732	-3.03868	0.00237621	0.0222328
Sp3	423.37	-1.55758	0.50494	-3.08468	0.00203769	0.019777
Rnase4	1715.5	-1.55568	0.517914	-3.00374	0.00266679	0.024304
Mcee	220.356	-1.55347	0.500402	-3.10444	0.00190641	0.0187885
Bbx	889.375	-1.55289	0.45386	-3.42152	0.000622719	0.00782942
Parp8	291.788	-1.55149	0.572938	-2.70795	0.00676993	0.0477054
Hs6st1	367.38	-1.55144	0.470978	-3.29408	0.000987435	0.0113679
Mir22hg	476.428	-1.55017	0.565572	-2.74088	0.00612741	0.0444491
Hmgn3	169.999	-1.54911	0.53295	-2.90667	0.00365297	0.0306184
Gaa	1537.05	-1.54864	0.401816	-3.8541	0.000116156	0.0019838
Prkra	496.646	-1.54579	0.470615	-3.28462	0.00102122	0.0116696
Bloc1s6	336.35	-1.54179	0.513492	-3.00255	0.00267724	0.0243834
Lmbrd1	442.893	-1.54102	0.472046	-3.26456	0.00109634	0.0123077
Cdh11	2595.84	-1.54093	0.489421	-3.14847	0.00164128	0.0167871
Usp25	215.438	-1.54041	0.539545	-2.85502	0.00430342	0.0343393
Top2b	912.598	-1.529	0.51139	-2.9899	0.00279072	0.0251253
Bet1	683.127	-1.52815	0.31437	-4.86099	1.16798e-06	4.3146e-05
Arl15	50.912	-1.52779	0.472836	-3.23111	0.00123309	0.0134348
Dcaf8	1527.05	-1.52505	0.391942	-3.89102	9.98241e-05	0.0017759
Adam10	2953.89	-1.52232	0.349699	-4.35324	1.3414e-05	0.000343771
Meis1	637.695	-1.52192	0.40674	-3.74176	0.000182739	0.00287712
Lamp2	3688.95	-1.52093	0.319501	-4.76035	1.93259e-06	6.57297e-05
Sort1	464.46	-1.51882	0.531723	-2.85642	0.0042845	0.034315
Fbxo18	889.353	-1.51823	0.366062	-4.14748	3.36149e-05	0.000727424
Snx10	260.428	-1.51437	0.458906	-3.29996	0.000966982	0.0111772
Timp3	9331.68	-1.51161	0.517245	-2.92242	0.00347318	0.0296159
Sdhaf4	293.981	-1.50601	0.433178	-3.47665	0.000507713	0.00659604
Fam118b	690.136	-1.50409	0.390411	-3.85257	0.000116882	0.0019921
Abcg2	1191.77	-1.49849	0.426195	-3.51597	0.000438158	0.00586046
Srek1	1090.12	-1.49686	0.328747	-4.55322	5.28315e-06	0.000152983
Bex1	343.176	-1.49658	0.475366	-3.14827	0.00164237	0.0167871
Phc3	202.546	-1.49558	0.458252	-3.26366	0.00109982	0.0123271
Mllt3	254.277	-1.49548	0.458902	-3.25883	0.00111874	0.0124992
Peli1	191.782	-1.49511	0.367891	-4.06401	4.82373e-05	0.000981803
Nbea	611.982	-1.49508	0.463222	-3.22757	0.00124848	0.0135291
Bhlhe41	505.63	-1.4913	0.531198	-2.80743	0.00499389	0.0381786
Hjurp	1344.18	-1.48911	0.401888	-3.70529	0.000211151	0.00324443
Cryab	1897.67	-1.48906	0.267723	-5.56193	2.66807e-08	1.6955e-06
Ahcy	825.984	-1.48724	0.409356	-3.63313	0.000280003	0.00409444
Chd6	676.083	-1.48681	0.543412	-2.73606	0.00621791	0.0449199
Bag5	739.901	-1.48525	0.511211	-2.90537	0.00366825	0.0307013
Hivep1	169.868	-1.48358	0.510015	-2.9089	0.00362704	0.0305567
Mtx2	310.762	-1.48342	0.436139	-3.40125	0.000670779	0.00828109
Dscr3	959.581	-1.48229	0.389275	-3.80782	0.0001402	0.00231915
Upk3b	2581.27	-1.47737	0.49022	-3.01369	0.0025809	0.0237172
Ndufaf7	518.683	-1.47517	0.416737	-3.53981	0.00040041	0.00545428
Msln	7353.57	-1.4751	0.513926	-2.87027	0.00410124	0.0331976
Nop10	1490.07	-1.46984	0.384265	-3.82507	0.000130733	0.00218313
Neat1	789.518	-1.4631	0.340353	-4.29877	1.71748e-05	0.000422421
Cds2	404.495	-1.46132	0.466945	-3.12953	0.00175086	0.0175888
Prickle1	535.427	-1.46131	0.468864	-3.11671	0.00182883	0.0181385
Il1r1	873.57	-1.45864	0.437482	-3.33416	0.000855562	0.0101397
Glt8d1	694.33	-1.45503	0.434603	-3.34795	0.000814121	0.00971412
Vrk3	580.436	-1.45356	0.504738	-2.87983	0.00397889	0.0325638
Smim4	217.408	-1.45324	0.407016	-3.57047	0.000356335	0.00497954
Cetn3	916.897	-1.44986	0.321266	-4.51296	6.39283e-06	0.000180283
Dync1i2	2034.25	-1.4497	0.380035	-3.81465	0.000136375	0.00226657
Efna5	1998.73	-1.44921	0.423654	-3.42074	0.000624499	0.00784419
Zfp275	448.063	-1.44593	0.455187	-3.17656	0.00149032	0.0155153
Serinc3	990.068	-1.4434	0.386171	-3.73772	0.000185698	0.00291391
Gtf2ird2	151.49	-1.44178	0.533237	-2.70383	0.00685448	0.0481081
Smarca2	685.439	-1.44169	0.373095	-3.86413	0.000111486	0.00192987
Nceh1	292.77	-1.44141	0.436139	-3.30494	0.000949977	0.0110443
Tspan7	1163.08	-1.43887	0.321431	-4.47645	7.58954e-06	0.000208586
Prnp	2794.07	-1.43886	0.418934	-3.43457	0.000593492	0.00752935
Apip	457.461	-1.43661	0.349831	-4.10658	4.01566e-05	0.000850617
Ndrg2	4900.06	-1.43623	0.304979	-4.70926	2.48618e-06	8.15792e-05
Mat2b	1755.8	-1.43418	0.270957	-5.29301	1.20318e-07	6.21228e-06
3110043O21Rik	555.608	-1.43047	0.48544	-2.94674	0.00321141	0.0280581
Pld3	3613.02	-1.42926	0.277462	-5.15119	2.58841e-07	1.19578e-05
Ppp3ca	802.188	-1.42921	0.329547	-4.33687	1.44523e-05	0.000364396
Apmap	289.743	-1.42731	0.524922	-2.71909	0.00654621	0.046573
Tet3	471.906	-1.42287	0.370837	-3.83692	0.000124585	0.00209792
Zfp260	1084.26	-1.41998	0.46021	-3.08551	0.00203201	0.0197356
Pigc	410.562	-1.41974	0.455597	-3.11621	0.00183189	0.018156
Ctdspl	418.824	-1.41968	0.437287	-3.24655	0.00116812	0.0128923
Btrc	602.27	-1.4183	0.4339	-3.26872	0.00108034	0.0121963
Coasy	291.382	-1.41354	0.523624	-2.69953	0.00694374	0.0484922
Ilvbl	1098.86	-1.4116	0.433207	-3.25849	0.00112006	0.0125041
Mmd	420.723	-1.40997	0.448879	-3.1411	0.00168315	0.0170549
Sh3bgrl	1488.3	-1.40946	0.447457	-3.14993	0.00163311	0.0167168
Adamts10	562.357	-1.40667	0.482599	-2.91479	0.00355933	0.0302038
Tiparp	743.061	-1.40557	0.443667	-3.16806	0.00153458	0.0158717
Gstm2	860.844	-1.40515	0.403911	-3.47885	0.000503565	0.00656036
Tmem101	307.193	-1.40349	0.408158	-3.43861	0.000584719	0.00745172
Nnt	474.863	-1.40189	0.504586	-2.7783	0.00546445	0.0409295
Apex1	306.648	-1.40019	0.36292	-3.85813	0.000114259	0.00196168
4932438A13Rik	355.585	-1.39778	0.513897	-2.71996	0.00652906	0.0465216
Txnip	2634.49	-1.39706	0.460548	-3.03347	0.00241756	0.0225281
Stmn1	1415.98	-1.39368	0.285161	-4.88734	1.02207e-06	3.85858e-05
Rin2	553.413	-1.39337	0.460459	-3.02604	0.00247778	0.0229689
Ddit3	699.875	-1.39332	0.491072	-2.8373	0.00454971	0.0355734
Etfdh	1156.51	-1.38986	0.442232	-3.14283	0.00167322	0.0169911
Palld	1263.4	-1.38669	0.26882	-5.15845	2.49005e-07	1.15795e-05
Pkig	662.198	-1.38619	0.329176	-4.2111	2.54133e-05	0.000583177
Nln	264.845	-1.38575	0.429054	-3.22978	0.00123885	0.0134757
Lyrm4	494.032	-1.38337	0.381791	-3.62338	0.00029078	0.00421001
Fstl1	20161	-1.38138	0.350916	-3.9365	8.26802e-05	0.00151984
Taf1b	323.976	-1.37978	0.493105	-2.79814	0.00513979	0.0390813
2700094K13Rik	749.244	-1.37974	0.35027	-3.93908	8.17962e-05	0.00150556
Dhrs3	1803.48	-1.37916	0.479515	-2.87616	0.00402546	0.0328492
Zfp57	978.003	-1.37855	0.475757	-2.89759	0.00376046	0.0312127
Ccdc80	4869.85	-1.37619	0.322946	-4.26136	2.03189e-05	0.000486961
H19	51968.2	-1.37506	0.358603	-3.83449	0.000125827	0.00211377
Mtpap	346.307	-1.37408	0.482763	-2.84628	0.00442331	0.0350372
Sox4	75.9578	-1.37328	0.362654	-3.78675	0.000152633	0.00248651
Ccdc90b	337.017	-1.37214	0.360223	-3.80915	0.000139443	0.00230936
Wls	2289.77	-1.36971	0.454811	-3.01161	0.00259868	0.023811
Wbp5	7184.58	-1.36715	0.328587	-4.16069	3.17282e-05	0.000698249
P3h3	298.409	-1.36635	0.505517	-2.70287	0.00687431	0.0481751
Mtg1	266.705	-1.36622	0.478188	-2.85707	0.00427571	0.0342824
Znf512b	729.441	-1.36586	0.336764	-4.05584	4.99536e-05	0.00100942
Lrrc42	592.402	-1.36115	0.337954	-4.02761	5.63472e-05	0.00110378
Lxn	557.087	-1.35944	0.467332	-2.90894	0.00362653	0.0305567
Insig2	763.564	-1.35888	0.448389	-3.03059	0.00244077	0.0226557
Txndc12	1201.71	-1.34982	0.31333	-4.30797	1.64758e-05	0.00041026
Dennd2a	538.197	-1.34762	0.438315	-3.07456	0.00210816	0.0203066
Gpx8	2600.19	-1.347	0.383677	-3.51076	0.000446833	0.00595947
Rpa3	338.124	-1.3458	0.42217	-3.18781	0.00143353	0.0149985
Dmtf1	777.372	-1.34425	0.483962	-2.7776	0.00547628	0.0409962
Cux1	1679.21	-1.34366	0.312398	-4.30111	1.69942e-05	0.000419383
Akap9	1151.82	-1.34348	0.430868	-3.11807	0.00182037	0.0180929
Micu1	1529.57	-1.34081	0.396371	-3.3827	0.000717759	0.00873502
Mdh1	8106.59	-1.33978	0.278271	-4.81467	1.47441e-06	5.22895e-05
Zfp638	573.024	-1.33953	0.437116	-3.06448	0.00218046	0.0208371
Abcb8	498.728	-1.33599	0.460236	-2.90284	0.00369792	0.0308761
Bcat2	685.972	-1.33565	0.481985	-2.77115	0.00558593	0.0415293
Slc48a1	663.228	-1.33542	0.390727	-3.41779	0.000631315	0.00789509
Rasa1	567.614	-1.33405	0.463364	-2.87906	0.00398867	0.0326249
Agap1	749.53	-1.33153	0.476093	-2.7968	0.00516119	0.0391804
Ttc33	283.937	-1.3308	0.312985	-4.25195	2.11921e-05	0.000501891
Mn1	3363.53	-1.32879	0.46783	-2.84034	0.0045066	0.0354048
Uaca	537.592	-1.32693	0.304264	-4.36111	1.29406e-05	0.000334658
Zfp292	862.814	-1.32405	0.43023	-3.07754	0.00208714	0.0201594
Clk1	1380.16	-1.32292	0.386239	-3.42512	0.000614525	0.00775417
Hmgb3	547.939	-1.32209	0.289451	-4.5676	4.9334e-06	0.000144966
Fabp3	1016.2	-1.32192	0.3153	-4.19257	2.75814e-05	0.000627801
Trpm7	933.266	-1.32077	0.462564	-2.85533	0.0042992	0.0343252
Scp2	715.824	-1.32002	0.246901	-5.34636	8.97386e-08	4.84726e-06
Tspan6	2157.61	-1.3184	0.321716	-4.09802	4.16697e-05	0.000872144
Wdr11	428.026	-1.31807	0.447696	-2.94412	0.00323873	0.0282164
Casp6	1828.96	-1.31679	0.334969	-3.93108	8.45655e-05	0.0015464
Cnpy2	1968.94	-1.31645	0.323994	-4.06319	4.84066e-05	0.000982402
Anapc1	1943.44	-1.31113	0.42576	-3.07951	0.00207344	0.0200685
Eef2kmt	415.58	-1.31057	0.438786	-2.98681	0.00281906	0.0253463
Bmpr1a	1254.75	-1.30926	0.384533	-3.4048	0.000662128	0.00821381
Gprasp1	489.084	-1.30906	0.45532	-2.87503	0.00403994	0.0328719
Phf14	469.794	-1.30333	0.360524	-3.61512	0.000300213	0.00431104
Atp5sl	255.299	-1.30297	0.473667	-2.75081	0.00594473	0.0437338
Acta2	13739.2	-1.30248	0.325462	-4.00195	6.28239e-05	0.00120697
Lgals8	557.097	-1.30097	0.445164	-2.92246	0.00347281	0.0296159
Slc30a7	726.17	-1.30026	0.447234	-2.90734	0.00364518	0.0306047
Hmgn2	3515.15	-1.29952	0.268503	-4.83986	1.29929e-06	4.7519e-05
2310022B05Rik	851.775	-1.29818	0.339243	-3.82671	0.000129866	0.00217127
Tsc22d1	5103.88	-1.29739	0.482594	-2.68836	0.00718032	0.0496262
Abtb1	397.847	-1.29703	0.481919	-2.69139	0.00711558	0.0493731
Sdc2	1050.48	-1.2952	0.34951	-3.70575	0.000210766	0.00324443
Ccnl1	726.045	-1.29266	0.341964	-3.78011	0.000156761	0.00252963
Fundc2	1690.55	-1.29096	0.377432	-3.42038	0.000625339	0.00784419
Med14	363.553	-1.29069	0.457644	-2.8203	0.00479792	0.0369825
Mut	388.455	-1.28458	0.468236	-2.74345	0.00607971	0.0442829
Ccdc163	346.245	-1.28419	0.46707	-2.74946	0.0059694	0.0438451
Usf1	792.224	-1.28308	0.424404	-3.02325	0.00250073	0.0231359
Nrp1	2169.3	-1.28054	0.40284	-3.17877	0.001479	0.0154088
Mnt	103.074	-1.27905	0.416549	-3.07058	0.00213643	0.0204945
Zfp36l1	296.713	-1.27674	0.388696	-3.28467	0.00102102	0.0116696
Epb4.1l2	1064.77	-1.27666	0.258003	-4.94822	7.48953e-07	2.93807e-05
Gyg	6286.34	-1.276	0.449811	-2.83674	0.00455766	0.0355796
Rgl1	445.454	-1.27121	0.4631	-2.74501	0.00605091	0.0441679
Vmp1	3983.09	-1.27064	0.253107	-5.02017	5.16248e-07	2.17071e-05
Pxmp4	220.561	-1.27006	0.433941	-2.9268	0.00342472	0.0293929
Ogt	980.426	-1.26995	0.364567	-3.48345	0.000495	0.00646677
Nek9	812.499	-1.2683	0.352487	-3.59815	0.000320492	0.00455106
Il4ra	935.594	-1.26816	0.421531	-3.00845	0.00262581	0.0239927
Nr2f2	354.942	-1.26537	0.322336	-3.92564	8.65009e-05	0.00157769
Hsd3b7	426.678	-1.26208	0.453353	-2.78388	0.00537132	0.0403751
Ptk2b	483.158	-1.26028	0.445615	-2.82818	0.00468142	0.0363437
Jam3	755.323	-1.25475	0.339417	-3.69677	0.00021836	0.00333331
Dctn6	1381.15	-1.25344	0.388139	-3.22936	0.00124068	0.0134757
Igf2	17660.4	-1.25053	0.233443	-5.35687	8.46741e-08	4.64311e-06
Obsl1	623.887	-1.24813	0.391404	-3.18885	0.0014284	0.0149593
Kdelc1	581.082	-1.24731	0.399035	-3.12583	0.00177306	0.0176853
Epb4.1l3	621.61	-1.2469	0.369299	-3.3764	0.000734412	0.00889144
Tmem106b	319.381	-1.2423	0.437531	-2.83935	0.00452062	0.0354481
Pddc1	749.055	-1.23967	0.398132	-3.11372	0.00184744	0.0182972
Lta4h	1855.25	-1.23792	0.346452	-3.57313	0.000352743	0.00493911
Acsl4	652.917	-1.23713	0.404962	-3.05493	0.00225112	0.0213207
Keap1	228.231	-1.23594	0.393449	-3.14129	0.00168205	0.0170549
Tmem9	1128.71	-1.23482	0.247705	-4.98506	6.19424e-07	2.51422e-05
Fbxo21	351.581	-1.22882	0.433559	-2.83427	0.00459302	0.0358159
Morf4l1	1771.49	-1.22819	0.244456	-5.02417	5.05626e-07	2.13244e-05
Ctdsp1	375.294	-1.22752	0.317307	-3.86854	0.000109487	0.00190537
Tceal8	1847.31	-1.22663	0.330201	-3.71479	0.000203375	0.00315951
Plscr1	1107.26	-1.22469	0.455133	-2.69085	0.00712701	0.0494036
Iah1	500.312	-1.22426	0.410807	-2.98014	0.00288115	0.0258054
Marcks	1860.12	-1.22174	0.283707	-4.30634	1.65975e-05	0.000412558
Cdc23	1136.76	-1.22091	0.429885	-2.84009	0.00451005	0.0354048
Pcm1	863.104	-1.22089	0.415243	-2.94018	0.00328017	0.0285067
Laptm4b	1239.29	-1.21804	0.325258	-3.74484	0.000180509	0.00284839
Fbn1	2646.21	-1.2102	0.341767	-3.541	0.00039861	0.00543502
Gm6483	80.1933	-1.20948	0.424676	-2.84802	0.00439924	0.0349056
Slc44a1	589.943	-1.20894	0.448683	-2.69442	0.00705104	0.0490465
Sec22b	2579.47	-1.2079	0.333627	-3.62052	0.000294009	0.00424364
Asrgl1	238.605	-1.20788	0.440303	-2.7433	0.00608243	0.0442829
Dip2b	499.215	-1.20783	0.393791	-3.06719	0.00216079	0.0206999
Ppapdc1b	778.72	-1.20686	0.37493	-3.2189	0.00128682	0.0137745
Hmox1	3351.53	-1.20427	0.448216	-2.68681	0.00721373	0.0497771
Gid4	321.405	-1.20261	0.405679	-2.96443	0.00303246	0.0268186
Ucp2	5696.04	-1.19668	0.252288	-4.74332	2.10244e-06	7.08073e-05
Nedd4	17261.2	-1.19594	0.310321	-3.85389	0.000116254	0.0019838
Smap2	519.382	-1.18653	0.382464	-3.10233	0.00192006	0.0188874
Tmed4	1678.74	-1.17948	0.291226	-4.05007	5.12024e-05	0.00102727
Rcn3	6206.1	-1.17683	0.431407	-2.72788	0.00637426	0.0457202
Zfyve16	272.621	-1.17087	0.43018	-2.72182	0.0064924	0.0463196
Fndc3a	661.641	-1.17078	0.383865	-3.04997	0.00228866	0.0215284
Hnrnpr	1157.26	-1.16815	0.195273	-5.98213	2.20236e-09	1.97006e-07
Dnmt3a	2258.25	-1.16801	0.259587	-4.4995	6.81146e-06	0.000190558
Arap1	818.007	-1.16204	0.414977	-2.80026	0.0051062	0.038868
Zmym2	615.593	-1.16168	0.427604	-2.71672	0.00659328	0.0467185
Fam69a	387.526	-1.15767	0.377483	-3.06681	0.00216354	0.0207122
Rbfox2	1270.59	-1.15484	0.273971	-4.2152	2.49554e-05	0.00057549
Cd82	1643.02	-1.15089	0.400769	-2.87171	0.00408256	0.0331148
2810013P06Rik	230.148	-1.14911	0.422507	-2.71974	0.00653335	0.0465286
Tmem176a	2450.1	-1.14894	0.332425	-3.45623	0.000547784	0.00704495
Adk	1874.85	-1.1425	0.394733	-2.89435	0.00379943	0.0314989
Dab2	2758.1	-1.13814	0.40495	-2.81058	0.00494529	0.0378896
Kxd1	1086.6	-1.136	0.398099	-2.85355	0.00432331	0.0344785
Srsf5	3143.64	-1.13037	0.356065	-3.17462	0.00150031	0.0155962
Ing4	706.135	-1.12833	0.416236	-2.7108	0.00671214	0.0474172
Tpr	1925.42	-1.12695	0.359248	-3.13696	0.00170712	0.0172233
Leprot	2085.43	-1.12604	0.275949	-4.08061	4.49176e-05	0.000930417
Macf1	1351.6	-1.12377	0.371541	-3.02461	0.00248953	0.0230626
Pex11b	499.708	-1.1236	0.383467	-2.93011	0.00338839	0.0291674
Stat3	1703.97	-1.12059	0.285106	-3.93042	8.47975e-05	0.00154863
Ccdc12	342.706	-1.11735	0.329575	-3.39028	0.00069822	0.00854164
Ddx17	1215.55	-1.11679	0.33282	-3.35553	0.000792127	0.00948392
Ift52	669.886	-1.11557	0.388558	-2.87105	0.00409115	0.0331467
Serinc1	2204.58	-1.11488	0.335975	-3.31835	0.000905525	0.0106242
Rhobtb3	376.255	-1.11414	0.371479	-2.99921	0.00270681	0.0245572
Klf3	693.442	-1.11234	0.309125	-3.59834	0.000320255	0.00455106
Golgb1	1711.65	-1.10593	0.29977	-3.68925	0.000224915	0.00341852
Sil1	646.063	-1.10557	0.368498	-3.00022	0.00269789	0.0245224
Rian	1193.6	-1.10483	0.369362	-2.99119	0.0027789	0.0250728
Josd2	181.71	-1.10243	0.401937	-2.7428	0.00609178	0.044328
Tmed3	2747.89	-1.09907	0.271131	-4.05364	5.0426e-05	0.00101459
Cog4	1240.6	-1.09837	0.323485	-3.39544	0.000685193	0.00841895
Cdk5rap3	1303.09	-1.09504	0.398715	-2.74643	0.00602477	0.0440095
Scpep1	1259.51	-1.08619	0.402296	-2.69998	0.00693433	0.0484569
Spag9	862.075	-1.08011	0.353095	-3.05898	0.00222091	0.0211461
Dhrs1	985.85	-1.06913	0.345669	-3.09293	0.00198194	0.0193832
Wipi1	501.665	-1.06882	0.371009	-2.88085	0.00396601	0.0324773
Tbl1x	1419.28	-1.06565	0.382856	-2.78342	0.00537888	0.0403962
Ap3s2	793.414	-1.06512	0.335834	-3.17156	0.00151621	0.0157381
Zcchc24	525.168	-1.0618	0.306547	-3.46373	0.000532741	0.00688934
Anapc13	277.883	-1.06093	0.394957	-2.6862	0.00722697	0.0497771
Tpp1	2186.24	-1.05303	0.301532	-3.49228	0.000478908	0.00630346
Ubr5	1437.45	-1.05222	0.378388	-2.78081	0.00542238	0.0406794
Matr3	2221.94	-1.05164	0.345877	-3.04049	0.00236191	0.0221138
Selm	761.765	-1.04028	0.303883	-3.42328	0.000618704	0.00779289
Acot2	517.86	-1.03387	0.249299	-4.14713	3.36674e-05	0.000727424
Hddc2	793.52	-1.03302	0.304893	-3.38812	0.000703734	0.00858666
Rcbtb2	610.6	-1.03217	0.328096	-3.14595	0.00165549	0.016901
Timm17b	977.698	-1.02461	0.346694	-2.95539	0.00312277	0.0274272
Rbm5	2844.73	-1.0239	0.302623	-3.38342	0.000715887	0.00871979
Tmem138	615.515	-1.01348	0.351748	-2.88125	0.00396095	0.0324773
Arfgef1	795.275	-1.0024	0.37307	-2.6869	0.00721194	0.0497771
Mfap3	1189.23	-1.00167	0.360657	-2.77736	0.00548027	0.0409979
Sec24d	1526.56	-1.00059	0.35497	-2.81879	0.00482044	0.0371153
Papss1	855.948	-0.997919	0.321599	-3.10299	0.00191574	0.0188672
Fosl2	861.946	-0.995034	0.364096	-2.73289	0.00627812	0.0452618
Smo	415.523	-0.994017	0.361128	-2.75253	0.00591359	0.0435503
Rab9	620.329	-0.990391	0.345107	-2.86981	0.00410724	0.0332079
Ptpn2	775.089	-0.986972	0.357995	-2.75695	0.00583438	0.0430799
H1f0	1272.1	-0.978918	0.329547	-2.9705	0.00297318	0.026394
Mbtd1	469.136	-0.97054	0.351113	-2.76418	0.00570654	0.0423188
Tmem256	922.717	-0.966487	0.343202	-2.81608	0.00486129	0.0373888
Hnrnpa2b1	11108.7	-0.962837	0.346754	-2.77672	0.00549111	0.0409979
Zfr	2140.37	-0.961028	0.323857	-2.96745	0.00300285	0.026607
Atraid	885.83	-0.9455	0.328813	-2.8755	0.0040339	0.0328719
Id2	3974.44	-0.940208	0.319522	-2.94255	0.00325521	0.0283423
Parp1	1268.38	-0.936677	0.334246	-2.80236	0.00507299	0.0386361
Lamb1	4835.17	-0.930131	0.261102	-3.56233	0.000367575	0.00510606
4933434E20Rik	2813.93	-0.926391	0.303477	-3.05259	0.00226879	0.0213866
Rhoq	625.583	-0.925579	0.331675	-2.79062	0.00526077	0.0398502
Wac	588.154	-0.922326	0.340214	-2.71102	0.00670761	0.047409
Ensa	1457.12	-0.922096	0.32465	-2.84028	0.00450741	0.0354048
Rsu1	1640.3	-0.901476	0.297615	-3.02901	0.00245361	0.0227599
Ube2e3	1004.21	-0.900354	0.255444	-3.52466	0.000424032	0.00572056
Add1	2421.9	-0.886278	0.289948	-3.05668	0.00223806	0.0212661
Sdha	5057.9	-0.884431	0.328722	-2.69052	0.00713412	0.0494285
Paics	3801.31	-0.883661	0.251782	-3.50963	0.000448732	0.00597912
Anxa6	6802.62	-0.88039	0.254403	-3.46061	0.000538957	0.00695691
Dhrs4	562.924	-0.876773	0.319439	-2.74472	0.00605621	0.0441836
Ctsl	9871.7	-0.874042	0.315253	-2.77252	0.00556249	0.0413989
Ccdc50	722.178	-0.868939	0.251486	-3.45522	0.00054985	0.00706504
Fcgrt	1702.14	-0.86619	0.299774	-2.88948	0.00385884	0.0318598
Ilf3	3251.26	-0.865232	0.307707	-2.81187	0.00492539	0.037799
AW209491	507.039	-0.863424	0.293701	-2.93981	0.00328418	0.0285119
Echs1	2908.76	-0.861221	0.224406	-3.83777	0.000124154	0.0020957
Hsd17b10	1422.96	-0.859364	0.270152	-3.18104	0.00146749	0.0153003
Ganab	2264.37	-0.84956	0.289681	-2.93274	0.00335985	0.0290553
Desi2	386.269	-0.847932	0.273394	-3.1015	0.00192541	0.0189128
Ppp2r1a	5552.44	-0.845222	0.2266	-3.73001	0.00019147	0.00299111
Chmp3	1634.25	-0.840557	0.312584	-2.68906	0.00716538	0.0495961
Mxd4	883.814	-0.828891	0.246579	-3.36156	0.000775039	0.00931904
Chmp2a	1981.12	-0.828496	0.274326	-3.02012	0.00252675	0.0233261
Hmgb1	5408.68	-0.826811	0.289924	-2.85182	0.00434692	0.0346078
Ctdsp2	1352.86	-0.81777	0.260684	-3.13701	0.00170678	0.0172233
Sec11a	3993.86	-0.815834	0.278617	-2.92816	0.00340975	0.0292884
Ehmt1	1270.75	-0.814592	0.295405	-2.75755	0.00582368	0.0430236
Klf6	3217.41	-0.812771	0.259862	-3.1277	0.00176177	0.0176482
Mrpl42	1298.35	-0.811293	0.277429	-2.92432	0.00345204	0.0295253
Mrpl48	926.287	-0.805181	0.277815	-2.89826	0.00375238	0.031201
Arfgap1	1568.21	-0.804535	0.269577	-2.98443	0.00284107	0.0255115
Paip2	2742.73	-0.794194	0.18517	-4.28899	1.79486e-05	0.000438382
Snx17	2413.46	-0.778766	0.226518	-3.43799	0.000586051	0.00746192
Tcn2	2154.83	-0.733616	0.263529	-2.78381	0.00537246	0.0403751
Stx5a	1988.87	-0.723823	0.244453	-2.96099	0.00306651	0.0270516
Ssbp1	784.762	-0.705627	0.252141	-2.79854	0.00513338	0.0390537
Rtn3	584.246	-0.695539	0.249481	-2.78794	0.00530437	0.0400065
Plscr3	1778.24	-0.673582	0.223379	-3.01542	0.00256624	0.0236175
Eri3	1172.28	-0.655256	0.219904	-2.97974	0.00288493	0.0258228
Glmp	2165.79	-0.647968	0.212888	-3.0437	0.00233684	0.0219083
Prdx4	2967.13	-0.601897	0.222384	-2.70657	0.0067983	0.0478094
Vdac2	5955.41	0.536351	0.162824	3.29406	0.000987526	0.0113679
Rpl3-ps1	542.667	0.627154	0.22963	2.73115	0.0063114	0.0454085
Ube2g2	1162.09	0.630088	0.195775	3.21843	0.00128896	0.0137763
Dnaja2	1970.63	0.63992	0.210965	3.03329	0.002419	0.0225281
Rchy1	755.114	0.64944	0.233295	2.78377	0.00537309	0.0403751
Ppic	7507.07	0.672174	0.234451	2.86702	0.00414361	0.033425
Ahsa1	1805.52	0.675647	0.234986	2.87526	0.00403695	0.0328719
Arpc2	4670.6	0.678514	0.240499	2.82127	0.00478334	0.0369308
Psmd7	3664.34	0.688352	0.233358	2.94976	0.00318017	0.0278549
Ythdf2	1312.25	0.698319	0.218747	3.19237	0.00141113	0.0148005
Ddx24	2258.65	0.710179	0.251026	2.8291	0.00466788	0.0362788
Psmc5	4777.48	0.710719	0.264362	2.68843	0.0071789	0.0496262
Ddx21	1128.31	0.726795	0.270525	2.68662	0.007218	0.0497771
Zfp706	1192.72	0.747798	0.253349	2.95165	0.0031608	0.0277266
Ywhaz	4045.97	0.754084	0.265777	2.83728	0.00454999	0.0355734
Nolc1	1704.82	0.766469	0.2538	3.01998	0.00252793	0.0233261
Tpm3	4028.82	0.766959	0.211506	3.62618	0.000287645	0.00417615
Bms1	601.967	0.77764	0.287195	2.70771	0.00677488	0.0477163
Ssu72	1231.59	0.786423	0.275895	2.85044	0.00436593	0.0347001
Acot7	3312.72	0.788965	0.274221	2.87711	0.00401335	0.0327695
Brd3	1624.92	0.79014	0.278141	2.84079	0.0045002	0.0354048
Rcn1	1202.44	0.790154	0.291353	2.71202	0.00668752	0.0472908
Cct3	8012.2	0.795397	0.218069	3.64746	0.000264844	0.00391112
Rhoc	3236.46	0.799098	0.285871	2.79531	0.00518495	0.0393395
Tomm22	2157.15	0.80042	0.195268	4.09908	4.14792e-05	0.000869453
Clic1	7956.16	0.800876	0.282019	2.83979	0.00451429	0.0354182
Uck2	924.487	0.80748	0.287121	2.81233	0.00491833	0.0377655
Set	7107.92	0.813802	0.252135	3.22764	0.00124815	0.0135291
Pcolce	3188.22	0.81557	0.278163	2.93198	0.00336808	0.0290727
Smg7	837.82	0.825556	0.28896	2.85699	0.00427676	0.0342824
Vim	11628.6	0.826492	0.300566	2.74978	0.00596349	0.0438259
Hars	2184.55	0.828455	0.269384	3.07537	0.00210243	0.0202931
Srp19	1654.96	0.829525	0.25773	3.21858	0.00128826	0.0137763
Cep120	493.68	0.840135	0.309637	2.71329	0.00666183	0.0471329
Utp11l	1224.54	0.848215	0.238597	3.55502	0.000377956	0.00520394
BC031181	1217.33	0.85373	0.26246	3.2528	0.00114272	0.0126664
Ncl	8973.47	0.854252	0.315581	2.70692	0.00679113	0.0477829
Fam120a	1133.49	0.858159	0.267327	3.21014	0.00132669	0.0140725
Txn1	4079.27	0.864367	0.319676	2.70389	0.00685338	0.0481081
Ssbp3	1109.38	0.89135	0.270082	3.30029	0.000965863	0.0111735
Pten	275.46	0.891623	0.326697	2.72921	0.00634866	0.0456064
Eif3g	2951.18	0.898443	0.300181	2.993	0.00276248	0.0249815
Fkbp1a	1903.34	0.920498	0.242119	3.80184	0.000143625	0.00236746
Txnl1	1375.48	0.921015	0.286469	3.21506	0.00130417	0.0139072
Cnn2	7615.17	0.921791	0.319947	2.88107	0.00396326	0.0324773
Rpa2	1163.55	0.921814	0.33864	2.72211	0.00648675	0.0463196
Syngr2	1595.44	0.928464	0.312519	2.9709	0.00296925	0.0263925
Lrrc8c	507.179	0.928676	0.27615	3.36293	0.000771186	0.00928066
Dus1l	392.294	0.930232	0.300852	3.09199	0.0019882	0.0194174
Grpel1	4142.23	0.932851	0.274464	3.39882	0.000676783	0.00834482
Slc25a3	2871.73	0.941467	0.323022	2.91456	0.00356194	0.0302077
Drosha	542.923	0.941971	0.309049	3.04797	0.00230391	0.0216429
Ppp2ca	1359.53	0.944547	0.287998	3.2797	0.00103918	0.0118268
Cnn3	2371.97	0.954446	0.328294	2.90729	0.0036458	0.0306047
Rnf169	373.096	0.955606	0.35139	2.7195	0.006538	0.0465381
Mrpl19	778.798	0.95863	0.308581	3.10657	0.00189269	0.0186795
Ppid	1258.49	0.958728	0.339874	2.82083	0.00478992	0.0369613
Leprotl1	615.172	0.960857	0.240782	3.99056	6.59171e-05	0.0012578
Arpc1b	5157.74	0.960885	0.210371	4.56757	4.93406e-06	0.000144966
Tacc2	847.905	0.962923	0.329054	2.92634	0.00342977	0.0294064
Thyn1	364.272	0.969307	0.358976	2.7002	0.00692978	0.0484569
Pmepa1	1523.26	0.974245	0.303284	3.21232	0.00131667	0.013998
Mycbp	535.292	0.976915	0.192834	5.0661	4.06043e-07	1.77647e-05
Ap1s1	2182.56	0.985799	0.340068	2.89883	0.0037456	0.0311815
Stip1	3799.06	0.985892	0.212486	4.63979	3.48764e-06	0.000109576
Tspo	2403.92	0.990684	0.323299	3.06429	0.00218184	0.0208371
Pin1	1399.94	0.992507	0.237479	4.17935	2.92345e-05	0.000654815
Prps1	643.572	0.998477	0.362499	2.75442	0.00587954	0.0433223
Rrn3	1751.33	1.00242	0.363016	2.76138	0.00575585	0.0425923
B2m	4877.31	1.00647	0.288189	3.49239	0.000478716	0.00630346
Gusb	1218.96	1.01368	0.363576	2.78807	0.00530225	0.0400065
Capzb	5925.58	1.01454	0.258684	3.92194	8.78403e-05	0.00159384
Tns3	473.23	1.01479	0.266165	3.81265	0.000137485	0.00228232
Mprip	2355	1.02198	0.326112	3.13383	0.00172542	0.0173766
Smim3	1276.79	1.02579	0.351321	2.9198	0.0035026	0.0298305
Mthfd2	1774.89	1.03271	0.362015	2.85268	0.00433523	0.0345343
Nars	4178.56	1.03307	0.285859	3.61391	0.000301618	0.00432678
Ifitm3	2714.03	1.0334	0.29179	3.54158	0.000397739	0.00542843
Rnf181	2112.71	1.03869	0.350318	2.965	0.0030268	0.0267854
Ywhag	1523.8	1.03889	0.305835	3.3969	0.000681537	0.00838136
Pgam1	1084.6	1.04	0.326577	3.18456	0.00144975	0.0151378
Lsm12	798.233	1.04426	0.299096	3.49139	0.000480506	0.00631265
Larp1	712.05	1.0525	0.366942	2.86831	0.00412674	0.033308
Fam50a	413.983	1.05692	0.362126	2.91866	0.00351537	0.0299211
Jmjd6	1237.29	1.05787	0.359853	2.93974	0.00328484	0.0285119
Sigmar1	1151.05	1.06075	0.330111	3.21331	0.00131215	0.0139605
Slc25a11	1310.23	1.06425	0.358161	2.97143	0.00296418	0.0263641
9530082P21Rik	428.132	1.06531	0.382686	2.78376	0.0053732	0.0403751
Eftud2	2104.26	1.07102	0.293656	3.64718	0.000265135	0.00391129
Hspa9	2711.82	1.07166	0.332865	3.2195	0.00128414	0.0137667
Man2a2	369.028	1.07216	0.393705	2.72327	0.00646393	0.0462217
Eif2s1	3202.23	1.07466	0.359878	2.98618	0.00282488	0.0253823
Pfn1	982.093	1.07538	0.375509	2.8638	0.00418598	0.033728
Mrps7	945.368	1.07556	0.327364	3.28552	0.00101794	0.0116607
Tubb6	11085.9	1.07573	0.317527	3.38784	0.00070445	0.00858793
Clta	640.956	1.07877	0.369109	2.92264	0.00347081	0.0296159
Cep170	583.428	1.08275	0.373659	2.89769	0.00375916	0.0312127
Pdlim1	2901.9	1.09055	0.270768	4.0276	5.63481e-05	0.00110378
Myo10	558.843	1.09237	0.332426	3.28606	0.00101599	0.0116478
Dnajc15	559.065	1.09848	0.388678	2.8262	0.00471041	0.0364882
Dstn	6332.5	1.10823	0.340176	3.2578	0.00112279	0.0125225
Hsp90aa1	6209.89	1.10908	0.344692	3.21759	0.0012927	0.0137954
Timm17a	2532.14	1.11301	0.328147	3.39181	0.000694331	0.00850889
Pcmt1	1565.01	1.11433	0.323027	3.44966	0.000561299	0.00718586
Nxt1	503.37	1.11542	0.362382	3.07802	0.0020838	0.020141
Nploc4	1091.12	1.11739	0.375597	2.97496	0.00293031	0.0261295
Tubb4b	3793.12	1.11899	0.266238	4.20297	2.63438e-05	0.00060256
Mcm5	2047.55	1.12354	0.413284	2.71856	0.0065567	0.046624
Angptl2	1664.41	1.12567	0.361992	3.10965	0.00187311	0.0185123
Exosc1	818.487	1.12789	0.293993	3.83646	0.000124819	0.00209935
Tulp3	348.8	1.13062	0.419383	2.69591	0.00701957	0.0489572
Ppp1r11	1478.69	1.13218	0.31295	3.61778	0.000297145	0.0042845
Mef2d	361.036	1.13383	0.42154	2.68973	0.00715093	0.0495205
Fam63a	1006.19	1.13444	0.333307	3.40359	0.000665062	0.00822956
Rsl1d1	4035.06	1.13774	0.320217	3.55302	0.000380838	0.00523335
Ran	6952.33	1.13777	0.254279	4.47447	7.65994e-06	0.000209752
Raver1	202.326	1.14138	0.411008	2.77703	0.00548582	0.0409979
Mrps23	893.797	1.14211	0.302118	3.78034	0.000156617	0.00252963
Glrx3	2741.67	1.14291	0.249325	4.58402	4.56115e-06	0.000136002
Tor1b	821.559	1.14584	0.393313	2.9133	0.00357626	0.0302615
Ncbp1	854.079	1.15166	0.390354	2.95029	0.00317475	0.0278316
Tspan9	2077.65	1.15579	0.278011	4.15735	3.21966e-05	0.000704314
Carhsp1	2702.59	1.15651	0.31205	3.70618	0.000210412	0.00324372
Cnnm4	994.451	1.1576	0.384156	3.01335	0.00258383	0.0237172
Memo1	428.983	1.15925	0.423875	2.73488	0.00624035	0.0450588
Trp53inp1	466.57	1.16358	0.403447	2.88409	0.00392549	0.0322962
Edf1	552.97	1.16419	0.365217	3.18766	0.00143428	0.0149985
Msn	5742.21	1.16859	0.433549	2.69541	0.00703025	0.0489653
Map1b	2933.76	1.17265	0.412861	2.8403	0.00450709	0.0354048
Tcf7l2	846.644	1.1745	0.395512	2.96957	0.00298216	0.026457
Bnip2	789.358	1.175	0.229014	5.13068	2.88695e-07	1.30788e-05
Ruvbl2	2057.75	1.17813	0.412543	2.85579	0.00429303	0.034315
Nop14	817.602	1.17918	0.326697	3.60939	0.000306912	0.00438928
Wdr55	468.532	1.18107	0.397455	2.97159	0.00296264	0.0263641
2700029M09Rik	218.213	1.18146	0.345268	3.42186	0.000621952	0.00782678
Slbp	1034.84	1.18261	0.360229	3.28296	0.00102725	0.01171
Ntan1	931.88	1.18631	0.291471	4.07007	4.69996e-05	0.00096219
Cirh1a	1886.88	1.1866	0.322382	3.68073	0.000232571	0.00351585
Iqgap1	6293.25	1.19152	0.282633	4.21579	2.48901e-05	0.000574928
Mpi	914.709	1.1927	0.292503	4.07757	4.55084e-05	0.000937126
Chchd4	661.666	1.19749	0.306815	3.90296	9.50217e-05	0.00169998
Atp5b	13658.6	1.19876	0.419744	2.85594	0.00429101	0.034315
Gtf2f2	703.297	1.20122	0.21212	5.66293	1.48811e-08	1.01451e-06
Mfge8	5572.16	1.20151	0.361018	3.32811	0.000874366	0.0103103
Snrpa1	2319.85	1.2035	0.256331	4.69509	2.66495e-06	8.66357e-05
Rai1	193.719	1.20553	0.404852	2.97771	0.00290411	0.0259544
Cflar	722.882	1.20577	0.282988	4.26084	2.0366e-05	0.000487258
Uba2	1877.74	1.20816	0.409643	2.9493	0.0031849	0.0278684
Nhp2	2311.86	1.21077	0.391263	3.09451	0.00197139	0.0192935
Grwd1	768.905	1.21199	0.295393	4.10298	4.0786e-05	0.000862062
Ube2q1	731.797	1.21421	0.38817	3.12805	0.00175972	0.0176482
Susd6	354.781	1.21422	0.407308	2.98109	0.00287221	0.0257581
Nomo1	683.567	1.21477	0.386676	3.14156	0.00168049	0.0170526
Lasp1	856.723	1.21636	0.353662	3.43934	0.00058314	0.00743834
C1qbp	396.03	1.21862	0.438984	2.776	0.00550324	0.0410667
Llph	321.625	1.22323	0.335291	3.64826	0.000264018	0.00390302
Errfi1	1916.11	1.22324	0.382959	3.19418	0.00140231	0.014719
Tyms	2345.02	1.22518	0.331039	3.70101	0.000214743	0.00328883
Cdc42se1	1449.93	1.22648	0.227526	5.39049	7.02653e-08	3.97906e-06
Ing1	487.569	1.22663	0.37379	3.2816	0.00103219	0.0117568
Serpine1	1020.3	1.2289	0.38269	3.21121	0.00132177	0.0140309
Eef1e1	882.828	1.22896	0.40531	3.03214	0.00242825	0.0225843
Phb2	583.12	1.22922	0.451311	2.72366	0.00645625	0.0461903
Cycs	2775.5	1.23035	0.328748	3.74254	0.000182167	0.00287132
Ecsit	524.857	1.23234	0.380013	3.2429	0.00118319	0.0130225
Elovl1	2077.79	1.23909	0.331984	3.73239	0.00018967	0.0029722
Ppt2	158.047	1.23932	0.40088	3.09149	0.00199155	0.0194366
Ahnak	4083.71	1.23982	0.288523	4.29712	1.73035e-05	0.000424101
Gatad2a	793.468	1.2431	0.320921	3.87355	0.000107261	0.00187827
Cinp	840.884	1.24619	0.288579	4.31837	1.57182e-05	0.000392788
Dsg2	527.386	1.24921	0.399319	3.12834	0.00175795	0.0176474
Ehd2	1750.4	1.24965	0.409356	3.05273	0.00226768	0.0213866
Mtfr1l	1670.52	1.25316	0.29452	4.25492	2.09128e-05	0.000496819
Rbm14	276.519	1.25729	0.456837	2.75217	0.00592025	0.0435765
Uhrf1	1010.75	1.25767	0.465282	2.70302	0.00687131	0.0481751
2200002D01Rik	240.16	1.25861	0.398916	3.15508	0.00160456	0.0164846
Foxp1	989.606	1.25967	0.288977	4.35908	1.3061e-05	0.00033595
Tagln2	19028.7	1.2606	0.292948	4.30317	1.68375e-05	0.000417047
Brms1	1106.53	1.26086	0.444159	2.83876	0.00452897	0.035474
Tsc2	786.356	1.26208	0.461198	2.73652	0.00620925	0.0448804
Pa2g4	5375.42	1.26249	0.242442	5.20737	1.91537e-07	9.40541e-06
Mtf1	216.98	1.26604	0.445439	2.84224	0.00447977	0.0353251
Wasf2	624.588	1.26647	0.347466	3.64488	0.000267521	0.00392896
Mical1	525.354	1.26696	0.463372	2.73421	0.00625293	0.0451265
Lsg1	1455.63	1.26822	0.361473	3.50848	0.000450683	0.00599942
Cyb5r4	248.99	1.26836	0.451456	2.80948	0.00496219	0.0379777
Dnajb6	255.202	1.26981	0.388865	3.26544	0.00109294	0.0122892
Arl16	431.654	1.26996	0.412443	3.07913	0.00207609	0.0200803
Tmbim1	1579.83	1.27018	0.328187	3.8703	0.000108703	0.00189642
Tmod3	1322.11	1.27256	0.337833	3.76683	0.000165335	0.00263262
Gtf3c5	537.619	1.27681	0.452763	2.82005	0.00480161	0.0369905
Hbegf	1573.93	1.27726	0.360293	3.54505	0.000392537	0.00536786
Eif2d	1474.88	1.27788	0.309343	4.13094	3.61284e-05	0.000773456
H6pd	888.764	1.27883	0.440005	2.9064	0.00365615	0.0306184
Rab31	2263.7	1.27965	0.372547	3.43486	0.00059286	0.00752815
Cstb	3720.22	1.28052	0.3676	3.48347	0.000494966	0.00646677
Kctd10	691.693	1.28075	0.452551	2.83007	0.00465382	0.0361895
Ptpn1	775.743	1.28188	0.384146	3.33695	0.000847034	0.0100471
Plxna1	786.371	1.2836	0.43729	2.93535	0.00333177	0.0288302
Rnf44	233.993	1.28392	0.397565	3.22947	0.00124021	0.0134757
Denr	1302.83	1.29465	0.250331	5.17177	2.31888e-07	1.08918e-05
Nudt3	403.709	1.29553	0.372764	3.47547	0.000509951	0.00661063
Thoc3	323.16	1.29675	0.473245	2.74013	0.00614149	0.0445282
Drap1	197.301	1.30583	0.427368	3.05552	0.0022467	0.0213207
Prss23	324.726	1.30872	0.460986	2.83897	0.00452598	0.0354703
Glipr2	3244.86	1.31236	0.287117	4.57082	4.85808e-06	0.000143636
Fubp3	609.604	1.31308	0.403111	3.25737	0.0011245	0.0125237
Dync1li1	1611.45	1.3184	0.263335	5.00654	5.54169e-07	2.29579e-05
Trmt10c	332.372	1.31938	0.487185	2.70817	0.0067656	0.0476989
Smg5	348.683	1.32446	0.426934	3.10226	0.00192048	0.0188874
Fam129b	1006.94	1.32509	0.482815	2.74451	0.00606013	0.0441892
Slc39a6	819.375	1.32572	0.351103	3.77587	0.000159453	0.00256513
Idh3a	3105.72	1.32624	0.453158	2.92667	0.0034261	0.0293929
Pea15a	2755.2	1.32645	0.39	3.40115	0.000671026	0.00828109
Cndp2	1626.74	1.3294	0.265016	5.01631	5.26733e-07	2.19509e-05
Psmd3	410.483	1.33091	0.474891	2.80256	0.00506995	0.038634
Ywhah	988.41	1.33453	0.327984	4.06891	4.72342e-05	0.000964182
Mcm3	2003.28	1.33659	0.341974	3.90847	9.2884e-05	0.00167025
Utp6	546.334	1.34037	0.291553	4.59733	4.27941e-06	0.00012897
Pip5k1a	747.679	1.34045	0.430958	3.1104	0.00186834	0.0184782
Mboat7	410.528	1.34072	0.454997	2.94666	0.00321223	0.0280581
Eif1ad	1177.68	1.34194	0.371185	3.61528	0.000300019	0.00431104
Gak	643.198	1.34315	0.442347	3.03641	0.00239415	0.0223709
E2f3	173.308	1.34467	0.350414	3.83737	0.000124359	0.00209664
Jag1	870.824	1.34628	0.392305	3.43171	0.000599789	0.00760237
Pop7	597.437	1.34741	0.323709	4.16242	3.14898e-05	0.000695351
RP23-110C17.2	1031.92	1.35302	0.38398	3.52367	0.000425621	0.00573099
Snrnp40	552.434	1.35355	0.349632	3.87136	0.000108232	0.00189291
Ncaph	675.04	1.35643	0.380169	3.56798	0.000359743	0.0050221
Eif5a	10214.9	1.36041	0.368593	3.69081	0.000223539	0.00340128
Tnfrsf12a	5880.88	1.36276	0.294177	4.63244	3.6138e-06	0.000112284
Cd24a	1062.66	1.36647	0.424087	3.22214	0.00127235	0.0136836
Bmp1	2325.87	1.36705	0.391839	3.4888	0.000485192	0.00636231
Gm14005	207.975	1.36716	0.435812	3.13704	0.00170665	0.0172233
Bcl2l1	1124.03	1.36868	0.331066	4.13417	3.56237e-05	0.000764983
Rabgef1	471.911	1.37558	0.343857	4.00043	6.32274e-05	0.00121307
Nup43	636.575	1.37574	0.415155	3.31379	0.000920419	0.010754
Ninj1	530.819	1.38261	0.44322	3.11946	0.00181184	0.0180208
Slc7a6	1064.09	1.38396	0.337503	4.10059	4.12104e-05	0.000867704
Mtr	294.659	1.38456	0.456616	3.03222	0.00242764	0.0225843
Ppp1r7	1005.8	1.38783	0.473689	2.92983	0.00339151	0.0291674
Adipor1	868.568	1.38829	0.375496	3.69722	0.000217971	0.00333099
Tmem181a	191.889	1.39026	0.451115	3.08184	0.00205726	0.0199531
Pcna	1765.14	1.39279	0.245219	5.67976	1.34881e-08	9.28564e-07
Aatf	291.398	1.39364	0.512281	2.72046	0.00651902	0.0464737
Apbb2	1727.32	1.39469	0.218593	6.3803	1.76737e-10	2.13973e-08
Fbxo7	165.326	1.3986	0.458174	3.05256	0.00226901	0.0213866
Phgdh	3852.69	1.40003	0.412944	3.39036	0.000698008	0.00854164
Naa25	1181.67	1.40024	0.361764	3.87058	0.000108578	0.00189642
Heatr3	237.782	1.40127	0.430824	3.25255	0.00114376	0.012668
Ubl3	449.059	1.40176	0.515804	2.71762	0.00657534	0.0466855
Cmip	438.391	1.40254	0.487414	2.87751	0.00400826	0.032766
Ttll5	275.549	1.40425	0.511274	2.74657	0.0060222	0.0440095
Ube2m	424.852	1.40687	0.449818	3.12764	0.00176215	0.0176482
Nop2	1669	1.40839	0.362238	3.88802	0.000101064	0.00178983
Pak1ip1	1987.87	1.40966	0.316441	4.45473	8.40003e-06	0.000229059
Cdc45	523.884	1.41374	0.36591	3.86362	0.000111719	0.00192987
Lef1	90.0535	1.41724	0.497916	2.84635	0.00442232	0.0350372
Rgs12	564.66	1.41959	0.479564	2.96016	0.00307475	0.0271072
Tcof1	383.879	1.42788	0.498775	2.86276	0.00419963	0.0338186
Tmub2	909.428	1.42893	0.37932	3.76707	0.000165172	0.00263262
Plekha3	157.37	1.43064	0.51903	2.75636	0.00584478	0.043134
Tnfrsf10b	437.077	1.43111	0.434998	3.28992	0.00100214	0.0115172
Bloc1s2	513.822	1.44074	0.307896	4.67931	2.87841e-06	9.25044e-05
Ubr2	428.901	1.44191	0.447505	3.22211	0.00127249	0.0136836
Nufip1	210.705	1.44367	0.480983	3.00151	0.00268644	0.0244355
Trim25	333.553	1.44772	0.519969	2.78423	0.00536545	0.0403751
Nsun2	916.348	1.44884	0.437417	3.31226	0.000925467	0.0108008
Hk2	1254.04	1.45708	0.4451	3.27361	0.00106183	0.0120329
Cish	496.036	1.46054	0.38902	3.75441	0.000173753	0.00275416
Nubp2	1231	1.46095	0.400757	3.64547	0.000266902	0.003925
Micall1	143.487	1.46166	0.533105	2.74179	0.00611049	0.044355
Mxra7	207.956	1.46661	0.38866	3.77349	0.000160977	0.00257782
Myo1c	2041.61	1.47045	0.414852	3.54452	0.000393336	0.00537354
Tbl3	1399.13	1.47238	0.381049	3.86402	0.000111537	0.00192987
Dnm2	812.453	1.47317	0.397995	3.70147	0.000214358	0.00328651
Ykt6	2307	1.4735	0.489244	3.0118	0.00259706	0.023811
Eif2b4	660.597	1.4757	0.32708	4.51173	6.43002e-06	0.000180734
Pmpca	1377.16	1.47908	0.546913	2.70443	0.00684224	0.0480857
Zadh2	461.561	1.48359	0.187647	7.9063	2.65161e-15	1.24131e-12
Cerk	288.985	1.48394	0.552409	2.6863	0.00722475	0.0497771
Myh9	2667.28	1.48621	0.285783	5.20048	1.98773e-07	9.69296e-06
Polk	215.843	1.4889	0.523249	2.84549	0.00443435	0.0350851
Pycard	225.434	1.49047	0.393447	3.78824	0.000151718	0.00247714
Nudt18	318.931	1.49149	0.386101	3.86294	0.00011203	0.00193286
Upf1	105.394	1.49666	0.514727	2.90768	0.00364125	0.0306047
Anks1	141.213	1.5	0.506313	2.96259	0.00305059	0.0269619
Capn2	2010.87	1.50197	0.276611	5.42989	5.63882e-08	3.28596e-06
Asb7	138.327	1.50348	0.49778	3.02037	0.00252469	0.0233261
Actn1	1278.53	1.50507	0.231795	6.49313	8.40688e-11	1.16897e-08
Litaf	5829.43	1.50682	0.276083	5.45784	4.81965e-08	2.844e-06
Cad	696.908	1.50763	0.386109	3.90467	9.43558e-05	0.00169022
Ppa1	2262.48	1.50936	0.387927	3.89084	9.98974e-05	0.0017759
Sertad1	665.915	1.50983	0.432375	3.49195	0.000479507	0.00630543
Gars	1941.58	1.51307	0.332656	4.54845	5.40437e-06	0.000156171
Gan	358.228	1.51393	0.543059	2.78778	0.00530705	0.0400065
Zdhhc13	223.752	1.51504	0.514227	2.94625	0.00321657	0.0280581
Nudt22	360.493	1.5162	0.523131	2.89832	0.0037517	0.031201
Cacybp	1017.73	1.51645	0.543775	2.78875	0.00529122	0.039973
S100a13	315.716	1.52063	0.536604	2.8338	0.00459988	0.0358296
Slc9a3r2	692.192	1.52066	0.342322	4.4422	8.90417e-06	0.000239102
Tuba4a	1177.11	1.52447	0.497509	3.0642	0.00218253	0.0208371
Ergic1	903.385	1.52703	0.260359	5.86509	4.48884e-09	3.54164e-07
Surf6	342.218	1.5281	0.567829	2.69112	0.00712131	0.0493885
Senp2	297.351	1.53228	0.512279	2.9911	0.00277972	0.0250728
Rps27l	3072.7	1.53349	0.331275	4.62906	3.67321e-06	0.000113377
Armc1	759.409	1.53445	0.322341	4.76031	1.93295e-06	6.57297e-05
Nnmt	281.81	1.54063	0.572062	2.69312	0.00707867	0.0492143
Prep	740.413	1.54158	0.440411	3.50032	0.000464701	0.00614525
1700017B05Rik	772.543	1.54585	0.46792	3.30365	0.000954347	0.0110585
Vps36	1455.34	1.54764	0.278666	5.55374	2.79625e-08	1.76078e-06
Dlg5	395.573	1.54793	0.368702	4.19832	2.68898e-05	0.00061405
U2af2	152.7	1.55342	0.422903	3.67322	0.000239511	0.00359369
Arfgef2	230.261	1.55428	0.505729	3.07335	0.00211672	0.0203611
Des	1193.42	1.56489	0.494695	3.16334	0.00155969	0.0160707
Manf	1014.46	1.5654	0.476336	3.28633	0.00101503	0.0116463
Gsto1	1369.35	1.56994	0.41592	3.77461	0.000160258	0.00257218
Kctd11	1376.95	1.57039	0.380101	4.1315	3.60402e-05	0.000772745
Ercc5	407.248	1.57299	0.48053	3.27345	0.00106243	0.0120329
F2r	1769.31	1.57345	0.507839	3.09833	0.00194614	0.019073
Mllt11	694.597	1.57677	0.335175	4.70431	2.5473e-06	8.30028e-05
Scyl3	358.395	1.57948	0.545977	2.89295	0.00381647	0.0316029
Prpf4	764.607	1.58183	0.336173	4.7054	2.53374e-06	8.27532e-05
Psrc1	449.474	1.58469	0.543338	2.91659	0.00353884	0.0300662
Mfhas1	453.953	1.58477	0.483592	3.27708	0.00104887	0.0119081
Gm11974	404.478	1.58529	0.506028	3.1328	0.00173147	0.0174064
Pitpnm1	131.482	1.58722	0.547868	2.89709	0.00376638	0.0312434
Adrm1	673.962	1.59052	0.553677	2.87265	0.00407043	0.0330625
Irf9	294.591	1.59431	0.569885	2.7976	0.0051484	0.0391045
Sesn2	470.575	1.59481	0.529976	3.00922	0.00261922	0.0239637
Slc25a13	435.707	1.59646	0.510465	3.12746	0.00176322	0.0176482
Rwdd1	253.247	1.59859	0.335538	4.76425	1.89562e-06	6.49319e-05
Plk2	4604.57	1.59985	0.362426	4.4143	1.01338e-05	0.000268021
Txnrd1	1172.11	1.60143	0.431421	3.71198	0.000205648	0.00318425
Pgd	2339.97	1.60821	0.283593	5.67084	1.42103e-08	9.73509e-07
Gcsh	1336.12	1.60882	0.477718	3.36772	0.000757934	0.00915255
Prkab1	544.123	1.60946	0.560993	2.86895	0.00411831	0.0332782
Plekho2	696.527	1.60994	0.339784	4.73812	2.15715e-06	7.23031e-05
Tes	1880.2	1.61149	0.28868	5.58227	2.37396e-08	1.54351e-06
Sulf2	1745.24	1.61519	0.353078	4.57461	4.77118e-06	0.000141663
Pdgfb	493.75	1.62041	0.499742	3.24249	0.00118489	0.0130296
Parl	1181.89	1.62711	0.422006	3.85565	0.000115423	0.00197683
Cc2d1a	141.396	1.6313	0.531078	3.07167	0.00212863	0.0204337
Fbln2	26911.1	1.6318	0.374687	4.3551	1.33006e-05	0.000341488
Necap1	1160.62	1.63384	0.352476	4.63533	3.56364e-06	0.000110971
Srm	682.918	1.63428	0.470836	3.47101	0.00051851	0.00671148
Pwp2	385.613	1.63497	0.475372	3.43934	0.000583138	0.00743834
Diap1	260.253	1.63956	0.58979	2.7799	0.00543755	0.0407497
Arhgef1	194.111	1.64042	0.588143	2.78915	0.00528459	0.0399477
Tmem134	115.415	1.64119	0.560166	2.92983	0.00339151	0.0291674
Aste1	114.807	1.64315	0.589251	2.78854	0.00529461	0.0399771
Arhgap23	129.872	1.64542	0.512008	3.21367	0.00131051	0.0139536
Dynll2	50.3369	1.6456	0.597199	2.75552	0.00585981	0.0431996
Vps33b	188.577	1.64568	0.569017	2.89215	0.00382616	0.0316458
Asf1b	855.396	1.64745	0.391109	4.21226	2.52829e-05	0.000581134
Ifi30	921.621	1.64768	0.267878	6.15086	7.70641e-10	7.73063e-08
Nav2	483.758	1.65073	0.46735	3.5321	0.000412273	0.00558337
Cyld	313.595	1.65233	0.612915	2.69586	0.00702078	0.0489572
S100a6	5713.68	1.65781	0.544305	3.04575	0.00232103	0.0217891
Irgm1	1045.47	1.6581	0.541895	3.05983	0.00221465	0.0211008
Cyb5r1	818.942	1.65958	0.350481	4.73516	2.18886e-06	7.30175e-05
Bcar1	631.421	1.65997	0.525621	3.15811	0.00158798	0.0163382
Icmt	560.343	1.66537	0.473649	3.51604	0.000438029	0.00586046
Serinc2	3109.73	1.67183	0.461066	3.626	0.000287846	0.00417615
Ranbp1	1691.76	1.67185	0.403538	4.14298	3.42826e-05	0.000738443
Psph	769.032	1.67991	0.555773	3.02265	0.00250571	0.0231666
Itm2c	916.384	1.68288	0.458244	3.67245	0.000240238	0.00360074
Cd9	1223.22	1.68594	0.617962	2.72822	0.00636767	0.0456963
Ttll12	524.202	1.68958	0.419931	4.02347	5.73477e-05	0.00111705
Rrm2	2111.65	1.69576	0.367963	4.6085	4.05582e-06	0.000123826
Csk	328.722	1.69614	0.507598	3.34151	0.000833231	0.00991686
Nol6	580.135	1.69671	0.461767	3.67438	0.00023843	0.00358129
Hspb1	149.318	1.69975	0.465231	3.65357	0.00025862	0.00384753
Tsr3	123.881	1.7006	0.494859	3.43654	0.000589192	0.00748834
Iffo2	356.213	1.70653	0.526332	3.2423	0.00118569	0.0130296
Krt19	5705.57	1.70938	0.416637	4.10279	4.08197e-05	0.000862062
Cttnbp2nl	1218.25	1.71047	0.362468	4.71895	2.37067e-06	7.81542e-05
Trim8	233.658	1.71878	0.488278	3.5201	0.000431392	0.00578098
Rrp9	537.159	1.72149	0.595	2.89326	0.00381269	0.0315902
Srgap1	124.582	1.72402	0.484158	3.56086	0.000369648	0.00512472
Mrps15	128.693	1.72624	0.637638	2.70724	0.00678451	0.0477602
Alas1	996.959	1.72631	0.530595	3.25353	0.0011398	0.012644
Fhl1	1028.49	1.72856	0.601949	2.8716	0.00408394	0.0331148
1110008P14Rik	191.93	1.74173	0.42897	4.06025	4.90206e-05	0.000991997
Pdgfa	789.946	1.74393	0.353645	4.93132	8.16762e-07	3.15995e-05
Slc10a7	171.435	1.74435	0.648837	2.68842	0.007179	0.0496262
Pelp1	156.506	1.74757	0.554234	3.15313	0.00161528	0.0165826
Dusp14	479.963	1.75197	0.604306	2.89914	0.00374182	0.0311686
Gdpd5	538.661	1.75221	0.579413	3.0241	0.0024937	0.023086
Crim1	184.277	1.75228	0.595705	2.94153	0.003266	0.0284187
Pald1	718.73	1.7599	0.514779	3.41875	0.000629088	0.00787426
Ctif	124.757	1.76163	0.506539	3.47778	0.000505592	0.00658066
Piezo2	740.979	1.76396	0.396579	4.44793	8.66998e-06	0.000235374
Itpripl2	544.731	1.76521	0.454299	3.88557	0.000102092	0.00180123
Smurf1	601.725	1.76552	0.389284	4.53529	5.75242e-06	0.000165547
Eif6	3767.64	1.76629	0.382118	4.62237	3.79379e-06	0.000116842
Map2k3	1258.37	1.76651	0.369406	4.78205	1.73521e-06	6.00443e-05
Pgpep1	1690.33	1.76795	0.379168	4.66271	3.12072e-06	9.98345e-05
Cisd1	753.874	1.7689	0.654846	2.70125	0.00690791	0.0483381
Gm13461	16.4294	1.77304	0.64899	2.73199	0.00629526	0.0453435
Trabd	332.779	1.7735	0.451925	3.92433	8.69732e-05	0.00158424
Csnk1e	904.102	1.785	0.365218	4.8875	1.02123e-06	3.85858e-05
Sept6	1071.94	1.78763	0.377115	4.74027	2.13432e-06	7.17091e-05
Meox1	281.348	1.78849	0.573738	3.11727	0.00182535	0.0181168
Asap1	887.208	1.78897	0.448225	3.99123	6.57311e-05	0.00125596
Gm23455	29.5966	1.78985	0.652812	2.74175	0.00611128	0.044355
Rab35	240.904	1.79162	0.5502	3.2563	0.00112872	0.0125609
Stxbp1	291.143	1.79823	0.598294	3.00559	0.00265067	0.0241884
S1pr3	2422.81	1.79901	0.44515	4.04136	5.31425e-05	0.00105713
Stub1	200.487	1.79918	0.613627	2.93205	0.00336736	0.0290727
Col18a1	2104.03	1.80193	0.496484	3.62939	0.000284089	0.00413808
Klhl21	324.664	1.80593	0.659408	2.73872	0.00616797	0.044651
Zswim1	224.372	1.80633	0.598224	3.01949	0.00253205	0.0233334
Elac2	223.514	1.81253	0.588548	3.07966	0.00207235	0.0200685
Bag2	906.903	1.81789	0.415476	4.37545	1.21185e-05	0.000316342
Lrp12	208.031	1.82326	0.595827	3.06005	0.002213	0.0210993
Dnajc2	380.68	1.82514	0.483618	3.77394	0.000160692	0.0025762
Elk3	549.945	1.82721	0.46156	3.95877	7.53355e-05	0.00140179
Abr	337.509	1.82828	0.559471	3.26787	0.00108359	0.0122066
Mrps22	234.063	1.83022	0.508632	3.59833	0.000320267	0.00455106
Aldh1l2	439.914	1.8339	0.611302	2.99999	0.00269984	0.0245224
Eaf1	457.06	1.83442	0.530498	3.45793	0.000544348	0.00700717
Rusc1	100.706	1.83501	0.675798	2.71532	0.00662119	0.0468926
Bcr	1596.92	1.83677	0.482547	3.8064	0.000141004	0.00232972
Nnat	284.146	1.83739	0.565153	3.25114	0.00114942	0.0127206
Ncs1	1291.01	1.84081	0.266591	6.90499	5.02074e-12	1.0073e-09
Mrpl38	296.617	1.84106	0.581138	3.16803	0.00153473	0.0158717
Slmo2	1159.9	1.84229	0.384273	4.79422	1.63311e-06	5.69118e-05
Elmo2	1268.09	1.84347	0.413862	4.45432	8.41602e-06	0.000229059
Triobp	155.358	1.84396	0.677494	2.72173	0.00649412	0.0463196
Tmem43	2920.34	1.84936	0.35846	5.15917	2.48045e-07	1.15732e-05
Ddx27	789.472	1.85647	0.233416	7.95346	1.81375e-15	9.43421e-13
Tmem160	39.0372	1.86316	0.660557	2.82059	0.00479359	0.0369694
Tut1	645.305	1.86728	0.360463	5.18022	2.2162e-07	1.05348e-05
Dnajc9	1346.9	1.86962	0.304868	6.13257	8.6473e-10	8.43352e-08
Pctp	133.394	1.86995	0.636213	2.9392	0.00329065	0.0285295
Ppap2c	516.424	1.87068	0.56662	3.30147	0.000961794	0.0111356
Ckap2	597.854	1.87173	0.444141	4.21428	2.50575e-05	0.000576897
Pcbp4	168.152	1.87693	0.524359	3.57948	0.000344274	0.00483982
B4galt5	374.473	1.87831	0.292547	6.42053	1.358e-10	1.71817e-08
Ppm1g	836.214	1.88244	0.405022	4.64774	3.35584e-06	0.000105909
Ldlr	541.566	1.88401	0.484755	3.88651	0.000101695	0.00179648
Tor2a	289.653	1.88458	0.599413	3.14404	0.00166633	0.0169579
Hells	304.309	1.88781	0.512445	3.68392	0.000229671	0.00347575
Ifitm10	275.207	1.89103	0.692865	2.7293	0.00634697	0.0456064
Chd7	369.368	1.89531	0.422101	4.49018	7.1162e-06	0.00019712
Tln2	369.805	1.9025	0.60859	3.12608	0.00177153	0.0176853
Rftn1	289.236	1.90483	0.619976	3.07243	0.00212323	0.0203958
Tmem189	273.471	1.90616	0.570758	3.3397	0.000838697	0.00996503
Sdc1	691.428	1.91591	0.537906	3.5618	0.000368324	0.0051114
Mdm2	1160.83	1.91991	0.484234	3.96483	7.34479e-05	0.00137534
Fpgs	346.829	1.92239	0.662555	2.90148	0.0037141	0.0309928
Cdc34	473.353	1.92592	0.474234	4.06112	4.88384e-05	0.000989736
Zfp703	107.447	1.93801	0.473762	4.09068	4.30115e-05	0.000894895
Pycr2	540.59	1.93973	0.568296	3.41323	0.000641969	0.00799983
Ecm1	2338.44	1.94536	0.367821	5.28887	1.23073e-07	6.33127e-06
Col5a1	1627.31	1.94944	0.394096	4.94661	7.55173e-07	2.95422e-05
Htra1	997.539	1.95806	0.38671	5.06337	4.11909e-07	1.79654e-05
Cspg4	1310.32	1.9595	0.425836	4.60154	4.19379e-06	0.000127209
Rpl13	2250.7	1.96501	0.714777	2.74912	0.00597548	0.0438451
Oxa1l	966.816	1.9658	0.588919	3.33799	0.000843878	0.0100181
Mtcl1	89.5666	1.96786	0.50171	3.92231	8.77029e-05	0.0015934
Rrp12	339.041	1.97628	0.585385	3.37603	0.000735396	0.0088957
Sept8	312.076	1.97727	0.580939	3.40358	0.000665092	0.00822956
Rin3	375.042	1.98093	0.574993	3.44514	0.000570753	0.00729451
Tubb3	2387.56	1.98559	0.526233	3.77321	0.00016116	0.00257782
Dera	663.298	1.99021	0.669488	2.97274	0.00295155	0.0262851
Gpank1	230.103	1.99044	0.499005	3.98881	6.64046e-05	0.00126538
Fhl2	1809.62	1.99052	0.383939	5.18447	2.16626e-07	1.04639e-05
Rbck1	291.067	1.99466	0.4968	4.015	5.94445e-05	0.00114833
Lmna	4035.39	1.99896	0.329397	6.06854	1.29075e-09	1.20849e-07
Gm8174	30.7982	2.02434	0.748557	2.70432	0.00684444	0.0480857
Tuba1c	3106.1	2.02502	0.250321	8.08971	5.98083e-16	3.47534e-13
Ehd1	822.076	2.02853	0.408837	4.96171	6.98738e-07	2.77205e-05
Ptpn21	178.462	2.04212	0.470306	4.3421	1.41124e-05	0.000357753
Acsl5	653.545	2.04624	0.497189	4.11562	3.86146e-05	0.000819189
Bax	1945.85	2.04872	0.319085	6.42061	1.35726e-10	1.71817e-08
Zdhhc2	370.773	2.05088	0.626994	3.27097	0.00107179	0.0121193
Nudc	843.794	2.05328	0.341017	6.02104	1.733e-09	1.6118e-07
Furin	388.331	2.05417	0.341447	6.01606	1.78712e-09	1.6512e-07
Ipo13	563.108	2.05538	0.491365	4.18301	2.8767e-05	0.000648481
Usp12	147.116	2.06206	0.630929	3.2683	0.00108196	0.0122049
Gm15066	110.797	2.0762	0.568983	3.64896	0.000263304	0.00389656
Nuak2	363.553	2.08042	0.639282	3.25431	0.00113666	0.0126292
Ccdc136	353.638	2.08216	0.639725	3.25477	0.00113485	0.012619
Endod1	996.126	2.08238	0.358908	5.80199	6.55319e-09	4.92155e-07
Slc43a2	109.631	2.08427	0.695237	2.99793	0.00271816	0.0246283
Eml1	573.902	2.09155	0.516165	4.0521	5.07592e-05	0.00101983
Serpine2	2642.85	2.09303	0.557036	3.75745	0.000171654	0.00272397
Adcy7	488.648	2.09681	0.612276	3.42462	0.000615665	0.00776158
Zmat3	845.186	2.10126	0.356468	5.89468	3.75412e-09	3.08321e-07
Trim47	267.194	2.11506	0.738901	2.86245	0.00420385	0.0338332
Sh2b3	284.535	2.11731	0.658609	3.21482	0.00130524	0.0139081
Rab40c	304.478	2.12242	0.566017	3.74975	0.000177013	0.00279637
Nes	1433.84	2.1244	0.349442	6.0794	1.20635e-09	1.14473e-07
Slc6a8	631.084	2.13747	0.670803	3.18643	0.00144041	0.0150514
Apobec3	250.657	2.13835	0.725713	2.94656	0.00321334	0.0280581
Gprc5a	1032.9	2.14397	0.749677	2.85985	0.00423837	0.034072
Epha2	915.994	2.14524	0.465813	4.60537	4.11728e-06	0.000125158
Yam1	15.3544	2.14654	0.733787	2.92529	0.00344132	0.0294694
Tfpi2	434.586	2.14853	0.628175	3.42028	0.000625569	0.00784419
Emp1	1393.48	2.15052	0.493157	4.36073	1.29631e-05	0.000334658
Trim11	198.432	2.15151	0.760885	2.82764	0.00468922	0.0363842
Pxn	412.565	2.15367	0.621875	3.46318	0.000533823	0.00689698
Glrx5	149.25	2.15475	0.631021	3.41471	0.000638496	0.0079707
Cgnl1	1315.26	2.16398	0.348998	6.20056	5.62641e-10	5.8101e-08
Pmm1	1785.26	2.17134	0.456473	4.75677	1.96711e-06	6.67297e-05
Unc5b	3731.43	2.18248	0.347044	6.28877	3.19999e-10	3.56672e-08
Pidd1	462.955	2.192	0.699366	3.13426	0.00172287	0.0173697
Rasa3	576.546	2.19462	0.643483	3.41053	0.000648364	0.00805808
Hmga1	286.614	2.20056	0.467576	4.70631	2.52245e-06	8.25766e-05
Prdx5	5007.92	2.20614	0.301093	7.3271	2.3519e-13	6.74083e-11
Pxdc1	269.484	2.2107	0.650718	3.39732	0.000680488	0.00837579
Cdkn2aipnl	606.061	2.22751	0.449673	4.95361	7.28481e-07	2.87382e-05
Gas7	734.752	2.23285	0.522575	4.27279	1.93046e-05	0.000467437
Whrn	113.873	2.23289	0.496071	4.50114	6.75901e-06	0.000189468
Procr	323.511	2.23532	0.786899	2.84067	0.00450185	0.0354048
Mpv17l2	73.4027	2.23758	0.675575	3.31211	0.000925958	0.0108008
Shox2	41.0587	2.24038	0.820106	2.73182	0.00629859	0.0453435
Ddx31	198.358	2.25902	0.773167	2.92177	0.00348044	0.0296598
Mmrn2	448.405	2.26418	0.79579	2.84519	0.00443843	0.0350976
Zfp574	80.9629	2.27181	0.748293	3.036	0.00239742	0.0223866
Dusp7	167.422	2.27251	0.708646	3.20684	0.00134203	0.0142072
Sox9	284.801	2.27614	0.457609	4.97398	6.55928e-07	2.61701e-05
Aif1l	2040.43	2.27659	0.431245	5.2791	1.29819e-07	6.65393e-06
Itga3	3465.7	2.28099	0.471869	4.83395	1.33851e-06	4.88259e-05
Parp9	177.989	2.28259	0.83045	2.74862	0.0059846	0.0438841
Sept9	2114.07	2.28803	0.426802	5.36086	8.2826e-08	4.5616e-06
2900026A02Rik	263.362	2.28939	0.829338	2.7605	0.00577123	0.042681
Soga1	159.241	2.29444	0.606403	3.78369	0.000154521	0.00250877
C2cd2l	102.213	2.29559	0.849288	2.70296	0.00687256	0.0481751
Kctd9	186.759	2.3015	0.526346	4.37261	1.22772e-05	0.000319299
Inafm2	762.602	2.30822	0.590758	3.90722	9.33623e-05	0.00167456
Aen	711.915	2.30934	0.79249	2.91402	0.00356802	0.030241
Cda	164.108	2.31593	0.805285	2.87592	0.00402855	0.0328554
Abhd17a	175.183	2.31987	0.651718	3.55963	0.000371381	0.0051386
Arap3	232.593	2.32691	0.603678	3.85455	0.000115941	0.00198328
Dhps	152.919	2.33393	0.602482	3.87386	0.000107124	0.00187822
Scd1	216.813	2.33423	0.68892	3.38824	0.000703419	0.00858666
Flt1	555.168	2.34615	0.641978	3.65457	0.000257618	0.00383668
Gpc1	731.652	2.34692	0.509603	4.60539	4.11697e-06	0.000125158
Trim3	296.739	2.36181	0.733102	3.22167	0.00127447	0.0136944
Dusp4	112.998	2.36611	0.824407	2.87008	0.00410366	0.033198
Nol4l	573.732	2.36944	0.400665	5.91375	3.34402e-09	2.81218e-07
Atxn7l2	50.9104	2.36961	0.748722	3.16487	0.00155155	0.0160102
Pde12	122.316	2.37763	0.688859	3.45154	0.000557387	0.00714229
Itga5	3659.85	2.3874	0.294217	8.11441	4.8816e-16	3.03362e-13
Slc39a14	197.305	2.38805	0.448446	5.32517	1.00857e-07	5.36527e-06
Cdr2l	584.804	2.38976	0.377818	6.32516	2.52965e-10	2.88832e-08
Ethe1	302.933	2.39729	0.751535	3.18986	0.00142342	0.0149183
Htra3	230.338	2.39998	0.768103	3.12456	0.00178073	0.0177491
Agap3	197.32	2.4033	0.649569	3.69984	0.000215737	0.00330045
Tpst2	297.616	2.41159	0.431765	5.58543	2.33124e-08	1.52991e-06
Rhod	321.1	2.41641	0.797257	3.03091	0.00243818	0.0226557
Isg20	106.953	2.41882	0.773789	3.12594	0.00177237	0.0176853
Hpcal1	492.523	2.42013	0.519181	4.66144	3.13999e-06	0.000100223
Ostf1	465.6	2.42214	0.574435	4.21657	2.48049e-05	0.000573905
Col15a1	26.331	2.43011	0.890639	2.7285	0.00636237	0.0456816
Klf5	69.6635	2.43144	0.904611	2.68783	0.00719189	0.0496817
Dhcr24	113.219	2.44319	0.715176	3.4162	0.000635005	0.00793418
Zfpm1	12.0271	2.4465	0.837124	2.92251	0.00347226	0.0296159
Gas2l1	74.578	2.45069	0.845668	2.89793	0.00375635	0.0312127
Zak	997.332	2.45182	0.488711	5.01692	5.25076e-07	2.19509e-05
Crip2	8034.27	2.46183	0.566694	4.3442	1.39784e-05	0.000354997
Mybl2	98.3736	2.46199	0.914369	2.69255	0.00709076	0.0492496
Gpn2	88.3026	2.4622	0.876876	2.80792	0.00498625	0.038141
Pop1	158.625	2.46439	0.703347	3.5038	0.000458668	0.00607344
Mgat4b	11.4823	2.46666	0.884384	2.78913	0.00528502	0.0399477
Lyar	274.618	2.47256	0.476932	5.1843	2.16824e-07	1.04639e-05
Pitpnc1	479.478	2.47436	0.606749	4.07806	4.54138e-05	0.000936552
Tcirg1	675.594	2.47504	0.546581	4.52823	5.94808e-06	0.000170334
Smox	1002.04	2.48545	0.640548	3.88018	0.000104377	0.00183464
Ttyh2	1167.7	2.48617	0.429875	5.78348	7.31716e-09	5.38022e-07
Slc25a37	284.729	2.49267	0.672193	3.70826	0.000208685	0.00322063
Mcm10	193.737	2.49425	0.795992	3.13351	0.00172726	0.0173766
Rgs10	218.199	2.50125	0.770461	3.24643	0.00116861	0.0128923
Chst2	757.278	2.50379	0.54854	4.56445	5.00796e-06	0.00014683
Plec	2815.6	2.50459	0.348346	7.18995	6.48134e-13	1.62543e-10
Etv4	193.46	2.51304	0.773338	3.2496	0.00115569	0.0127718
Phlda3	364.841	2.51626	0.471122	5.341	9.24373e-08	4.97391e-06
Pxylp1	368.134	2.52632	0.534601	4.72562	2.29413e-06	7.58088e-05
1600002H07Rik	278.088	2.55008	0.780527	3.26713	0.00108644	0.012226
Ccrn4l	374.879	2.55084	0.644341	3.95883	7.53172e-05	0.00140179
Fosl1	247.611	2.56174	0.926801	2.76407	0.00570856	0.0423188
Crip1	1788.48	2.56283	0.456665	5.61205	1.99947e-08	1.33083e-06
Dok2	237.888	2.56525	0.799951	3.20675	0.00134242	0.0142072
Enthd2	99.7327	2.57084	0.925789	2.77692	0.00548769	0.0409979
P2ry6	145.661	2.57199	0.775309	3.31738	0.000908666	0.0106433
Bak1	25.2785	2.57503	0.737177	3.4931	0.00047745	0.00629606
Tmem37	864.69	2.57512	0.583728	4.41151	1.02652e-05	0.000270987
Wdr46	161.933	2.57731	0.733574	3.51337	0.000442467	0.00591247
Gne	337.761	2.57888	0.800776	3.22047	0.00127979	0.0137386
Zfp296	13.4396	2.57987	0.949051	2.71837	0.00656045	0.046627
Notch1	379.617	2.5803	0.845597	3.05146	0.00227733	0.0214362
Itpripl1	1295.96	2.58097	0.394851	6.53656	6.29492e-11	9.11401e-09
Sdc3	715.932	2.58515	0.594862	4.3458	1.38769e-05	0.000353698
Slc35e4	272.05	2.58749	0.873818	2.96114	0.00306506	0.0270516
Ccdc102a	95.8375	2.58856	0.695198	3.72349	0.000196491	0.00306273
Cotl1	482.74	2.59388	0.432299	6.00021	1.97062e-09	1.79566e-07
Ap1g2	85.2079	2.59563	0.931241	2.78728	0.00531531	0.0400473
Cd52	93.4293	2.59575	0.769572	3.37298	0.000743586	0.00898702
Pcdh1	212.31	2.61504	0.904125	2.89235	0.00382374	0.0316444
Lrp4	328.047	2.6178	0.509139	5.14163	2.72371e-07	1.24194e-05
Hmga2	1390.26	2.62724	0.296211	8.86951	7.34707e-19	7.37016e-16
Tmem51	199.297	2.63307	0.858805	3.06597	0.00216962	0.0207562
Fam210b	131.161	2.63703	0.821676	3.20933	0.00133045	0.0141017
Eng	306.234	2.64281	0.827371	3.19422	0.00140209	0.014719
Cav1	1771.69	2.64544	0.702071	3.76805	0.000164529	0.00262574
Lrrc20	141.673	2.6457	0.778753	3.39736	0.000680394	0.00837579
Slc20a1	1585.95	2.64778	0.515721	5.13413	2.83459e-07	1.28832e-05
Slc7a11	34.6185	2.65316	0.913579	2.90414	0.0036826	0.030773
Ttc7	26.8162	2.65377	0.943994	2.81121	0.0049355	0.0378466
Rap1gap2	177.778	2.6542	0.84439	3.14333	0.00167035	0.0169828
Kifc5b	24.1169	2.66051	0.953587	2.79	0.00527079	0.0399004
Tnfrsf26	60.3786	2.66158	0.930987	2.85888	0.00425138	0.034157
Fam20c	100.503	2.66252	0.857229	3.10596	0.00189661	0.018705
Ina	19.6229	2.6654	0.975699	2.73179	0.00629915	0.0453435
Ly6k	21.0701	2.66585	0.981158	2.71705	0.00658671	0.0467185
Pla2g7	930.279	2.66604	0.590303	4.51639	6.29024e-06	0.000177747
Ifi35	282.831	2.66828	0.409649	6.51357	7.33832e-11	1.03059e-08
Megf10	103.444	2.66932	0.715322	3.73163	0.000190241	0.00297522
Acaa1b	10.6149	2.67505	0.975486	2.74227	0.00610157	0.0443303
Fez2	272.998	2.67629	0.674594	3.96726	7.27047e-05	0.00136535
Tead4	47.0308	2.67819	0.988268	2.70998	0.00672869	0.0474863
Sec14l2	28.47	2.68206	0.968079	2.77049	0.00559714	0.0415906
Lad1	417.062	2.68315	0.98758	2.71689	0.00658984	0.0467185
Gm15869	13.5952	2.68338	0.990043	2.71037	0.00672087	0.047455
Fam132b	53.2648	2.68896	0.891687	3.01559	0.00256477	0.0236175
M1ap	33.8045	2.69286	0.974272	2.76397	0.00571021	0.0423188
Cd244	32.1587	2.69845	0.981922	2.74814	0.0059935	0.0438857
Cpa1	36.811	2.69864	0.989474	2.72735	0.00638461	0.045771
Rab11fip5	271.608	2.69891	0.805889	3.34898	0.000811094	0.00968623
Nabp1	132.018	2.69891	0.781642	3.45288	0.000554645	0.00711566
Sphk1	303.029	2.70039	0.671254	4.02291	5.74832e-05	0.00111814
Lgr5	28.7309	2.70359	0.983782	2.74816	0.00599314	0.0438857
Ly6a	80.9502	2.70618	0.98433	2.74926	0.00597299	0.0438451
Arl4c	556.401	2.70638	0.459901	5.88471	3.98757e-09	3.20008e-07
Adgrg1	685.538	2.71145	0.589848	4.59686	4.28896e-06	0.000128981
Krt7	9243.66	2.71234	0.638169	4.25019	2.13585e-05	0.000503287
Wfikkn1	23.6697	2.71889	0.989229	2.74849	0.00598704	0.0438841
Jak3	19.4915	2.72196	0.955353	2.84917	0.00438339	0.0348192
Dhx58os	25.2466	2.72239	0.989979	2.74994	0.00596055	0.0438259
Usp27x	54.436	2.72349	0.938818	2.90097	0.00372004	0.0310116
Pros1	154.315	2.72362	0.876138	3.10867	0.00187932	0.0185606
Tspan18	296.374	2.72818	0.747518	3.64966	0.000262591	0.00389012
Inhba	336.108	2.73015	0.454469	6.00734	1.88587e-09	1.73105e-07
Bend3	95.4931	2.73068	0.761248	3.58711	0.000334367	0.00470998
Trim7	30.0092	2.73478	0.985454	2.77514	0.00551771	0.041131
Olfm2	534.712	2.74461	0.974464	2.81653	0.00485449	0.037357
Fam167a	52.1576	2.7493	0.98881	2.78041	0.00542902	0.0407075
Lhx1	13.655	2.74971	0.962826	2.85588	0.00429183	0.034315
Myo1e	227.121	2.75084	0.690962	3.98118	6.85753e-05	0.00129794
Pitx2	83.7654	2.75352	0.968535	2.84298	0.00446942	0.0352665
Cyb561	564.726	2.75648	0.532152	5.17987	2.22039e-07	1.05348e-05
5730559C18Rik	104.004	2.76945	0.55855	4.95828	7.1119e-07	2.81351e-05
Vamp5	345.092	2.7812	0.394933	7.0422	1.89222e-12	4.28618e-10
Tmem40	266.868	2.79012	0.987836	2.82448	0.00473579	0.0366241
Grhl1	13.6522	2.79348	0.961918	2.90408	0.00368338	0.030773
Def6	40.8103	2.79504	0.989378	2.82505	0.00472738	0.0365792
Bok	384.108	2.79632	0.516501	5.41396	6.16461e-08	3.56279e-06
Lefty2	25.9563	2.79831	0.980918	2.85275	0.00433426	0.0345343
Slc1a5	652.416	2.80306	0.790315	3.54677	0.000389987	0.00534448
Tnc	6150.68	2.80978	0.386839	7.26344	3.77375e-13	9.99972e-11
Hap1	28.2856	2.8124	0.961298	2.92563	0.00343762	0.0294558
Nphp4	18.7934	2.81317	0.976285	2.88151	0.00395779	0.0324773
P2ry2	31.4948	2.8158	0.990044	2.84412	0.00445348	0.035177
AW011738	14.9728	2.81778	0.97617	2.88657	0.00389466	0.0320801
Bcat1	657.407	2.82318	0.590379	4.78197	1.73583e-06	6.00443e-05
Plek2	980.563	2.82362	0.771564	3.65961	0.0002526	0.00376995
Tppp3	559.045	2.83595	0.542753	5.22511	1.74048e-07	8.65835e-06
Fgd6	146.057	2.85245	0.814125	3.5037	0.000458838	0.00607344
Nos2	20.7107	2.86266	0.98987	2.89196	0.00382849	0.0316464
Ippk	260.367	2.86311	0.835672	3.42611	0.000612289	0.0077329
8030451A03Rik	34.9503	2.86423	0.983624	2.91192	0.0035922	0.0303466
Lgals3bp	1050.8	2.86536	0.523469	5.47379	4.40507e-08	2.67813e-06
Serpinb9b	58.1955	2.86582	0.985733	2.90729	0.00364571	0.0306047
E2f8	214.601	2.86687	0.801099	3.57867	0.000345346	0.00485005
Asic3	89.3796	2.87741	0.98765	2.91339	0.00357531	0.0302615
Hcrtr1	75.731	2.87954	0.962202	2.99266	0.00276557	0.0249934
A430105I19Rik	141.278	2.88012	0.892442	3.22723	0.00124995	0.0135345
Cav2	167.326	2.88093	0.882546	3.26434	0.00109721	0.0123077
Trim71	42.0535	2.88315	0.967336	2.9805	0.00287775	0.0257914
Crabp2	347.948	2.88668	0.819346	3.52316	0.000426442	0.00573105
Efs	156.195	2.89174	0.786947	3.67463	0.000238197	0.00358129
Aim1	107.071	2.89345	0.987532	2.92998	0.00338987	0.0291674
Snai1	272.048	2.90697	0.642002	4.52798	5.95513e-06	0.000170334
Adrbk2	47.6453	2.90951	0.977134	2.9776	0.00290518	0.0259544
F5	34.5428	2.92467	0.990213	2.95357	0.0031412	0.0275719
Ppp2r5b	90.527	2.92714	0.866267	3.37903	0.000727424	0.00882598
Tchh	60.6212	2.9302	0.949054	3.0875	0.0020185	0.0196451
Raet1d	120.884	2.93348	0.83835	3.49911	0.000466822	0.00616749
Acvrl1	193.514	2.93771	0.812478	3.61574	0.000299486	0.00431104
Mlkl	134.132	2.94025	0.980407	2.99901	0.00270862	0.0245577
Tex40	12.1039	2.94272	0.980959	2.99984	0.00270124	0.0245224
Radil	15.8249	2.94669	0.985375	2.99043	0.00278587	0.0251122
Ubash3b	467.103	2.94925	0.530167	5.56288	2.65366e-08	1.694e-06
Tnfrsf22	83.0189	2.95813	0.923609	3.2028	0.001361	0.0143713
Rab15	358.161	2.96508	0.591076	5.01641	5.26458e-07	2.19509e-05
Ehd4	694.673	2.96522	0.501268	5.91544	3.3098e-09	2.80017e-07
Dusp10	106.234	2.97711	0.944737	3.15125	0.00162571	0.0166531
Pgf	845.746	2.98526	0.942454	3.16753	0.00153737	0.0158756
Eepd1	107.626	2.9873	0.871765	3.42672	0.000610911	0.0077294
Dcxr	350.041	3.01211	0.811655	3.71107	0.000206382	0.0031921
Csf3	42.5565	3.01322	0.986257	3.0552	0.00224909	0.0213207
Dagla	61.0389	3.0145	0.926425	3.25391	0.0011383	0.0126374
RP23-423A22.3	134.438	3.0158	0.556868	5.41564	6.10687e-08	3.544e-06
Gcnt2	276.024	3.02286	0.881636	3.42869	0.000606503	0.00768055
Scn3b	28.7057	3.03002	0.987861	3.06725	0.00216038	0.0206999
Adgra1	132.123	3.03377	0.982175	3.08883	0.00200946	0.0195842
Fes	150.407	3.0384	0.904999	3.35736	0.000786917	0.00943763
Cbr3	12.4261	3.04102	0.983917	3.09072	0.0019967	0.0194734
Wfdc1	101.596	3.04189	0.989215	3.07506	0.00210461	0.0203002
9930111J21Rik2	32.4799	3.04295	0.989637	3.07482	0.00210632	0.0203028
Flnb	2109.49	3.05559	0.395537	7.72517	1.11703e-14	4.5245e-12
Shc2	51.278	3.05765	0.860676	3.55261	0.000381424	0.00523628
Aoah	23.0522	3.05962	0.978365	3.12728	0.00176432	0.0176482
Syt12	72.7176	3.06364	0.949916	3.22516	0.001259	0.0135924
Fxyd5	1483.95	3.06768	0.607779	5.04736	4.47956e-07	1.9417e-05
Itgb2	130.304	3.08755	0.984214	3.13708	0.00170642	0.0172233
Xirp1	199.156	3.09391	0.765666	4.0408	5.32682e-05	0.00105813
St14	56.8678	3.10622	0.987923	3.1442	0.00166543	0.0169579
Ank	404.051	3.11217	0.471906	6.5949	4.25549e-11	6.64046e-09
Capn1	100.911	3.11845	0.684154	4.55812	5.16142e-06	0.000150388
Krt17	2376.03	3.11923	0.492586	6.33235	2.41462e-10	2.77958e-08
Dok1	256.234	3.12972	0.673963	4.64376	3.42121e-06	0.00010773
Robo3	25.1358	3.13427	0.990741	3.16356	0.00155852	0.0160704
Apln	110.371	3.13908	0.955787	3.28429	0.00102239	0.0116735
Pak6	27.8172	3.14813	0.971523	3.2404	0.0011936	0.0130664
Tob1	148.27	3.15136	0.632265	4.98424	6.22045e-07	2.51758e-05
Ak1	2581.72	3.15439	0.426194	7.4013	1.34862e-13	4.40465e-11
Tnfrsf19	146.629	3.15655	0.978964	3.22438	0.00126247	0.0136072
Esrra	17.8637	3.15739	0.938412	3.36462	0.000766505	0.00923224
Sfn	2476.83	3.16371	0.593847	5.32749	9.9578e-08	5.31739e-06
Krt5	14.1921	3.16754	0.971548	3.2603	0.00111295	0.0124445
Fam212b	182.614	3.17607	0.838792	3.78648	0.000152795	0.00248651
Cyp21a1	96.8452	3.18276	0.988342	3.22031	0.00128054	0.0137386
Baiap2	605.312	3.18358	0.637911	4.99063	6.01834e-07	2.4499e-05
Ccl17	135.75	3.18599	0.974254	3.27019	0.00107476	0.0121432
Kcnn4	171.049	3.19636	0.986031	3.24165	0.00118842	0.0130494
Gm20696	33.4978	3.19962	0.962229	3.32522	0.000883488	0.0104091
Lce1f	48.2291	3.20375	0.988761	3.24016	0.00119462	0.0130664
Fcmr	15.5204	3.21126	0.991029	3.24033	0.0011939	0.0130664
Nox4	63.2306	3.21698	0.925663	3.47532	0.000510248	0.00661063
Ccng1	2755.64	3.22108	0.375544	8.57708	9.73104e-18	8.54142e-15
Zfp365	67.4189	3.22572	0.97637	3.30379	0.000953886	0.0110585
H2-Q6	39.5236	3.23236	0.990066	3.2648	0.00109543	0.0123074
Slc15a3	125.798	3.23374	0.947836	3.41171	0.000645571	0.00803046
Mpzl2	393.049	3.23431	0.975343	3.31607	0.00091292	0.0106842
Tns4	144.071	3.23981	0.983214	3.29512	0.000983801	0.0113528
Trim16	168.143	3.2631	0.809536	4.03083	5.55792e-05	0.00109937
Klhl40	30.3468	3.27763	0.977704	3.35238	0.000801211	0.00957635
Apol9b	254.543	3.28464	0.523419	6.27535	3.48842e-10	3.82746e-08
Nim1k	41.2453	3.29224	0.966506	3.40633	0.000658428	0.00817591
Tnfrsf23	835.773	3.29398	0.762895	4.31774	1.57636e-05	0.000393222
Msx1	16.1183	3.30671	0.959826	3.44511	0.000570825	0.00729451
Cmtm5	31.8199	3.31149	0.990033	3.34483	0.000823336	0.00981573
Bst2	999.23	3.32012	0.52078	6.37528	1.82629e-10	2.1736e-08
Htr1d	40.406	3.32896	0.984962	3.37979	0.000725417	0.00881294
Plaur	4049.68	3.34243	0.506333	6.60125	4.07712e-11	6.43361e-09
Oas1g	32.2208	3.34503	0.983475	3.40124	0.000670816	0.00828109
Micall2	210.414	3.35917	0.665824	5.04514	4.53198e-07	1.95237e-05
Ret	100.578	3.3644	0.988197	3.40458	0.00066265	0.00821381
Mdga1	40.0529	3.38002	0.963646	3.50753	0.000452288	0.00601157
Flt4	171.895	3.38352	0.742693	4.55574	5.22011e-06	0.000151783
Plvap	50.126	3.38406	0.950811	3.55913	0.00037209	0.00514333
Poc5	213.03	3.39273	0.68826	4.92943	8.24701e-07	3.1819e-05
Rps6kl1	14.6321	3.39528	0.976385	3.4774	0.000506304	0.00658382
B230206L02Rik	14.4925	3.42838	0.958205	3.57792	0.00034634	0.00485914
Rem1	74.7624	3.42942	0.774906	4.4256	9.6175e-06	0.000256296
Slc25a32	73.1266	3.4314	0.907801	3.77991	0.000156886	0.00252963
P2ry14	69.2756	3.4341	0.961807	3.57047	0.00035634	0.00497954
Fam83a	19.4278	3.43557	0.953638	3.6026	0.000315053	0.00449198
Lamc2	1025.79	3.44074	0.721514	4.76878	1.85347e-06	6.36433e-05
C130074G19Rik	38.5753	3.44644	0.958895	3.59418	0.000325421	0.00460296
Cd44	1316.51	3.45459	0.621676	5.5569	2.74613e-08	1.73724e-06
Dusp2	67.8273	3.45763	0.959423	3.60387	0.000313518	0.00447464
H2-T23	249.412	3.4633	0.834437	4.15046	3.31809e-05	0.000721351
Sct	34.6944	3.46371	0.990297	3.49764	0.00046939	0.0061956
Epcam	24.3738	3.46893	0.981259	3.53518	0.000407493	0.0055293
A530053M12Rik	13.0487	3.47242	0.985271	3.52433	0.000424556	0.00572214
Gm26656	22.2578	3.48013	0.895247	3.88735	0.000101346	0.00179258
8430419L09Rik	141.317	3.48727	0.812662	4.29116	1.7774e-05	0.000434874
Adgrg3	173.132	3.4907	0.978668	3.56679	0.000361384	0.00504
Mapk13	110.228	3.50076	0.965127	3.62725	0.000286452	0.00416452
Ereg	26.1409	3.50209	0.982735	3.56361	0.000365787	0.00509129
Dyrk3	175.066	3.50391	0.970122	3.61183	0.00030405	0.00435722
Ass1	1020.45	3.5097	0.561616	6.24929	4.12323e-10	4.45435e-08
Tgtp2	37.9378	3.51479	0.970474	3.62172	0.000292645	0.0042283
Gsap	146.223	3.51687	0.841248	4.18054	2.90814e-05	0.000653472
Ephx1	448.825	3.51878	0.761892	4.61848	3.86569e-06	0.000118796
Cx3cl1	681.213	3.53432	0.762322	4.63626	3.54768e-06	0.000110719
Tdrd7	206.806	3.53905	0.607661	5.82405	5.74383e-09	4.38016e-07
Trim30a	77.8339	3.53929	0.983921	3.59713	0.000321752	0.00456433
Efr3b	208.276	3.53991	0.916205	3.86366	0.000111698	0.00192987
Itpr3	418.366	3.54184	0.612638	5.78129	7.413e-09	5.4223e-07
Trem1	45.9634	3.54392	0.989302	3.58224	0.000340664	0.00479387
Ercc2	31.2471	3.54696	0.860934	4.1199	3.79038e-05	0.000807771
Foxf2	11.2479	3.55584	0.990808	3.58883	0.00033217	0.00468373
Ptprn	210.974	3.59106	0.891616	4.02759	5.63521e-05	0.00110378
Hspa12a	64.8262	3.6086	0.936943	3.85147	0.000117413	0.00199872
Lrp8	116.094	3.61936	0.832252	4.34888	1.36833e-05	0.000349397
Itga6	1150.57	3.62433	0.539987	6.71188	1.92126e-11	3.29052e-09
C430002N11Rik	27.3918	3.62796	0.979105	3.70539	0.000211067	0.00324443
Pvrl1	183.753	3.65046	0.742254	4.91807	8.74005e-07	3.34456e-05
Lama1	235.607	3.65135	0.960159	3.80286	0.000143034	0.00236048
Nfatc2	72.5889	3.65234	0.919756	3.97099	7.15749e-05	0.00134926
Tinagl1	1982.55	3.68651	0.494161	7.46015	8.64226e-14	2.96029e-11
Birc7	98.0519	3.68695	0.906043	4.06928	4.7158e-05	0.000964028
Angpt4	57.557	3.69147	0.973208	3.7931	0.000148779	0.00244584
Gm28875	438.309	3.72545	0.904864	4.11714	3.83595e-05	0.000816244
Sac3d1	44.526	3.73077	0.838839	4.44754	8.68592e-06	0.000235374
Cldn4	106.395	3.7351	0.95947	3.89287	9.90641e-05	0.00176555
Mmp9	698.191	3.7689	0.716034	5.26357	1.41283e-07	7.16311e-06
Slc2a6	43.6148	3.77663	0.983214	3.84111	0.000122481	0.00207494
Add2	164.58	3.77879	0.94778	3.98699	6.69163e-05	0.00126962
Ifit3	116.593	3.78031	0.987874	3.82671	0.000129868	0.00217127
Perp	404.076	3.78107	0.68394	5.52836	3.23247e-08	2.01763e-06
Ptpn7	162.703	3.78922	0.969692	3.90765	9.31982e-05	0.00167375
Zbtb32	19.1786	3.79374	0.991057	3.82798	0.000129202	0.00216529
Sall1	29.971	3.79787	0.968226	3.9225	8.76342e-05	0.0015934
Arntl	112.554	3.79825	0.907598	4.18494	2.85237e-05	0.000645067
Rap1gap	16.4689	3.79846	0.98253	3.866	0.000110633	0.00192294
Il11	51.5468	3.80679	0.967486	3.93472	8.32927e-05	0.0015291
Ssc5d	33.2586	3.81739	0.920649	4.14641	3.37723e-05	0.000728568
A230050P20Rik	17.6517	3.81745	0.883621	4.32023	1.55864e-05	0.000390189
Tgfa	170.561	3.82493	0.97268	3.93237	8.41137e-05	0.00154015
Slc4a11	720.571	3.82955	0.98695	3.88019	0.000104375	0.00183464
Stmn4	65.5004	3.83138	0.950856	4.0294	5.59184e-05	0.00110143
Parvb	185.195	3.83179	0.73851	5.18854	2.11955e-07	1.03e-05
Car8	79.4634	3.83277	0.921564	4.15899	3.19658e-05	0.000700355
9530053A07Rik	75.5626	3.8433	0.980961	3.91789	8.93279e-05	0.00161874
Ifi27l2a	157.696	3.85837	0.925674	4.16818	3.07046e-05	0.000682303
Tnfaip8l2	65.0746	3.85904	0.945213	4.08272	4.45113e-05	0.000923363
Svop	44.5751	3.86378	0.973133	3.97045	7.17361e-05	0.00135049
Plxnd1	346.753	3.86589	0.692398	5.58333	2.35954e-08	1.54128e-06
Krt18	16798.4	3.87144	0.604996	6.39912	1.56273e-10	1.94221e-08
Lpar3	65.3352	3.8802	0.952566	4.07342	4.63275e-05	0.000952596
Spns2	289.188	3.88085	0.933068	4.15923	3.19316e-05	0.000700355
Sncg	492.92	3.88231	0.865556	4.48534	7.2797e-06	0.000201252
Pfkfb4	384.477	3.88412	0.929878	4.17702	2.9535e-05	0.000659444
Eva1c	19.5901	3.89959	0.986651	3.95235	7.73869e-05	0.0014338
BC018473	23.0557	3.90291	0.921319	4.23622	2.27316e-05	0.00053185
Tigit	34.6378	3.92718	0.937943	4.18702	2.82641e-05	0.000640227
Tnfaip2	1309.17	3.93189	0.758801	5.18171	2.19863e-07	1.0525e-05
Ivl	172.967	3.93908	0.962864	4.091	4.29515e-05	0.000894895
Piwil4	20.9314	3.94584	0.949307	4.15655	3.23088e-05	0.000705669
Plet1	181.338	3.95903	0.929692	4.25843	2.05866e-05	0.000490863
Eda2r	281.192	3.97693	0.824059	4.82603	1.39284e-06	5.01565e-05
Krt15	24.1477	3.98991	0.98402	4.05471	5.01972e-05	0.00101143
Map6	120.774	4.00706	0.948108	4.22638	2.37482e-05	0.000553101
Esyt3	35.0371	4.07365	0.984631	4.13724	3.51508e-05	0.000755984
A930001C03Rik	11.6089	4.11173	0.98602	4.17002	3.04568e-05	0.000678946
Hoxc8	13.6351	4.15924	0.974886	4.26639	1.98662e-05	0.00047856
Limk1	29.7764	4.16625	0.805352	5.1732	2.30121e-07	1.0845e-05
Cdc42bpg	22.835	4.17074	0.891008	4.68092	2.85592e-06	9.1992e-05
Entpd2	36.258	4.17909	0.916518	4.55974	5.12163e-06	0.000149831
Cd109	438.019	4.19328	0.862274	4.86305	1.15592e-06	4.28332e-05
Ccnd1	362.666	4.27938	0.689148	6.20966	5.3098e-10	5.56499e-08
Crabp1	361.894	4.30847	0.885344	4.86644	1.13629e-06	4.22171e-05
Wnt7b	91.7932	4.32873	0.986781	4.38671	1.15076e-05	0.000301515
Ptges	1808.55	4.35402	0.818402	5.32015	1.03685e-07	5.47423e-06
Itgb4	86.9575	4.35408	0.91908	4.73744	2.16436e-06	7.2372e-05
Prrx2	88.1426	4.36291	0.766355	5.69307	1.24778e-08	8.67516e-07
Ly6d	398.06	4.39003	0.983205	4.46502	8.00631e-06	0.000218756
Bco1	80.4047	4.41233	0.951457	4.63744	3.52745e-06	0.000110541
Krt8	7219.29	4.42535	0.532708	8.30726	9.79374e-17	6.87717e-14
Xaf1	123.968	4.42803	0.872556	5.07478	3.87942e-07	1.70792e-05
Aqp3	1372.73	4.47224	0.929141	4.81331	1.48452e-06	5.25153e-05
Aldh1a3	325.74	4.49088	0.949625	4.72911	2.25509e-06	7.48711e-05
Gm37510	16.2653	4.50563	0.983654	4.5805	4.63862e-06	0.000138018
Fbxo40	118.904	4.50675	0.73082	6.1667	6.97277e-10	7.04501e-08
1700019L03Rik	25.604	4.50726	0.913828	4.93229	8.12727e-07	3.15302e-05
Lgals9	1652.83	4.51978	0.450034	10.0432	9.84359e-24	3.45609e-20
Igsf11	32.907	4.55356	0.966352	4.71211	2.45159e-06	8.06328e-05
3300005D01Rik	105.537	4.55998	0.979424	4.65578	3.22754e-06	0.000102551
Prrg4	349.897	4.58942	0.902137	5.08727	3.63251e-07	1.60424e-05
Wnt7a	52.9379	4.59592	0.979543	4.6919	2.70673e-06	8.77905e-05
Rasl12	168.456	4.62049	0.958948	4.81829	1.44794e-06	5.17426e-05
Slpi	334.222	4.62335	0.896952	5.15451	2.54298e-07	1.17867e-05
Tcfl5	56.2367	4.6292	0.95021	4.87177	1.10606e-06	4.13124e-05
Hoga1	76.7626	4.63886	0.920046	5.04199	4.60718e-07	1.97266e-05
Rsad2	128.856	4.64953	0.970436	4.79118	1.65806e-06	5.76382e-05
Zscan10	20.9243	4.65318	0.979959	4.74834	2.05092e-06	6.94053e-05
[truncated: 43,666 more rows]
