# Supplementary material for: Coordination of endothelial cell positioning and fate specification by the epicardium
Source: Nat Commun. 2021 Jul 6;12:4155. doi: 10.1038/s41467-021-24414-z (PMC8260743; doi:10.1038/s41467-021-24414-z)
Supplement: Supplementary file 8 — Supplementary Dataset 6 [file 41467_2021_24414_MOESM8_ESM.xlsx]

## Sheet: dysregulated_dysregulated
Supplementary Dataset 6. Ligand-receptor pairs between epicardial cells and endothelial cells during cardiac development.
					Ligand	Receptor	Total Number
V1 V2 ligand_status receptor_status					dysregulated	dysregulated	87
## 55 Efna5 Epha4 Dysregulated Dysregulated
## 69 App Slc45a3 Dysregulated Dysregulated
## 102 Mfap2 Notch1 Dysregulated Dysregulated
## 103 Psen1 Notch1 Dysregulated Dysregulated
## 111 Dlk1 Notch1 Dysregulated Dysregulated
## 135 Gdf2 Acvr1 Dysregulated Dysregulated
## 139 Inhba Acvr1 Dysregulated Dysregulated
## 142 Tgfb2 Acvr1 Dysregulated Dysregulated
## 143 Bmp3 Acvr1 Dysregulated Dysregulated
## 144 Inha Acvr1 Dysregulated Dysregulated
## 147 Bmp6 Acvr1 Dysregulated Dysregulated
## 224 Hbegf Cd82 Dysregulated Dysregulated
## 267 Fgf2 Sdc4 Dysregulated Dysregulated
## 269 Tfpi Sdc4 Dysregulated Dysregulated
## 270 Lama1 Sdc4 Dysregulated Dysregulated
## 271 Adam12 Sdc4 Dysregulated Dysregulated
## 272 Tnc Sdc4 Dysregulated Dysregulated
## 273 Mdk Sdc4 Dysregulated Dysregulated
## 274 Tgm2 Sdc4 Dysregulated Dysregulated
## 275 Thbs1 Sdc4 Dysregulated Dysregulated
## 320 Pdgfb S1pr1 Dysregulated Dysregulated
## 321 Gnai2 S1pr1 Dysregulated Dysregulated
## 322 Spp1 S1pr1 Dysregulated Dysregulated
## 326 Ntn1 Unc5c Dysregulated Dysregulated
## 349 Pltp Abca1 Dysregulated Dysregulated
## 362 Cdh1 Ptprf Dysregulated Dysregulated
## 363 Nid1 Ptprf Dysregulated Dysregulated
## 365 Angptl2 Tie1 Dysregulated Dysregulated
## 367 Angpt1 Tie1 Dysregulated Dysregulated
## 368 Angpt4 Tie1 Dysregulated Dysregulated
## 369 Angptl4 Tie1 Dysregulated Dysregulated
## 397 Wnt7b Fzd1 Dysregulated Dysregulated
## 398 Wnt5a Fzd1 Dysregulated Dysregulated
## 399 Wnt2 Fzd1 Dysregulated Dysregulated
## 431 Efna5 Epha5 Dysregulated Dysregulated
## 442 Thbs1 Scarb1 Dysregulated Dysregulated
## 445 Wnt7b Fzd10 Dysregulated Dysregulated
## 446 Wnt2 Fzd9 Dysregulated Dysregulated
## 454 Pgf Flt1 Dysregulated Dysregulated
## 514 Hbegf Cd9 Dysregulated Dysregulated
## 534 Gnai2 Igf1r Dysregulated Dysregulated
## 535 Cdh1 Igf1r Dysregulated Dysregulated
## 536 Igf2 Igf1r Dysregulated Dysregulated
## 537 Ins2 Igf1r Dysregulated Dysregulated
## 538 Gpc3 Igf1r Dysregulated Dysregulated
## 539 Igf1 Igf1r Dysregulated Dysregulated
## 542 Wnt5a Fzd4 Dysregulated Dysregulated
## 565 C3 Ifitm3 Dysregulated Dysregulated
## 568 Gpc3 Cd81 Dysregulated Dysregulated
## 569 C3 Cd81 Dysregulated Dysregulated
## 587 Pdgfb Lrp1 Dysregulated Dysregulated
## 589 Lpl Lrp1 Dysregulated Dysregulated
## 595 Tfpi Lrp1 Dysregulated Dysregulated
## 597 App Lrp1 Dysregulated Dysregulated
## 598 Mdk Lrp1 Dysregulated Dysregulated
## 600 Serpine2 Lrp1 Dysregulated Dysregulated
## 603 Thbs1 Lrp1 Dysregulated Dysregulated
## 605 C3 Lrp1 Dysregulated Dysregulated
## 606 Serping1 Lrp1 Dysregulated Dysregulated
## 615 Arf1 Insr Dysregulated Dysregulated
## 618 Igf2 Insr Dysregulated Dysregulated
## 619 Ins2 Insr Dysregulated Dysregulated
## 621 Igf1 Insr Dysregulated Dysregulated
## 623 Fgf2 Fgfr1 Dysregulated Dysregulated
## 624 Fgf9 Fgfr1 Dysregulated Dysregulated
## 649 Fgf2 Nrp1 Dysregulated Dysregulated
## 652 Sema3d Nrp1 Dysregulated Dysregulated
## 655 Pgf Nrp1 Dysregulated Dysregulated
## 763 Efna5 Ephb1 Dysregulated Dysregulated
## 770 Rarres2 Ccrl2 Dysregulated Dysregulated
## 1003 Fgf2 Sdc2 Dysregulated Dysregulated
## 1006 Tgfb1 Sdc2 Dysregulated Dysregulated
## 1007 Lama1 Sdc2 Dysregulated Dysregulated
## 1067 Thbs2 Cd47 Dysregulated Dysregulated
## 1072 Thbs1 Cd47 Dysregulated Dysregulated
## 1084 Psen1 Notch3 Dysregulated Dysregulated
## 1086 Thbs2 Notch3 Dysregulated Dysregulated
## 1090 Dlk1 Notch3 Dysregulated Dysregulated
## 1098 Hspg2 Ptprs Dysregulated Dysregulated
## 1099 Ptn Ptprs Dysregulated Dysregulated
## 1114 Pdgfd Pdgfrb Dysregulated Dysregulated
## 1115 Pdgfb Pdgfrb Dysregulated Dysregulated
## 1116 Pdgfa Pdgfrb Dysregulated Dysregulated
## 1119 Mfge8 Pdgfrb Dysregulated Dysregulated
## 1132 Lpl Vldlr Dysregulated Dysregulated
## 1135 Pcsk9 Vldlr Dysregulated Dysregulated
## 1137 Tfpi Vldlr Dysregulated Dysregulated

## Sheet: not changed_dysregulated
						Ligand	Receptor	Total Number
						not changed	dysregulated	139
V1 V2 ligand_status receptor_status
## 1 Bgn Ly96 Not changed Dysregulated
## 48 Efna3 Epha4 Not changed Dysregulated
## 49 Efnb2 Epha4 Not changed Dysregulated
## 50 Efna4 Epha4 Not changed Dysregulated
## 51 Efna1 Epha4 Not changed Dysregulated
## 52 Efna2 Epha4 Not changed Dysregulated
## 53 Efnb1 Epha4 Not changed Dysregulated
## 54 Efnb3 Epha4 Not changed Dysregulated
## 104 Dll1 Notch1 Not changed Dysregulated
## 105 Mfap5 Notch1 Not changed Dysregulated
## 106 Adam17 Notch1 Not changed Dysregulated
## 107 Jag1 Notch1 Not changed Dysregulated
## 108 Dlk2 Notch1 Not changed Dysregulated
## 109 Jag2 Notch1 Not changed Dysregulated
## 110 Dll3 Notch1 Not changed Dysregulated
## 136 Bmp15 Acvr1 Not changed Dysregulated
## 137 Bmp4 Acvr1 Not changed Dysregulated
## 138 Bmp10 Acvr1 Not changed Dysregulated
## 140 Bmp5 Acvr1 Not changed Dysregulated
## 141 Amh Acvr1 Not changed Dysregulated
## 145 Gdf5 Acvr1 Not changed Dysregulated
## 146 Bmp2 Acvr1 Not changed Dysregulated
## 148 Inhbb Acvr1 Not changed Dysregulated
## 149 Bmp7 Acvr1 Not changed Dysregulated
## 257 F2 Thbd Not changed Dysregulated
## 268 Cxcl12 Sdc4 Not changed Dysregulated
## 276 Rspo3 Sdc4 Not changed Dysregulated
## 277 Cxcl10 Sdc4 Not changed Dysregulated
## 282 Ren1 Atp6ap2 Not changed Dysregulated
## 305 Nppb Npr1 Not changed Dysregulated
## 306 Nppa Npr1 Not changed Dysregulated
## 347 Shank1 Abca1 Not changed Dysregulated
## 348 Lin7c Abca1 Not changed Dysregulated
## 366 Angpt2 Tie1 Not changed Dysregulated
## 419 Clec11a Kit Not changed Dysregulated
## 420 Kitl Kit Not changed Dysregulated
## 427 Efna3 Epha5 Not changed Dysregulated
## 428 Efna4 Epha5 Not changed Dysregulated
## 429 Efna1 Epha5 Not changed Dysregulated
## 430 Efna2 Epha5 Not changed Dysregulated
## 440 Apoe Scarb1 Not changed Dysregulated
## 441 Ptdss1 Scarb1 Not changed Dysregulated
## 443 Saa1 Scarb1 Not changed Dysregulated
## 444 Saa2 Scarb1 Not changed Dysregulated
## 452 Vegfb Flt1 Not changed Dysregulated
## 453 Pdgfc Flt1 Not changed Dysregulated
## 455 Pigf Flt1 Not changed Dysregulated
## 456 Vegfc Flt1 Not changed Dysregulated
## 457 Vegfa Flt1 Not changed Dysregulated
## 495 Anxa1 Dysf Not changed Dysregulated
## 496 Qdpr Dysf Not changed Dysregulated
## 513 Ltb Tnfrsf1a Not changed Dysregulated
## 525 Lama5 Bcam Not changed Dysregulated
## 586 C1qb Lrp1 Not changed Dysregulated
## 588 Lipc Lrp1 Not changed Dysregulated
## 590 F8 Lrp1 Not changed Dysregulated
## 591 Apoe Lrp1 Not changed Dysregulated
## 592 Psap Lrp1 Not changed Dysregulated
## 593 Plat Lrp1 Not changed Dysregulated
## 594 Plau Lrp1 Not changed Dysregulated
## 596 A2m Lrp1 Not changed Dysregulated
## 599 Serpine1 Lrp1 Not changed Dysregulated
## 601 Calr Lrp1 Not changed Dysregulated
## 602 Lrpap1 Lrp1 Not changed Dysregulated
## 604 Serpinc1 Lrp1 Not changed Dysregulated
## 614 Sorbs1 Insr Not changed Dysregulated
## 616 Nampt Insr Not changed Dysregulated
## 617 Gip Insr Not changed Dysregulated
## 620 Hras Insr Not changed Dysregulated
## 622 Fgf18 Fgfr1 Not changed Dysregulated
## 625 Fgf16 Fgfr1 Not changed Dysregulated
## 626 Fgf1 Fgfr1 Not changed Dysregulated
## 627 Fgf10 Fgfr1 Not changed Dysregulated
## 628 Ncam1 Fgfr1 Not changed Dysregulated
## 629 Fgf12 Fgfr1 Not changed Dysregulated
## 630 Fgf7 Fgfr1 Not changed Dysregulated
## 631 Fgf8 Fgfr1 Not changed Dysregulated
## 632 Fgf5 Fgfr1 Not changed Dysregulated
## 633 Fgf11 Fgfr1 Not changed Dysregulated
## 637 F2 F2rl3 Not changed Dysregulated
## 645 Sema3a Nrp1 Not changed Dysregulated
## 646 Sema3c Nrp1 Not changed Dysregulated
## 647 Vegfb Nrp1 Not changed Dysregulated
## 648 Sema3e Nrp1 Not changed Dysregulated
## 650 Sema3b Nrp1 Not changed Dysregulated
## 651 Fgf1 Nrp1 Not changed Dysregulated
## 653 Sema3f Nrp1 Not changed Dysregulated
## 654 Fgf7 Nrp1 Not changed Dysregulated
## 656 Cntn2 Nrp1 Not changed Dysregulated
## 657 Vegfa Nrp1 Not changed Dysregulated
## 754 1700013F07Rik Plscr4 Not changed Dysregulated
## 755 Efemp2 Plscr4 Not changed Dysregulated
## 756 BC055324 Plscr4 Not changed Dysregulated
## 758 Efna3 Ephb1 Not changed Dysregulated
## 759 Efnb2 Ephb1 Not changed Dysregulated
## 760 Efna1 Ephb1 Not changed Dysregulated
## 761 Efnb1 Ephb1 Not changed Dysregulated
## 762 Efnb3 Ephb1 Not changed Dysregulated
## 892 Efnb2 Pecam1 Not changed Dysregulated
## 901 Ptdss1 Jmjd6 Not changed Dysregulated
## 1001 Lama3 Sdc2 Not changed Dysregulated
## 1002 Fn1 Sdc2 Not changed Dysregulated
## 1004 Mmp2 Sdc2 Not changed Dysregulated
## 1005 Hgf Sdc2 Not changed Dysregulated
## 1008 Hras Sdc2 Not changed Dysregulated
## 1009 Serpinc1 Sdc2 Not changed Dysregulated
## 1057 Sorbs1 Itgb5 Not changed Dysregulated
## 1058 Ltbp3 Itgb5 Not changed Dysregulated
## 1059 Adam9 Itgb5 Not changed Dysregulated
## 1060 Plau Itgb5 Not changed Dysregulated
## 1061 Ltbp1 Itgb5 Not changed Dysregulated
## 1062 Serpine1 Itgb5 Not changed Dysregulated
## 1063 Edil3 Itgb5 Not changed Dysregulated
## 1064 Itgb3bp Itgb5 Not changed Dysregulated
## 1066 Col4a1 Cd47 Not changed Dysregulated
## 1068 Col4a5 Cd47 Not changed Dysregulated
## 1069 Col4a6 Cd47 Not changed Dysregulated
## 1070 Col4a3 Cd47 Not changed Dysregulated
## 1071 Col4a4 Cd47 Not changed Dysregulated
## 1073 Sema4b Dcbld2 Not changed Dysregulated
## 1082 Tnfsf12 Tnfrsf12a Not changed Dysregulated
## 1085 Dll1 Notch3 Not changed Dysregulated
## 1087 Jag1 Notch3 Not changed Dysregulated
## 1088 Jag2 Notch3 Not changed Dysregulated
## 1089 Dll3 Notch3 Not changed Dysregulated
## 1101 Nlgn1 Nrxn1 Not changed Dysregulated
## 1102 Nlgn3 Nrxn1 Not changed Dysregulated
## 1103 Nlgn2 Nrxn1 Not changed Dysregulated
## 1104 Nxph3 Nrxn1 Not changed Dysregulated
## 1117 Pdgfc Pdgfrb Not changed Dysregulated
## 1118 Pdap1 Pdgfrb Not changed Dysregulated
## 1128 Nlgn1 Nrxn2 Not changed Dysregulated
## 1129 Nlgn3 Nrxn2 Not changed Dysregulated
## 1130 Nlgn2 Nrxn2 Not changed Dysregulated
## 1131 Nxph3 Nrxn2 Not changed Dysregulated
## 1133 Reln Vldlr Not changed Dysregulated
## 1134 Apoe Vldlr Not changed Dysregulated
## 1136 Plau Vldlr Not changed Dysregulated
## 1138 Lrpap1 Vldlr Not changed Dysregulated

## Sheet: dysregulated_not changed
						Ligand	Receptor	Total Number
						not changed	dysregulated	362
V1 V2 ligand_status receptor_status
## 4 Wnt5a Fzd7 Dysregulated Not changed
## 5 Wnt11 Fzd7 Dysregulated Not changed
## 6 Wnt2 Fzd7 Dysregulated Not changed
## 8 Gdf2 Bmpr2 Dysregulated Not changed
## 13 Gdf6 Bmpr2 Dysregulated Not changed
## 15 Bmp3 Bmpr2 Dysregulated Not changed
## 16 Rgmb Bmpr2 Dysregulated Not changed
## 19 Gdf9 Bmpr2 Dysregulated Not changed
## 20 Bmp6 Bmpr2 Dysregulated Not changed
## 28 Pgf Nrp2 Dysregulated Not changed
## 31 Wnt5a Fzd5 Dysregulated Not changed
## 32 Wnt2 Fzd5 Dysregulated Not changed
## 37 Tgfa Erbb4 Dysregulated Not changed
## 39 Hbegf Erbb4 Dysregulated Not changed
## 43 Dcn Erbb4 Dysregulated Not changed
## 47 Gnai2 Cxcr2 Dysregulated Not changed
## 60 App Gpc1 Dysregulated Not changed
## 61 Lama1 Gpc1 Dysregulated Not changed
## 62 Col18a1 Gpc1 Dysregulated Not changed
## 64 Slit2 Gpc1 Dysregulated Not changed
## 68 Tgfb1 Cxcr4 Dysregulated Not changed
## 70 Rspo2 Lgr6 Dysregulated Not changed
## 74 Serping1 Sele Dysregulated Not changed
## 79 Serping1 Selp Dysregulated Not changed
## 80 B2m Cd247 Dysregulated Not changed
## 81 Cgn F11r Dysregulated Not changed
## 83 Psen1 Ncstn Dysregulated Not changed
## 84 App Ncstn Dysregulated Not changed
## 88 C3 Cd46 Dysregulated Not changed
## 89 C4b Cd46 Dysregulated Not changed
## 91 C3 Cr1l Dysregulated Not changed
## 92 C4b Cr1l Dysregulated Not changed
## 93 C4b Cr1l Dysregulated Not changed
## 96 Tnc Itga8 Dysregulated Not changed
## 97 Npnt Itga8 Dysregulated Not changed
## 112 Gdf2 Eng Dysregulated Not changed
## 114 Inhba Eng Dysregulated Not changed
## 115 Tgfb1 Eng Dysregulated Not changed
## 116 Tgfb2 Eng Dysregulated Not changed
## 117 Tgfb3 Eng Dysregulated Not changed
## 120 Gdf2 Acvr2a Dysregulated Not changed
## 124 Inhba Acvr2a Dysregulated Not changed
## 126 Bmp3 Acvr2a Dysregulated Not changed
## 127 Inha Acvr2a Dysregulated Not changed
## 130 Gdf9 Acvr2a Dysregulated Not changed
## 131 Bmp6 Acvr2a Dysregulated Not changed
## 152 Lpl Lrp2 Dysregulated Not changed
## 156 Tg Lrp2 Dysregulated Not changed
## 158 Ins2 Lrp2 Dysregulated Not changed
## 159 Mdk Lrp2 Dysregulated Not changed
## 162 Cubn Lrp2 Dysregulated Not changed
## 165 Lama4 Itga6 Dysregulated Not changed
## 168 Lamc2 Itga6 Dysregulated Not changed
## 169 Thbs2 Itga6 Dysregulated Not changed
## 170 Lama1 Itga6 Dysregulated Not changed
## 172 Lama2 Itga6 Dysregulated Not changed
## 173 Mdk Itga6 Dysregulated Not changed
## 175 Lamb3 Itga6 Dysregulated Not changed
## 176 Thbs1 Itga6 Dysregulated Not changed
## 181 Thbs2 Itga4 Dysregulated Not changed
## 184 Spp1 Itga4 Dysregulated Not changed
## 185 Mdk Itga4 Dysregulated Not changed
## 186 Tgm2 Itga4 Dysregulated Not changed
## 187 Thbs1 Itga4 Dysregulated Not changed
## 190 Col1a2 Itgav Dysregulated Not changed
## 192 Pdgfb Itgav Dysregulated Not changed
## 195 Lama4 Itgav Dysregulated Not changed
## 199 Nid1 Itgav Dysregulated Not changed
## 200 Tgfb1 Itgav Dysregulated Not changed
## 205 Spp1 Itgav Dysregulated Not changed
## 206 Tnc Itgav Dysregulated Not changed
## 208 Fbn1 Itgav Dysregulated Not changed
## 214 Mfge8 Itgav Dysregulated Not changed
## 222 Apln Aplnr Dysregulated Not changed
## 225 Col1a2 Cd44 Dysregulated Not changed
## 227 Fgf2 Cd44 Dysregulated Not changed
## 228 Psen1 Cd44 Dysregulated Not changed
## 230 Lpl Cd44 Dysregulated Not changed
## 234 Hbegf Cd44 Dysregulated Not changed
## 236 Spp1 Cd44 Dysregulated Not changed
## 240 Rspo2 Lgr4 Dysregulated Not changed
## 244 Gas6 Tyro3 Dysregulated Not changed
## 247 Gnai2 Adra2b Dysregulated Not changed
## 248 Gas6 Mertk Dysregulated Not changed
## 250 Papln Sirpa Dysregulated Not changed
## 258 Col1a2 Cd93 Dysregulated Not changed
## 279 Penk Ogfr Dysregulated Not changed
## 283 Fgf2 Gpc4 Dysregulated Not changed
## 284 Col18a1 Gpc4 Dysregulated Not changed
## 288 Ngf Maged1 Dysregulated Not changed
## 292 Icam1 Il2rg Dysregulated Not changed
## 294 Gnai2 Cxcr3 Dysregulated Not changed
## 296 Ccl7 Cxcr3 Dysregulated Not changed
## 300 Ccl20 Cxcr3 Dysregulated Not changed
## 307 Psen1 Notch2 Dysregulated Not changed
## 312 Dlk1 Notch2 Dysregulated Not changed
## 313 Lgals3bp Vangl1 Dysregulated Not changed
## 317 Ngf Sort1 Dysregulated Not changed
## 324 Tfpi F3 Dysregulated Not changed
## 327 Gnai2 Lpar3 Dysregulated Not changed
## 333 Efna5 Epha7 Dysregulated Not changed
## 334 Gnai2 Cnr1 Dysregulated Not changed
## 337 Il11 Il11ra1 Dysregulated Not changed
## 338 Il11 Gm13305 Dysregulated Not changed
## 341 Cgn Tgfbr1 Dysregulated Not changed
## 342 Gnb3 Tgfbr1 Dysregulated Not changed
## 343 Tgfb1 Tgfbr1 Dysregulated Not changed
## 344 Tgfb2 Tgfbr1 Dysregulated Not changed
## 345 Tgfb3 Tgfbr1 Dysregulated Not changed
## 346 Gdf9 Tgfbr1 Dysregulated Not changed
## 352 Angpt1 Tek Dysregulated Not changed
## 353 Angpt4 Tek Dysregulated Not changed
## 355 Wnt5a Ror1 Dysregulated Not changed
## 356 Ecm1 Cachd1 Dysregulated Not changed
## 372 Fgf2 Sdc3 Dysregulated Not changed
## 374 Ptn Sdc3 Dysregulated Not changed
## 376 Col5a1 Sdc3 Dysregulated Not changed
## 377 Mdk Sdc3 Dysregulated Not changed
## 379 Gnai2 Ptpru Dysregulated Not changed
## 380 Prss23 Tmem222 Dysregulated Not changed
## 384 Efna5 Ephb2 Dysregulated Not changed
## 391 Efna5 Epha2 Dysregulated Not changed
## 400 Col1a2 Cd36 Dysregulated Not changed
## 401 Thbs1 Cd36 Dysregulated Not changed
## 405 Fgf2 Fgfr3 Dysregulated Not changed
## 406 Fgf9 Fgfr3 Dysregulated Not changed
## 415 Pdgfd Pdgfra Dysregulated Not changed
## 416 Pdgfb Pdgfra Dysregulated Not changed
## 417 Pdgfa Pdgfra Dysregulated Not changed
## 421 Timp3 Kdr Dysregulated Not changed
## 423 Col18a1 Kdr Dysregulated Not changed
## 432 Inhba Tgfbr3 Dysregulated Not changed
## 433 Tgfb1 Tgfbr3 Dysregulated Not changed
## 434 Tgfb2 Tgfbr3 Dysregulated Not changed
## 435 Tgfb3 Tgfbr3 Dysregulated Not changed
## 436 Inha Tgfbr3 Dysregulated Not changed
## 437 Fgf2 Fgfrl1 Dysregulated Not changed
## 439 Rarres2 Cmklr1 Dysregulated Not changed
## 447 Gdf9 Orai2 Dysregulated Not changed
## 451 Mdk Gpc2 Dysregulated Not changed
## 458 Icam1 Cav1 Dysregulated Not changed
## 460 Gnai2 Cav1 Dysregulated Not changed
## 461 Tgfb1 Cav1 Dysregulated Not changed
## 463 App Cav1 Dysregulated Not changed
## 468 Sema5a Met Dysregulated Not changed
## 469 Dcn Met Dysregulated Not changed
## 471 Ptn Ptprz1 Dysregulated Not changed
## 472 Tnc Ptprz1 Dysregulated Not changed
## 473 Mdk Ptprz1 Dysregulated Not changed
## 483 Efna5 Ephb6 Dysregulated Not changed
## 491 Efna5 Epha1 Dysregulated Not changed
## 493 Tac1 Tacr1 Dysregulated Not changed
## 494 Tac2 Tacr1 Dysregulated Not changed
## 508 C3 C3ar1 Dysregulated Not changed
## 509 C4b C3ar1 Dysregulated Not changed
## 520 Wnt2 Lrp6 Dysregulated Not changed
## 522 C3 C5ar2 Dysregulated Not changed
## 523 C4b C5ar2 Dysregulated Not changed
## 531 Adam10 Axl Dysregulated Not changed
## 532 Gas6 Axl Dysregulated Not changed
## 545 Icam1 Itgal Dysregulated Not changed
## 550 Fgf2 Fgfr2 Dysregulated Not changed
## 551 Fgf9 Fgfr2 Dysregulated Not changed
## 556 Fgf21 Fgfr2 Dysregulated Not changed
## 563 C3 Ifitm2 Dysregulated Not changed
## 564 C3 Ifitm1 Dysregulated Not changed
## 566 Lamc2 Cd151 Dysregulated Not changed
## 567 Lamb3 Cd151 Dysregulated Not changed
## 570 Gnai2 Unc5b Dysregulated Not changed
## 571 Ntn1 Unc5b Dysregulated Not changed
## 573 Nid2 Col13a1 Dysregulated Not changed
## 574 Hspg2 Col13a1 Dysregulated Not changed
## 575 Nid1 Col13a1 Dysregulated Not changed
## 576 Gnai2 Tbxa2r Dysregulated Not changed
## 577 Tgm2 Tbxa2r Dysregulated Not changed
## 578 Gnai2 S1pr4 Dysregulated Not changed
## 580 Rspo2 Lgr5 Dysregulated Not changed
## 583 Ptn Ptprb Dysregulated Not changed
## 584 Tnc Ptprb Dysregulated Not changed
## 585 Mdk Ptprb Dysregulated Not changed
## 611 Lama1 Itga7 Dysregulated Not changed
## 612 Lama2 Itga7 Dysregulated Not changed
## 613 Tnc Itga7 Dysregulated Not changed
## 635 Ntn1 Unc5d Dysregulated Not changed
## 639 Gnai2 Ednra Dysregulated Not changed
## 658 Col1a2 Itgb1 Dysregulated Not changed
## 662 Lama4 Itgb1 Dysregulated Not changed
## 663 Col6a3 Itgb1 Dysregulated Not changed
## 665 Hspg2 Itgb1 Dysregulated Not changed
## 671 Nid1 Itgb1 Dysregulated Not changed
## 672 Col5a2 Itgb1 Dysregulated Not changed
## 673 Fbln1 Itgb1 Dysregulated Not changed
## 674 Lamc2 Itgb1 Dysregulated Not changed
## 675 Col3a1 Itgb1 Dysregulated Not changed
## 676 Thbs2 Itgb1 Dysregulated Not changed
## 681 Col5a1 Itgb1 Dysregulated Not changed
## 686 Lama1 Itgb1 Dysregulated Not changed
## 687 Angpt1 Itgb1 Dysregulated Not changed
## 689 Spp1 Itgb1 Dysregulated Not changed
## 690 Adam12 Itgb1 Dysregulated Not changed
## 691 Lama2 Itgb1 Dysregulated Not changed
## 692 Tnc Itgb1 Dysregulated Not changed
## 693 Col18a1 Itgb1 Dysregulated Not changed
## 694 Mdk Itgb1 Dysregulated Not changed
## 695 Fbn1 Itgb1 Dysregulated Not changed
## 702 Tgm2 Itgb1 Dysregulated Not changed
## 703 Lamb3 Itgb1 Dysregulated Not changed
## 704 Thbs1 Itgb1 Dysregulated Not changed
## 709 Npnt Itgb1 Dysregulated Not changed
## 710 Lgals3bp Itgb1 Dysregulated Not changed
## 711 Timp2 Itgb1 Dysregulated Not changed
## 717 Gdf6 Bmpr1a Dysregulated Not changed
## 719 Bmp3 Bmpr1a Dysregulated Not changed
## 722 Gdf9 Bmpr1a Dysregulated Not changed
## 723 Bmp6 Bmpr1a Dysregulated Not changed
## 730 Gnai2 Ednrb Dysregulated Not changed
## 741 Slit2 Robo4 Dysregulated Not changed
## 743 Wnt5a Mcam Dysregulated Not changed
## 744 Gdf9 Fxyd6 Dysregulated Not changed
## 748 Rgmb Neo1 Dysregulated Not changed
## 749 Ntn1 Neo1 Dysregulated Not changed
## 750 Tgfb1 Cd109 Dysregulated Not changed
## 752 Lama1 Nt5e Dysregulated Not changed
## 753 Tnc Nt5e Dysregulated Not changed
## 764 Wnt5a Ryk Dysregulated Not changed
## 765 Ccl2 Ackr4 Dysregulated Not changed
## 766 Ccl7 Ackr4 Dysregulated Not changed
## 771 Cgn Tgfbr2 Dysregulated Not changed
## 772 Tgfb1 Tgfbr2 Dysregulated Not changed
## 773 Tgfb2 Tgfbr2 Dysregulated Not changed
## 774 Tgfb3 Tgfbr2 Dysregulated Not changed
## 778 Spp1 Itga9 Dysregulated Not changed
## 779 Adam12 Itga9 Dysregulated Not changed
## 780 Tnc Itga9 Dysregulated Not changed
## 782 Tgm2 Itga9 Dysregulated Not changed
## 785 Gdf2 Acvr2b Dysregulated Not changed
## 789 Inhba Acvr2b Dysregulated Not changed
## 791 Bmp3 Acvr2b Dysregulated Not changed
## 792 Lefty2 Acvr2b Dysregulated Not changed
## 793 Lefty1 Acvr2b Dysregulated Not changed
## 794 Inha Acvr2b Dysregulated Not changed
## 797 Bmp6 Acvr2b Dysregulated Not changed
## 801 Cx3cl1 Cx3cr1 Dysregulated Not changed
## 802 Lama1 Rpsa Dysregulated Not changed
## 803 Lama2 Rpsa Dysregulated Not changed
## 805 Ccl27b Ackr2 Dysregulated Not changed
## 806 Ccl27a Ackr2 Dysregulated Not changed
## 808 Ccl2 Ackr2 Dysregulated Not changed
## 809 Ccl28 Ackr2 Dysregulated Not changed
## 811 Ccl7 Ackr2 Dysregulated Not changed
## 815 Gnai2 Adcy1 Dysregulated Not changed
## 818 Col1a2 Flt4 Dysregulated Not changed
## 824 Arf1 Pld2 Dysregulated Not changed
## 831 Lama4 Itga3 Dysregulated Not changed
## 835 Nid1 Itga3 Dysregulated Not changed
## 836 Lamc2 Itga3 Dysregulated Not changed
## 838 Lama1 Itga3 Dysregulated Not changed
## 839 Lama2 Itga3 Dysregulated Not changed
## 842 Lamb3 Itga3 Dysregulated Not changed
## 843 Thbs1 Itga3 Dysregulated Not changed
## 844 Timp2 Itga3 Dysregulated Not changed
## 849 Tgfa Erbb2 Dysregulated Not changed
## 853 Hbegf Erbb2 Dysregulated Not changed
## 858 Ccl27b Ccr10 Dysregulated Not changed
## 859 Ccl27a Ccr10 Dysregulated Not changed
## 860 Ccl2 Ccr10 Dysregulated Not changed
## 861 Ccl28 Ccr10 Dysregulated Not changed
## 863 Ccl7 Ccr10 Dysregulated Not changed
## 867 Col1a2 Itga2b Dysregulated Not changed
## 873 Thbs1 Itga2b Dysregulated Not changed
## 876 Sfrp1 Fzd2 Dysregulated Not changed
## 877 Wnt5a Fzd2 Dysregulated Not changed
## 878 Col1a2 Itgb3 Dysregulated Not changed
## 880 Adam23 Itgb3 Dysregulated Not changed
## 882 Nid1 Itgb3 Dysregulated Not changed
## 884 Fbln2 Itgb3 Dysregulated Not changed
## 885 Fbn1 Itgb3 Dysregulated Not changed
## 888 Tgm2 Itgb3 Dysregulated Not changed
## 889 Mfge8 Itgb3 Dysregulated Not changed
## 890 Thbs1 Itgb3 Dysregulated Not changed
## 895 Lamc2 Itgb4 Dysregulated Not changed
## 896 Lama1 Itgb4 Dysregulated Not changed
## 897 Lama2 Itgb4 Dysregulated Not changed
## 899 Lamb3 Itgb4 Dysregulated Not changed
## 902 Arf1 Chrm3 Dysregulated Not changed
## 903 Hspg2 Chrm3 Dysregulated Not changed
## 904 B2m Hfe Dysregulated Not changed
## 907 Gnai2 S1pr3 Dysregulated Not changed
## 908 Wnt5a Ror2 Dysregulated Not changed
## 911 Ntn1 Unc5a Dysregulated Not changed
## 917 Gnai2 F2r Dysregulated Not changed
## 919 Cgn Ocln Dysregulated Not changed
## 920 Il11 Il6st Dysregulated Not changed
## 926 Col1a2 Itga2 Dysregulated Not changed
## 930 Col6a3 Itga2 Dysregulated Not changed
## 931 Hspg2 Itga2 Dysregulated Not changed
## 934 Lamc2 Itga2 Dysregulated Not changed
## 935 Col3a1 Itga2 Dysregulated Not changed
## 938 Lama1 Itga2 Dysregulated Not changed
## 940 Lama2 Itga2 Dysregulated Not changed
## 941 Tnc Itga2 Dysregulated Not changed
## 947 Lamb3 Itga2 Dysregulated Not changed
## 951 Col1a2 Itga1 Dysregulated Not changed
## 955 Col6a3 Itga1 Dysregulated Not changed
## 958 Col5a2 Itga1 Dysregulated Not changed
## 960 Col5a1 Itga1 Dysregulated Not changed
## 963 Lama1 Itga1 Dysregulated Not changed
## 965 Lama2 Itga1 Dysregulated Not changed
## 971 Fgf2 Sdc1 Dysregulated Not changed
## 972 Lpl Sdc1 Dysregulated Not changed
## 973 Hspg2 Sdc1 Dysregulated Not changed
## 974 Ptn Sdc1 Dysregulated Not changed
## 976 Tnc Sdc1 Dysregulated Not changed
## 977 Mdk Sdc1 Dysregulated Not changed
## 978 Slit2 Sdc1 Dysregulated Not changed
## 979 Thbs1 Sdc1 Dysregulated Not changed
## 981 Ngf Kidins220 Dysregulated Not changed
## 988 Sct Vipr2 Dysregulated Not changed
## 992 Tgfb1 Itgb8 Dysregulated Not changed
## 993 Lama1 Itgb8 Dysregulated Not changed
## 1000 Ptn Cdh10 Dysregulated Not changed
## 1012 Sfrp1 Fzd6 Dysregulated Not changed
## 1013 Wnt5a Fzd6 Dysregulated Not changed
## 1015 Lpl Gpihbp1 Dysregulated Not changed
## 1020 Ptn Plxnb2 Dysregulated Not changed
## 1023 Tnc Cntn1 Dysregulated Not changed
## 1026 Gdf2 Acvrl1 Dysregulated Not changed
## 1028 Tgfb1 Acvrl1 Dysregulated Not changed
## 1029 Tgfb3 Acvrl1 Dysregulated Not changed
## 1031 Inhba Acvr1b Dysregulated Not changed
## 1032 Inha Acvr1b Dysregulated Not changed
## 1036 Adam23 Itga5 Dysregulated Not changed
## 1040 Angpt1 Itga5 Dysregulated Not changed
## 1041 Spp1 Itga5 Dysregulated Not changed
## 1042 Tnc Itga5 Dysregulated Not changed
## 1043 Col18a1 Itga5 Dysregulated Not changed
## 1044 Fbn1 Itga5 Dysregulated Not changed
## 1048 Gnai2 Adcy9 Dysregulated Not changed
## 1056 B2m Tfrc Dysregulated Not changed
## 1075 Slit2 Robo1 Dysregulated Not changed
## 1076 Slit3 Robo2 Dysregulated Not changed
## 1078 Slit2 Robo2 Dysregulated Not changed
## 1081 Igf2 Igf2r Dysregulated Not changed
## 1092 Col5a2 Ddr1 Dysregulated Not changed
## 1093 Col3a1 Ddr1 Dysregulated Not changed
## 1097 App Tnfrsf21 Dysregulated Not changed
## 1100 Cdh1 Ptprm Dysregulated Not changed
## 1105 Inhba Bambi Dysregulated Not changed
## 1106 Wnt5a Fzd8 Dysregulated Not changed
## 1110 Wnt2 Fzd8 Dysregulated Not changed
## 1111 Cdh1 Cdh2 Dysregulated Not changed
## 1113 App Cd74 Dysregulated Not changed
## 1122 Wnt7b Lrp5 Dysregulated Not changed
## 1124 Cdh1 Lrp5 Dysregulated Not changed
## 1126 Wnt5a Lrp5 Dysregulated Not changed
## 1127 Thbs1 Lrp5 Dysregulated Not changed
## 1139 Lamc2 Col17a1 Dysregulated Not changed
## 1140 Lamb3 Col17a1 Dysregulated Not changed
## 1141 Gnai2 Adra2a Dysregulated Not changed
## 1146 Col3a1 Ddr2 Dysregulated Not changed
## 1148 Sema5a Plxnb3 Dysregulated Not changed
## 1156 Hbegf Prlr Dysregulated Not changed

## Sheet: not changed_not changed
V1 V2 ligand_status receptor_status						Ligand	Receptor	Total Number
## 2 Il18 Il1rl2 Not changed Not changed						not changed	dysregulated	568
## 3 Cp Slc40a1 Not changed Not changed
## 7 Fst Bmpr2 Not changed Not changed
## 9 Bmp15 Bmpr2 Not changed Not changed
## 10 Bmp4 Bmpr2 Not changed Not changed
## 11 Bmp10 Bmpr2 Not changed Not changed
## 12 Rgma Bmpr2 Not changed Not changed
## 14 Bmp5 Bmpr2 Not changed Not changed
## 17 Gdf5 Bmpr2 Not changed Not changed
## 18 Bmp2 Bmpr2 Not changed Not changed
## 21 Bmp7 Bmpr2 Not changed Not changed
## 22 Sema3a Nrp2 Not changed Not changed
## 23 Sema3c Nrp2 Not changed Not changed
## 24 Sema3b Nrp2 Not changed Not changed
## 25 Sema4f Nrp2 Not changed Not changed
## 26 Sema3g Nrp2 Not changed Not changed
## 27 Sema3f Nrp2 Not changed Not changed
## 29 Vegfc Nrp2 Not changed Not changed
## 30 Vegfa Nrp2 Not changed Not changed
## 33 Cthrc1 Fzd5 Not changed Not changed
## 34 Nrg4 Erbb4 Not changed Not changed
## 35 Nrg2 Erbb4 Not changed Not changed
## 36 Btc Erbb4 Not changed Not changed
## 38 Ereg Erbb4 Not changed Not changed
## 40 Adam17 Erbb4 Not changed Not changed
## 41 Egf Erbb4 Not changed Not changed
## 42 Nrg1 Erbb4 Not changed Not changed
## 44 Cxcl5 Cxcr2 Not changed Not changed
## 45 Ppbp Cxcr2 Not changed Not changed
## 46 Vasp Cxcr2 Not changed Not changed
## 56 Cxcl12 Ackr3 Not changed Not changed
## 57 Calca Ramp1 Not changed Not changed
## 58 Calcb Ramp1 Not changed Not changed
## 59 Adm2 Ramp1 Not changed Not changed
## 63 Nrg1 Gpc1 Not changed Not changed
## 65 Serpinc1 Gpc1 Not changed Not changed
## 66 Vegfa Gpc1 Not changed Not changed
## 67 Cxcl12 Cxcr4 Not changed Not changed
## 71 Rspo1 Lgr6 Not changed Not changed
## 72 Rspo3 Lgr6 Not changed Not changed
## 73 Selplg Sele Not changed Not changed
## 75 Vcan Selp Not changed Not changed
## 76 Vwf Selp Not changed Not changed
## 77 Selplg Selp Not changed Not changed
## 78 Cd34 Selp Not changed Not changed
## 82 a F11r Not changed Not changed
## 85 Sema3a Plxna2 Not changed Not changed
## 86 Farp2 Plxna2 Not changed Not changed
## 87 Sema6a Plxna2 Not changed Not changed
## 90 Cd55 Cr1l Not changed Not changed
## 94 Il15 Il15ra Not changed Not changed
## 95 Fn1 Itga8 Not changed Not changed
## 98 Gstp1 Traf2 Not changed Not changed
## 99 Gstp2 Traf2 Not changed Not changed
## 100 Tnfsf9 Traf2 Not changed Not changed
## 101 Tnfsf4 Traf2 Not changed Not changed
## 113 Bmp10 Eng Not changed Not changed
## 118 Bmp2 Eng Not changed Not changed
## 119 Bmp7 Eng Not changed Not changed
## 121 Bmp15 Acvr2a Not changed Not changed
## 122 Bmp4 Acvr2a Not changed Not changed
## 123 Bmp10 Acvr2a Not changed Not changed
## 125 Bmp5 Acvr2a Not changed Not changed
## 128 Gdf5 Acvr2a Not changed Not changed
## 129 Bmp2 Acvr2a Not changed Not changed
## 132 Gdf11 Acvr2a Not changed Not changed
## 133 Inhbb Acvr2a Not changed Not changed
## 134 Bmp7 Acvr2a Not changed Not changed
## 150 Gip Dpp4 Not changed Not changed
## 151 Alb Lrp2 Not changed Not changed
## 153 Agt Lrp2 Not changed Not changed
## 154 Apoe Lrp2 Not changed Not changed
## 155 Tcn2 Lrp2 Not changed Not changed
## 157 Plau Lrp2 Not changed Not changed
## 160 Serpine1 Lrp2 Not changed Not changed
## 161 Lrpap1 Lrp2 Not changed Not changed
## 163 Fn1 Itga6 Not changed Not changed
## 164 Lamb1 Itga6 Not changed Not changed
## 166 Lamc1 Itga6 Not changed Not changed
## 167 Adam9 Itga6 Not changed Not changed
## 171 Col6a1 Itga6 Not changed Not changed
## 174 Lamc3 Itga6 Not changed Not changed
## 177 Lama5 Itga6 Not changed Not changed
## 178 Adam28 Itga4 Not changed Not changed
## 179 Fn1 Itga4 Not changed Not changed
## 180 Icam4 Itga4 Not changed Not changed
## 182 Vcam1 Itga4 Not changed Not changed
## 183 Vcan Itga4 Not changed Not changed
## 188 F13a1 Itga4 Not changed Not changed
## 189 Cd14 Itga4 Not changed Not changed
## 191 Fn1 Itgav Not changed Not changed
## 193 Col4a1 Itgav Not changed Not changed
## 194 Lamb1 Itgav Not changed Not changed
## 196 Icam4 Itgav Not changed Not changed
## 197 Lamc1 Itgav Not changed Not changed
## 198 Adam9 Itgav Not changed Not changed
## 201 Adam15 Itgav Not changed Not changed
## 202 Plau Itgav Not changed Not changed
## 203 Col4a5 Itgav Not changed Not changed
## 204 Col4a6 Itgav Not changed Not changed
## 207 Serpine1 Itgav Not changed Not changed
## 209 Edil3 Itgav Not changed Not changed
## 210 Calr Itgav Not changed Not changed
## 211 Angptl3 Itgav Not changed Not changed
## 212 Col4a3 Itgav Not changed Not changed
## 213 Col4a4 Itgav Not changed Not changed
## 215 L1cam Itgav Not changed Not changed
## 216 Vegfa Itgav Not changed Not changed
## 217 Col1a1 Itgav Not changed Not changed
## 218 Calca Calcrl Not changed Not changed
## 219 Calcb Calcrl Not changed Not changed
## 220 Adm2 Calcrl Not changed Not changed
## 221 Adm Calcrl Not changed Not changed
## 223 Agrn Lrp4 Not changed Not changed
## 226 Fn1 Cd44 Not changed Not changed
## 229 Col14a1 Cd44 Not changed Not changed
## 231 Fgf1 Cd44 Not changed Not changed
## 232 Hgf Cd44 Not changed Not changed
## 233 Has2 Cd44 Not changed Not changed
## 235 Vcan Cd44 Not changed Not changed
## 237 Vim Cd44 Not changed Not changed
## 238 Pkm Cd44 Not changed Not changed
## 239 Col1a1 Cd44 Not changed Not changed
## 241 Rspo1 Lgr4 Not changed Not changed
## 242 Rspo3 Lgr4 Not changed Not changed
## 243 Vegfb Tyro3 Not changed Not changed
## 245 Vegfa Tyro3 Not changed Not changed
## 246 Pros1 Tyro3 Not changed Not changed
## 249 Zp3 Mertk Not changed Not changed
## 251 Thpo Sirpa Not changed Not changed
## 252 Vwf Sirpa Not changed Not changed
## 253 Vegfa Sirpa Not changed Not changed
## 254 Ncam1 Ptpra Not changed Not changed
## 255 a Atrn Not changed Not changed
## 256 Prok1 Prokr2 Not changed Not changed
## 259 Col4a1 Cd93 Not changed Not changed
## 260 Col4a2 Cd93 Not changed Not changed
## 261 Col4a5 Cd93 Not changed Not changed
## 262 Col4a6 Cd93 Not changed Not changed
## 263 Mbl2 Cd93 Not changed Not changed
## 264 Col4a3 Cd93 Not changed Not changed
## 265 Col4a4 Cd93 Not changed Not changed
## 266 Col1a1 Cd93 Not changed Not changed
## 278 Ltb Cd40 Not changed Not changed
## 280 Pnoc Oprl1 Not changed Not changed
## 281 Il16 Kcnd1 Not changed Not changed
## 285 Sema3a Plxna3 Not changed Not changed
## 286 Farp2 Plxna3 Not changed Not changed
## 287 Sema3f Plxna3 Not changed Not changed
## 289 Eda Eda2r Not changed Not changed
## 290 Il2 Il2rg Not changed Not changed
## 291 Il7 Il2rg Not changed Not changed
## 293 Il15 Il2rg Not changed Not changed
## 295 Cxcl12 Cxcr3 Not changed Not changed
## 297 Ccl11 Cxcr3 Not changed Not changed
## 298 Cxcl13 Cxcr3 Not changed Not changed
## 299 Cxcl10 Cxcr3 Not changed Not changed
## 301 Vcan Tlr2 Not changed Not changed
## 302 Hras Tlr2 Not changed Not changed
## 303 Bgn Tlr2 Not changed Not changed
## 304 Il6 Il6ra Not changed Not changed
## 308 Dll1 Notch2 Not changed Not changed
## 309 Jag1 Notch2 Not changed Not changed
## 310 Jag2 Notch2 Not changed Not changed
## 311 Dll3 Notch2 Not changed Not changed
## 314 Il2 Cd53 Not changed Not changed
## 315 Psap Sort1 Not changed Not changed
## 316 Nts Sort1 Not changed Not changed
## 318 Lrpap1 Sort1 Not changed Not changed
## 319 Bdnf Sort1 Not changed Not changed
## 323 F10 F3 Not changed Not changed
## 325 Il6 F3 Not changed Not changed
## 328 Tctn1 Tmem67 Not changed Not changed
## 329 Efna3 Epha7 Not changed Not changed
## 330 Efna4 Epha7 Not changed Not changed
## 331 Efna1 Epha7 Not changed Not changed
## 332 Efna2 Epha7 Not changed Not changed
## 335 Tcn2 Cnr1 Not changed Not changed
## 336 Clcf1 Cntfr Not changed Not changed
## 339 Nppc Npr2 Not changed Not changed
## 340 Nppb Npr2 Not changed Not changed
## 350 Bgn Tlr4 Not changed Not changed
## 351 Angpt2 Tek Not changed Not changed
## 354 Angptl1 Tek Not changed Not changed
## 357 Hhipl2 Cachd1 Not changed Not changed
## 358 Reln Lrp8 Not changed Not changed
## 359 Apoe Lrp8 Not changed Not changed
## 360 Lrpap1 Lrp8 Not changed Not changed
## 361 Dhh Ptch2 Not changed Not changed
## 364 Thpo Mpl Not changed Not changed
## 370 Efnb2 Rhbdl2 Not changed Not changed
## 371 Efnb3 Rhbdl2 Not changed Not changed
## 373 Agrp Sdc3 Not changed Not changed
## 375 Col5a3 Sdc3 Not changed Not changed
## 378 Ncan Sdc3 Not changed Not changed
## 381 Efnb2 Ephb2 Not changed Not changed
## 382 Efnb1 Ephb2 Not changed Not changed
## 383 Efnb3 Ephb2 Not changed Not changed
## 385 L1cam Ephb2 Not changed Not changed
## 386 Vegfa Ephb2 Not changed Not changed
## 387 Efna3 Epha2 Not changed Not changed
## 388 Efna4 Epha2 Not changed Not changed
## 389 Efna1 Epha2 Not changed Not changed
## 390 Efna2 Epha2 Not changed Not changed
## 392 Tnfsf9 Tnfrsf9 Not changed Not changed
## 393 Tnfsf15 Tnfrsf25 Not changed Not changed
## 394 Tnfsf12 Tnfrsf25 Not changed Not changed
## 395 Tnfsf4 Tnfrsf4 Not changed Not changed
## 396 Tnfsf18 Tnfrsf18 Not changed Not changed
## 402 Col1a1 Cd36 Not changed Not changed
## 403 Ren1 Asic3 Not changed Not changed
## 404 Fgf18 Fgfr3 Not changed Not changed
## 407 Fgf16 Fgfr3 Not changed Not changed
## 408 Fgf1 Fgfr3 Not changed Not changed
## 409 Fgf10 Fgfr3 Not changed Not changed
## 410 Fgf12 Fgfr3 Not changed Not changed
## 411 Fgf7 Fgfr3 Not changed Not changed
## 412 Fgf8 Fgfr3 Not changed Not changed
## 413 Fgf5 Fgfr3 Not changed Not changed
## 414 Fgf11 Fgfr3 Not changed Not changed
## 418 Pdgfc Pdgfra Not changed Not changed
## 422 Pdgfc Kdr Not changed Not changed
## 424 Sema6d Kdr Not changed Not changed
## 425 Vegfc Kdr Not changed Not changed
## 426 Vegfa Kdr Not changed Not changed
## 438 Fgf1 Fgfrl1 Not changed Not changed
## 448 Efnb2 Ephb4 Not changed Not changed
## 449 Efnb1 Ephb4 Not changed Not changed
## 450 Efnb3 Ephb4 Not changed Not changed
## 459 Bst1 Cav1 Not changed Not changed
## 462 Ptgs2 Cav1 Not changed Not changed
## 464 Hras Cav1 Not changed Not changed
## 465 Egf Cav1 Not changed Not changed
## 466 Hgf Met Not changed Not changed
## 467 Sema4d Met Not changed Not changed
## 470 Il16 Kcnd2 Not changed Not changed
## 474 Ntng2 Lrrc4 Not changed Not changed
## 475 Sema3a Plxna4 Not changed Not changed
## 476 Farp2 Plxna4 Not changed Not changed
## 477 Sema6a Plxna4 Not changed Not changed
## 478 Efna3 Ephb6 Not changed Not changed
## 479 Efnb2 Ephb6 Not changed Not changed
## 480 Efna1 Ephb6 Not changed Not changed
## 481 Efnb1 Ephb6 Not changed Not changed
## 482 Efnb3 Ephb6 Not changed Not changed
## 484 Edn2 Kel Not changed Not changed
## 485 Edn1 Kel Not changed Not changed
## 486 Edn3 Kel Not changed Not changed
## 487 Efna3 Epha1 Not changed Not changed
## 488 Efna4 Epha1 Not changed Not changed
## 489 Efna1 Epha1 Not changed Not changed
## 490 Efna2 Epha1 Not changed Not changed
## 492 Efemp2 Aqp1 Not changed Not changed
## 497 F2 Gp9 Not changed Not changed
## 498 Sema3a Plxna1 Not changed Not changed
## 499 Farp2 Plxna1 Not changed Not changed
## 500 Sema3f Plxna1 Not changed Not changed
## 501 Sema6d Plxna1 Not changed Not changed
## 502 Fn1 Il17rc Not changed Not changed
## 503 Sema3c Plxnd1 Not changed Not changed
## 504 Sema3e Plxnd1 Not changed Not changed
## 505 Sema4a Plxnd1 Not changed Not changed
## 506 Ncam1 Cacna1c Not changed Not changed
## 507 Rims1 Cacna1c Not changed Not changed
## 510 Trf Gpr162 Not changed Not changed
## 511 P4hb Gpr162 Not changed Not changed
## 512 Ltb Ltbr Not changed Not changed
## 515 Dkk1 Lrp6 Not changed Not changed
## 516 Dkk2 Lrp6 Not changed Not changed
## 517 Rspo1 Lrp6 Not changed Not changed
## 518 Igfbp4 Lrp6 Not changed Not changed
## 519 Rspo3 Lrp6 Not changed Not changed
## 521 AI182371 C5ar2 Not changed Not changed
## 524 Gip Gipr Not changed Not changed
## 526 Fn1 Plaur Not changed Not changed
## 527 Lrp1b Plaur Not changed Not changed
## 528 Plau Plaur Not changed Not changed
## 529 Serpine1 Plaur Not changed Not changed
## 530 Fn1 Cd79a Not changed Not changed
## 533 Pros1 Axl Not changed Not changed
## 540 Ntf3 Ntrk3 Not changed Not changed
## 541 Ntf5 Ntrk3 Not changed Not changed
## 543 Fat4 Dchs1 Not changed Not changed
## 544 Vegfc Lyve1 Not changed Not changed
## 546 Icam5 Itgal Not changed Not changed
## 547 Icam4 Itgal Not changed Not changed
## 548 Icam2 Itgal Not changed Not changed
## 549 Fgf18 Fgfr2 Not changed Not changed
## 552 Fgf16 Fgfr2 Not changed Not changed
## 553 Fgf1 Fgfr2 Not changed Not changed
## 554 Fgf10 Fgfr2 Not changed Not changed
## 555 Ncam1 Fgfr2 Not changed Not changed
## 557 Fgf12 Fgfr2 Not changed Not changed
## 558 Fgf7 Fgfr2 Not changed Not changed
## 559 Fgf8 Fgfr2 Not changed Not changed
## 560 Fgf5 Fgfr2 Not changed Not changed
## 561 L1cam Fgfr2 Not changed Not changed
## 562 Fgf11 Fgfr2 Not changed Not changed
## 572 Fn1 Col13a1 Not changed Not changed
## 579 Sema7a Plxnc1 Not changed Not changed
## 581 Rspo1 Lgr5 Not changed Not changed
## 582 Rspo3 Lgr5 Not changed Not changed
## 607 Adm Gpr182 Not changed Not changed
## 608 Timp1 Cd63 Not changed Not changed
## 609 Lamb1 Itga7 Not changed Not changed
## 610 Lamc1 Itga7 Not changed Not changed
## 634 Gnas Adrb3 Not changed Not changed
## 636 Npy Npy1r Not changed Not changed
## 638 Edn2 Ednra Not changed Not changed
## 640 Edn1 Ednra Not changed Not changed
## 641 Edn3 Ednra Not changed Not changed
## 642 Il2 Gypa Not changed Not changed
## 643 Ebi3 Il27ra Not changed Not changed
## 644 Gpi1 Amfr Not changed Not changed
## 659 Fn1 Itgb1 Not changed Not changed
## 660 Col4a1 Itgb1 Not changed Not changed
## 661 Lamb1 Itgb1 Not changed Not changed
## 664 Icam4 Itgb1 Not changed Not changed
## 666 Reln Itgb1 Not changed Not changed
## 667 Col2a1 Itgb1 Not changed Not changed
## 668 Lamc1 Itgb1 Not changed Not changed
## 669 Adam9 Itgb1 Not changed Not changed
## 670 Cxcl12 Itgb1 Not changed Not changed
## 677 Adam15 Itgb1 Not changed Not changed
## 678 Plau Itgb1 Not changed Not changed
## 679 Adam17 Itgb1 Not changed Not changed
## 680 Col4a5 Itgb1 Not changed Not changed
## 682 Vcam1 Itgb1 Not changed Not changed
## 683 Col4a6 Itgb1 Not changed Not changed
## 684 Sema7a Itgb1 Not changed Not changed
## 685 Vcan Itgb1 Not changed Not changed
## 688 Col6a1 Itgb1 Not changed Not changed
## 696 Col6a2 Itgb1 Not changed Not changed
## 697 Col11a1 Itgb1 Not changed Not changed
## 698 Col4a3 Itgb1 Not changed Not changed
## 699 Col4a4 Itgb1 Not changed Not changed
## 700 Lamc3 Itgb1 Not changed Not changed
## 701 Vegfc Itgb1 Not changed Not changed
## 705 F13a1 Itgb1 Not changed Not changed
## 706 Vegfa Itgb1 Not changed Not changed
## 707 Col1a1 Itgb1 Not changed Not changed
## 708 Cd14 Itgb1 Not changed Not changed
## 712 Lama5 Itgb1 Not changed Not changed
## 713 Cntn4 Ptprg Not changed Not changed
## 714 Bmp15 Bmpr1a Not changed Not changed
## 715 Bmp4 Bmpr1a Not changed Not changed
## 716 Bmp10 Bmpr1a Not changed Not changed
## 718 Bmp5 Bmpr1a Not changed Not changed
## 720 Gdf5 Bmpr1a Not changed Not changed
## 721 Bmp2 Bmpr1a Not changed Not changed
## 724 Bmp7 Bmpr1a Not changed Not changed
## 725 Rtn4 Tnfrsf19 Not changed Not changed
## 726 Cthrc1 Fzd3 Not changed Not changed
## 727 Pon2 Htr2a Not changed Not changed
## 728 Cxcl13 Htr2a Not changed Not changed
## 729 Edn2 Ednrb Not changed Not changed
## 731 Edn1 Ednrb Not changed Not changed
## 732 Edn3 Ednrb Not changed Not changed
## 733 F8 Ldlr Not changed Not changed
## 734 Apoe Ldlr Not changed Not changed
## 735 Lrpap1 Ldlr Not changed Not changed
## 736 Kitl Epor Not changed Not changed
## 737 Hgf St14 Not changed Not changed
## 738 Plau St14 Not changed Not changed
## 739 Dhh Cdon Not changed Not changed
## 740 Fn1 Robo4 Not changed Not changed
## 742 Selplg Esam Not changed Not changed
## 745 Rtn4 Lingo1 Not changed Not changed
## 746 Efemp2 Lingo1 Not changed Not changed
## 747 Rgma Neo1 Not changed Not changed
## 751 Fn1 Nt5e Not changed Not changed
## 757 Il19 Il20rb Not changed Not changed
## 767 Ccl11 Ackr4 Not changed Not changed
## 768 Cxcl13 Ackr4 Not changed Not changed
## 769 Sema4d Plxnb1 Not changed Not changed
## 775 Fn1 Itga9 Not changed Not changed
## 776 Adam15 Itga9 Not changed Not changed
## 777 Vcam1 Itga9 Not changed Not changed
## 781 Vegfc Itga9 Not changed Not changed
## 783 F13a1 Itga9 Not changed Not changed
## 784 Vegfa Itga9 Not changed Not changed
## 786 Bmp15 Acvr2b Not changed Not changed
## 787 Bmp4 Acvr2b Not changed Not changed
## 788 Bmp10 Acvr2b Not changed Not changed
## 790 Bmp5 Acvr2b Not changed Not changed
## 795 Gdf5 Acvr2b Not changed Not changed
## 796 Bmp2 Acvr2b Not changed Not changed
## 798 Gdf11 Acvr2b Not changed Not changed
## 799 Inhbb Acvr2b Not changed Not changed
## 800 Bmp7 Acvr2b Not changed Not changed
## 804 Lamb2 Rpsa Not changed Not changed
## 807 Ccl4 Ackr2 Not changed Not changed
## 810 Gm13306 Ackr2 Not changed Not changed
## 812 Ccl11 Ackr2 Not changed Not changed
## 813 Dkk1 Kremen1 Not changed Not changed
## 814 Rspo1 Znrf3 Not changed Not changed
## 816 Gnas Adcy1 Not changed Not changed
## 817 Has2 Hmmr Not changed Not changed
## 819 Fn1 Flt4 Not changed Not changed
## 820 Pdgfc Flt4 Not changed Not changed
## 821 Vegfc Flt4 Not changed Not changed
## 822 Col1a1 Flt4 Not changed Not changed
## 823 Tnfsf13b Tnfrsf13b Not changed Not changed
## 825 Vwf Gp1ba Not changed Not changed
## 826 F2 Gp1ba Not changed Not changed
## 827 Rtn4 Rtn4rl1 Not changed Not changed
## 828 Calr Scarf1 Not changed Not changed
## 829 Fn1 Itga3 Not changed Not changed
## 830 Lamb1 Itga3 Not changed Not changed
## 832 Reln Itga3 Not changed Not changed
## 833 Lamc1 Itga3 Not changed Not changed
## 834 Adam9 Itga3 Not changed Not changed
## 837 Plau Itga3 Not changed Not changed
## 840 Calr Itga3 Not changed Not changed
## 841 Lamc3 Itga3 Not changed Not changed
## 845 Lama5 Itga3 Not changed Not changed
## 846 Nrg4 Erbb2 Not changed Not changed
## 847 Nrg2 Erbb2 Not changed Not changed
## 848 Btc Erbb2 Not changed Not changed
## 850 Ereg Erbb2 Not changed Not changed
## 851 Sema4d Erbb2 Not changed Not changed
## 852 Efnb1 Erbb2 Not changed Not changed
## 854 Egf Erbb2 Not changed Not changed
## 855 Nrg1 Erbb2 Not changed Not changed
## 856 L1cam Erbb2 Not changed Not changed
## 857 Rtn4 Cntnap1 Not changed Not changed
## 862 Gm13306 Ccr10 Not changed Not changed
## 864 Cxcl13 Ccr10 Not changed Not changed
## 865 Calca Ramp2 Not changed Not changed
## 866 Adm Ramp2 Not changed Not changed
## 868 Fn1 Itga2b Not changed Not changed
## 869 Icam4 Itga2b Not changed Not changed
## 870 Col2a1 Itga2b Not changed Not changed
## 871 Calr Itga2b Not changed Not changed
## 872 Vwf Itga2b Not changed Not changed
## 874 F2 Itga2b Not changed Not changed
## 875 Wnt4 Fzd2 Not changed Not changed
## 879 Fn1 Itgb3 Not changed Not changed
## 881 Icam4 Itgb3 Not changed Not changed
## 883 Adam15 Itgb3 Not changed Not changed
## 886 Angptl3 Itgb3 Not changed Not changed
## 887 Itgb3bp Itgb3 Not changed Not changed
## 891 Plau Mrc2 Not changed Not changed
## 893 Lamb1 Itgb4 Not changed Not changed
## 894 Lamc1 Itgb4 Not changed Not changed
## 898 Lamc3 Itgb4 Not changed Not changed
## 900 Lama5 Itgb4 Not changed Not changed
## 905 Agt Agtr1a Not changed Not changed
## 906 Hras Agtr1a Not changed Not changed
## 909 Gdf5 Ror2 Not changed Not changed
## 910 Ntn4 Unc5a Not changed Not changed
## 912 Ntf3 Ntrk2 Not changed Not changed
## 913 Bdnf Ntrk2 Not changed Not changed
## 914 Ntf5 Ntrk2 Not changed Not changed
## 915 Dhh Ptch1 Not changed Not changed
## 916 F2 F2rl1 Not changed Not changed
## 918 F2 F2r Not changed Not changed
## 921 Ctf1 Il6st Not changed Not changed
## 922 Ebi3 Il6st Not changed Not changed
## 923 Clcf1 Il6st Not changed Not changed
## 924 Lif Il6st Not changed Not changed
## 925 Il6 Il6st Not changed Not changed
## 927 Fn1 Itga2 Not changed Not changed
## 928 Col4a1 Itga2 Not changed Not changed
## 929 Lamb1 Itga2 Not changed Not changed
## 932 Col2a1 Itga2 Not changed Not changed
## 933 Lamc1 Itga2 Not changed Not changed
## 936 Col4a5 Itga2 Not changed Not changed
## 937 Col4a6 Itga2 Not changed Not changed
## 939 Col6a1 Itga2 Not changed Not changed
## 942 Col6a2 Itga2 Not changed Not changed
## 943 Col11a1 Itga2 Not changed Not changed
## 944 Col4a3 Itga2 Not changed Not changed
## 945 Col4a4 Itga2 Not changed Not changed
## 946 Lamc3 Itga2 Not changed Not changed
## 948 Col8a1 Itga2 Not changed Not changed
## 949 Col1a1 Itga2 Not changed Not changed
## 950 Lama5 Itga2 Not changed Not changed
## 952 Col4a1 Itga1 Not changed Not changed
## 953 Sorbs1 Itga1 Not changed Not changed
## 954 Lamb1 Itga1 Not changed Not changed
## 956 Col2a1 Itga1 Not changed Not changed
## 957 Lamc1 Itga1 Not changed Not changed
## 959 Col4a5 Itga1 Not changed Not changed
## 961 Col4a6 Itga1 Not changed Not changed
## 962 Sema7a Itga1 Not changed Not changed
## 964 Col6a1 Itga1 Not changed Not changed
## 966 Col6a2 Itga1 Not changed Not changed
## 967 Col4a3 Itga1 Not changed Not changed
## 968 Col4a4 Itga1 Not changed Not changed
## 969 Col8a1 Itga1 Not changed Not changed
## 970 Col1a1 Itga1 Not changed Not changed
## 975 Hgf Sdc1 Not changed Not changed
## 980 Lama5 Sdc1 Not changed Not changed
## 982 Cort Sstr1 Not changed Not changed
## 983 Nlgn1 Nrxn3 Not changed Not changed
## 984 Nlgn3 Nrxn3 Not changed Not changed
## 985 Nlgn2 Nrxn3 Not changed Not changed
## 986 Nxph3 Nrxn3 Not changed Not changed
## 987 Vegfc Vipr2 Not changed Not changed
## 989 Adcyap1 Vipr2 Not changed Not changed
## 990 Fn1 Itgb8 Not changed Not changed
## 991 Col4a1 Itgb8 Not changed Not changed
## 994 Ctf1 Lifr Not changed Not changed
## 995 Clcf1 Lifr Not changed Not changed
## 996 Lif Lifr Not changed Not changed
## 997 Nppc Npr3 Not changed Not changed
## 998 Nppb Npr3 Not changed Not changed
## 999 Nppa Npr3 Not changed Not changed
## 1010 Wnt16 Fzd6 Not changed Not changed
## 1011 Wnt4 Fzd6 Not changed Not changed
## 1014 Cthrc1 Fzd6 Not changed Not changed
## 1016 Lin7c Kcnj4 Not changed Not changed
## 1017 Il16 Kcnj4 Not changed Not changed
## 1018 Psap Celsr1 Not changed Not changed
## 1019 Sema4c Plxnb2 Not changed Not changed
## 1021 Sema4d Plxnb2 Not changed Not changed
## 1022 Sema4g Plxnb2 Not changed Not changed
## 1024 Cntn2 Cntn1 Not changed Not changed
## 1025 L1cam Cntn1 Not changed Not changed
## 1027 Bmp10 Acvrl1 Not changed Not changed
## 1030 Gdf10 Acvr1b Not changed Not changed
## 1033 Gdf11 Acvr1b Not changed Not changed
## 1034 Inhbb Acvr1b Not changed Not changed
## 1035 Fn1 Itga5 Not changed Not changed
## 1037 Adam15 Itga5 Not changed Not changed
## 1038 Plau Itga5 Not changed Not changed
## 1039 Adam17 Itga5 Not changed Not changed
## 1045 Angptl3 Itga5 Not changed Not changed
## 1046 L1cam Itga5 Not changed Not changed
## 1047 Col1a1 Itga5 Not changed Not changed
## 1049 Gnas Adcy9 Not changed Not changed
## 1050 a Mgrn1 Not changed Not changed
## 1051 F2 Gp1bb Not changed Not changed
## 1052 Efnb2 Ephb3 Not changed Not changed
## 1053 Efnb1 Ephb3 Not changed Not changed
## 1054 Efnb3 Ephb3 Not changed Not changed
## 1055 Trf Tfrc Not changed Not changed
## 1065 Dhh Boc Not changed Not changed
## 1074 Ncam1 Robo1 Not changed Not changed
## 1077 Olfm2 Robo2 Not changed Not changed
## 1079 Il16 Kcnj15 Not changed Not changed
## 1080 Plau Igf2r Not changed Not changed
## 1083 Shbg Slc37a1 Not changed Not changed
## 1091 Col2a1 Ddr1 Not changed Not changed
## 1094 Col11a1 Ddr1 Not changed Not changed
## 1095 Bdnf Ddr1 Not changed Not changed
## 1096 Col1a1 Ddr1 Not changed Not changed
## 1107 Rspo1 Fzd8 Not changed Not changed
## 1108 Igfbp4 Fzd8 Not changed Not changed
## 1109 Rspo3 Fzd8 Not changed Not changed
## 1112 Ncan Cdh2 Not changed Not changed
## 1120 Il34 Csf1r Not changed Not changed
## 1121 Csf1 Csf1r Not changed Not changed
## 1123 Apoe Lrp5 Not changed Not changed
## 1125 Dkk1 Lrp5 Not changed Not changed
## 1142 Ncam1 Gfra1 Not changed Not changed
## 1143 Nrtn Gfra1 Not changed Not changed
## 1144 Artn Gfra1 Not changed Not changed
## 1145 Rims1 Slc18a2 Not changed Not changed
## 1147 Col1a1 Ddr2 Not changed Not changed
## 1149 Il18 Il1rapl1 Not changed Not changed
## 1150 Col2a1 Gm42957 Not changed Not changed
## 1151 Shbg Cldn4 Not changed Not changed
## 1152 Cntn2 Cntnap2 Not changed Not changed
## 1153 Apoe Sorl1 Not changed Not changed
## 1154 Lrpap1 Sorl1 Not changed Not changed
## 1155 F2 F2rl2 Not changed Not changed
