# Supplementary material for: Coordination of endothelial cell positioning and fate specification by the epicardium
Source: Nat Commun. 2021 Jul 6;12:4155. doi: 10.1038/s41467-021-24414-z (PMC8260743; doi:10.1038/s41467-021-24414-z)
Supplement: Supplementary file 9 — Supplementary Dataset 7 [file 41467_2021_24414_MOESM9_ESM.xlsx]

## Sheet: Sheet1
Supplementary Dataset 7. Cell Cycle Genes removed from Monocle Analysis
Gmnn
Rad51
Cdk1
Dscc1
Slbp
Tmpo
Tacc3
Prim1
Smc4
Cdca7
Mki67
Ckap2l
Mcm4
Cks2
Fen1
Rad51ap1
Ccne2
Cks1b
Tyms
Wdr76
Mcm2
Cdc25c
Cdca3
Ect2
Kif11
Rrm2
Ckap5
Top2a
Nusap1
Usp1
Hells
Ubr7
Brip1
Hmmr
Kif20b
Rrm1
Ttk
Nek2
Exo1
Cbx5
Ube2c
Rpa2
Ndc80
Dlgap5
Rangap1
Lbr
Psrc1
Cdca8
Rfc2
Blm
E2f8
Cdca2
Pcna
Tipin
Hjurp
Hmgb2
Anp32e
Cenpa
Mcm6
Cenpe
Gins2
Birc5
Gtse1
Kif2c
Cdc6
Mcm5
Chaf1b
Anln
Aurkb
Cdc20
Msh2
G2e3
Nasp
Tpx2
Casp8ap2
Pola1
Aurka
Cdc45
Cenpf
Ung
Nuf2
Clspn
Uhrf1
Ncapd2
Bub1
Ckap2
Dtl
Gas2l3
Ccnb2
Ctcf
Tubb4b
Kif23
