# Supplementary material for: Coordination of endothelial cell positioning and fate specification by the epicardium
Source: Nat Commun. 2021 Jul 6;12:4155. doi: 10.1038/s41467-021-24414-z (PMC8260743; doi:10.1038/s41467-021-24414-z)
Supplement: Supplementary file 11 — Source Data [file 41467_2021_24414_MOESM11_ESM.xlsx]

## Sheet: Figure 4
Figure 4e
	Control EPDCs					MRTFepiDKO EPDCs
Efna5	7.9984	9.7727	11.5766	12.1592		4.07927	1.35997	2.01215
Sema3d	35.0558	35.0025	54.5668	47.1027		2.44077	3.66694	3.21333
Slit2	31.352	22.2696	49.3485			0.878304	1.21532	0
Slit3	10.6629	10.3112	9.9444	9.57315		0.645719	1.00649	0
Wnt5a	2.51299	2.3623	1.05406	3.26399		0.868935	2.99455	1.47009

## Sheet: Figure 5
Figure 5a
	Vehicle								TGFB1/PDGFBB
Upk3b	0.797667	1.16931	1.15713	1.40936	0.816577	1.10126	0.731067		0.310958	0.0729738	0.598227	0.63264	0.431134	0.128629	0.299465	0.443125	0.257263
Wt1	1.45828	0.923499	1.00026	1.246	0.694941	0.969186	0.884581		0.81214	0.840741	0.767466	0.705916	0.29746	0.50704	0.567258
Zeb2	1.14313	0.8012	0.934462	1.56241	1.16651	1.50827	0.425048		1.79352	1.68192	1.34315	2.02628	2.02747	1.5742	2.58001	2.82199	2.04823
Sox9	1.77979	2.07684	2.25454	0.441834	0.551968	0.492036			2.78759	3.82422	4.89655	2.88311	5.11428	2.50885	2.2464	2.61915	2.88907
Sema3c	0.939802	1.36981	0.923517	0.886484	0.780296	1.21598			0.787145	0.331143	0.534927	0.726656	0.360073	0.638168	0.258726
Sema3d	1.26931	1.27191	1.09079	1.23837	0.539018	0.906138	0.938837		0.666622	0.629753	1.2294	0.872719	0.330398	0.49874	0.452379
Slit2	1.20973	0.781102	0.863141	1.71832	1.13746	0.785859	0.79825		2.6509	3.50974	4.8218	3.27805	1.77973	3.1872	3.43482
Tnc	1.11377	4.75229	0.726213	0.412038	0.766972	0.823228			13.6973	3.38652	16.2514	16.3915	12.5315	3.10805	2.39428	3.14414	3.67379
Pdgfrb	2.6432	0.946536	0.501647	1.5052	0.3351	0.733905	0.721276		2.36748	2.33449	3.57886	5.25486	2.53369	1.43951	2.49233
Cspg4	1.42862	0.531297	0.399307	2.21182	0.239348	1.61623	0.922964		12.5237	9.49667	18.2719	4.80934	4.84652	6.62565	9.97617

## Sheet: Figure 6
Figure 6c
	Endothelial Cells
Cell Cluster	Control	MRTFepiDKO
1	57.4275	42.5725
2	50.4425	49.5575
3	0	100
4	30.5556	69.4444
5	17.6101	82.3899
6	39.0071	60.9929
7	42.7481	57.2519
8	49.2063	50.7937
9	0	100

## Sheet: Figure 7
Figure 7a
	Endothelial Cells
Cell State	Control	MRTFepiDKO
1	30.0199	69.9801
2	18.5714	81.4286
3	6.9869	93.0131
4	19.2893	80.7107
5	54.7445	45.2555
6	40.636	59.364
7	78.2051	21.7949

## Sheet: Figure 8
Figure 8c - f
Gja4			Efnb2			Apln			Aplnr
CD31+ adBgal	CD31+ adSlit2		CD31+ adBgal	CD31+ adSlit2		CD31+ adBgal	CD31+ adSlit2		CD31+ adBgal	CD31+ adSlit2
0.728985	0.519242		0.620337	0.323095		0.409836	0.385892		0.374265	3.31311
1.74713	0.338048		1.10631	0.729751		0.82474	0.14498		0.877286	3.75329
1.33047	0.818969		1.3238	0.621402		1.94753	0.930007		0.481533	2.57649
0.950918	0.560373		0.997246	1.00755		0.812468	0.383802		0.823743	2.20732
0.717223	0.988779		0.801481	0.460663		1.35299	0.681466		4.00567	5.61341
0.89434	0.39707		1.37713	0.466549		1.38193			1.91684
0.967497

## Sheet: Figure 9
Figure 9b
ERG+ Length to Width Ratio
Control								MRTFepiDKO
E14.5	1.61968	1.70329	1.55371	1.6222	1.58275			1.61666	1.6231	1.62511	1.62153
E17.5	1.69403	1.74424	1.71534	1.70151	1.72239	1.71225		1.66311	1.676	1.67159
Figure 9c
Total Nuclei Length to Width Ratio
Control								MRTFepiDKO
E14.5	1.51654	1.50394	1.4765	1.47239	1.5125			1.53985	1.52928	1.5262	1.56068
E17.5	1.60499	1.6031	1.58515	1.5923	1.67148	1.62808		1.57699	1.56569	1.60652
Figure 9d				Figure 9e				Figure 9g				Figure 9h
ERG signal distance from epicardium surface E14.5				ERG signal distance from epicardium surface E17.5				EMCN signal distance from epicardium surface E17.5				Cx40 signal distance from epicardium surface E17.5
Distance (um)	Control %	MRTFepiDKO %		Distance (um)	Control %	MRTFepiDKO %		Distance (um)	Control %	MRTFepiDKO %		Distance (um)	Control %	MRTFepiDKO %
0	6.78541	9.94012		0	4.75196	8.38983		0	0.776915	1.23246		0	0.341771	0.295359
0.5	1.4419	1.91617		0.7	1.04439	2.45763		0.62	0.754717	1.23246		0.62	0.689336	0.337553
1	2.20526	3.11377		1.4	1.51436	1.77966		1.24	0.99889	1.88292		1.24	0.764641	0.407876
1.5	1.4419	3.11377		2.1	1.30548	2.20339		1.86	0.843507	1.64327		1.86	0.816776	0.421941
2	2.12044	1.55689		2.8	1.20104	1.52542		2.48	0.976693	1.91715		2.48	0.695128	0.253165
2.5	1.27226	2.63473		3.5	1.56658	1.69491		3.1	0.99889	1.64327		3.1	0.642994	0.281294
3	0.763359	1.43713		4.2	1.51436	1.69491		3.72	0.82131	1.26669		3.72	0.457626	0.407876
3.5	0.763359	0.718563		4.9	1.3577	0.932203		4.34	1.06548	0.821636		4.34	0.561895	0.379747
4	1.10263	0.479042		5.6	1.51436	1.44068		4.96	1.02109	1.26669		4.96	0.509761	0.407876
4.5	0.508906	0.598802		6.3	1.46214	1.44068		5.58	0.776915	0.958576		5.58	0.475004	0.323488
5	0.169635	0.359281		7	1.09661	0.932203		6.2	0.932297	1.02705		6.2	0.527139	0.337553
5.5	0.424088	0.359281		7.7	1.6188	1.44068		6.82	0.665927	1.19822		6.82	0.446041	0.45007
6	0.424088	0.718563		8.4	1.82768	0.932203		7.44	0.887902	0.890106		7.44	0.544517	0.618847
6.5	0.424088	0		9.1	1.20104	1.01695		8.06	1.10988	1.02705		8.06	0.608237	0.464135
7	0.169635	0		9.8	1.46214	1.27119		8.68	0.954495	0.855871		8.68	0.660372	0.436006
7.5	0.508906	0.11976		10.5	1.25326	1.18644		9.3	0.643729	0.513523		9.3	0.712507	0.576653
8	0.848176	0.479042		11.2	1.04439	1.01695		9.92	0.887902	0.616227		9.92	0.451833	0.618847
8.5	0.508906	0.598802		11.9	0.835509	1.01695		10.54	0.710322	0.616227		10.54	0.498175	0.464135
9	0.508906	0.239521		12.6	1.04439	1.1017		11.16	0.976693	0.308114		11.16	0.556103	0.45007
9.5	0.508906	0.479042		13.3	1.09661	0.932203		11.78	0.9101	0.376583		11.78	0.527139	0.4782
10	0.339271	0.479042		14	1.25326	0.762712		12.4	0.643729	0.376583		12.4	0.61403	0.4782
10.5	0.508906	0.11976		14.7	0.835509	0.677966		13.02	0.932297	0.479288		13.02	0.544517	0.506329
11	0.593723	0.359281		15.4	0.887728	0.59322		13.64	0.732519	0.445053		13.64	0.579274	0.604782
11.5	0.932994	1.07784		16.1	1.09661	1.27119		14.26	0.887902	0.616227		14.26	0.475004	0.492264
12	0.848176	0.11976		16.8	0.939948	1.1017		14.88	1.13207	0.410818		14.88	0.480797	0.492264
12.5	0.763359	0.11976		17.5	1.20104	1.18644		15.5	1.04329	0.342349		15.5	0.451833	0.506329
13	0.848176	0.239521		18.2	0.835509	0.847458		16.12	0.843507	0.205409		16.12	0.527139	0.576653
13.5	0.763359	0.359281		18.9	0.73107	0.847458		16.74	0.887902	0.445053		16.74	0.567688	0.337553
14	0.932994	0.239521		19.6	0.835509	0.677966		17.36	1.04329	0.205409		17.36	0.503968	0.4782
14.5	0.593723	0.479042		20.3	1.30548	0.762712		17.98	0.954495	0.376583		17.98	0.567688	0.520394
15	0.424088	0.479042		21	1.04439	0.847458		18.6	0.865705	0.308114		18.6	0.532932	0.675105
15.5	0.678541	0.11976		21.7	0.522193	1.18644		19.22	1.06548	0.342349		19.22	0.492383	0.464135
16	0.848176	0.479042		22.4	0.939948	0.59322		19.84	0.577137	0.205409		19.84	0.475004	0.464135
16.5	0.339271	0.11976		23.1	0.78329	1.1017		20.46	0.865705	0.308114		20.46	0.469212	0.576653
17	0.339271	0.479042		23.8	0.574413	0.508475		21.08	0.887902	0.445053		21.08	0.428662	0.829817
17.5	0.848176	0.239521		24.5	0.887728	1.1017		21.7	0.954495	0.410818		21.7	0.498175	0.646976
18	0.508906	0.239521		25.2	0.887728	0.762712		22.32	0.82131	0.410818		22.32	0.498175	0.7173
18.5	0.763359	0.11976		25.9	0.887728	1.01695		22.94	0.82131	0.342349		22.94	0.440248	0.703235
19	0.932994	0.239521		26.6	0.574413	0.847458		23.56	1.02109	0.308114		23.56	0.544517	0.618847
19.5	0.254453	0.11976		27.3	0.939948	1.27119		24.18	0.665927	0.445053		24.18	0.463419	0.632911
20	0.254453	0.718563		28	1.3577	1.18644		24.8	0.643729	0.410818		24.8	0.509761	0.590717
20.5	0.424088	0.598802		28.7	0.887728	0.677966		25.42	0.665927	0.616227		25.42	0.561895	0.520394
21	0.254453	0.479042		29.4	1.04439	0.423729		26.04	0.688124	0.581992		26.04	0.579274	0.759494
21.5	0.848176	0.598802		30.1	1.25326	1.01695		26.66	0.599334	0.855871		26.66	0.498175	0.548523
22	0.424088	0.11976		30.8	0.522193	0.508475		27.28	0.510544	0.616227		27.28	0.457626	0.506329
22.5	0.339271	0.11976		31.5	0.626632	0.423729		27.9	0.577137	0.308114		27.9	0.654579	0.815752
23	0.424088	0.359281		32.2	0.574413	0.932203		28.52	0.355161	0.479288		28.52	0.596652	0.661041
23.5	0.339271	0.11976		32.9	0.365535	0.932203		29.14	0.421754	0.650462		29.14	0.602445	0.7173
24	0.339271	0.359281		33.6	0.78329	0.677966		29.76	0.688124	0.753167		29.76	0.492383	0.590717
24.5	0.678541	0.479042		34.3	0.522193	1.18644		30.38	0.577137	0.684697		30.38	0.579274	0.703235
25	0.424088	0.239521		35	0.678851	0.847458		31	0.665927	0.445053		31	0.405492	0.632911
25.5	0.339271	0.11976		35.7	1.04439	0.847458		31.62	0.532741	0.342349		31.62	0.492383	0.7173
26	0.254453	0.359281		36.4	0.992167	0.59322		32.24	0.776915	0.376583		32.24	0.469212	0.646976
26.5	0.169635	0.11976		37.1	0.678851	0.508475		32.86	0.421754	0.308114		32.86	0.527139	0.68917
27	0.339271	0.359281		37.8	0.78329	0.847458		33.48	0.466149	0.171174		33.48	0.411284	0.534459
27.5	0.254453	0.239521		38.5	0.887728	0.508475		34.1	0.510544	0.684697		34.1	0.364942	0.68917
28	0.424088	0.718563		39.2	1.25326	0.932203		34.72	0.466149	0.513523		34.72	0.451833	0.604782
28.5	0.508906	0.479042		39.9	0.522193	0.762712		35.34	0.577137	0.718932		35.34	0.411284	0.618847
29	0.254453	0.479042		40.6	0.313316	0.762712		35.96	0.621532	0.376583		35.96	0.393906	0.590717
29.5	0.339271	0.359281		41.3	0.261097	0.59322		36.58	0.599334	0.513523		36.58	0.446041	0.632911
30	0.169635	0.11976		42	0.574413	0.762712		37.2	0.399556	0.239644		37.2	0.503968	0.604782
30.5	0.254453	0.359281		42.7	0.78329	1.1017		37.82	0.466149	0.342349		37.82	0.428662	0.492264
31	0.508906	0.479042		43.4	0.417755	0.847458		38.44	0.377358	0.410818		38.44	0.405492	0.534459
31.5	0.084818	0.598802		44.1	0.78329	0.677966		39.06	0.310766	0.513523		39.06	0.411284	0.534459
32	0.424088	0.718563		44.8	0.417755	1.01695		39.68	0.466149	0.445053		39.68	0.451833	0.632911
32.5	0.254453	0.479042		45.5	0.626632	0.762712		40.3	0.466149	0.616227		40.3	0.411284	0.506329
33	0.254453	0.11976		46.2	0.574413	0.762712		40.92	0.488346	0.445053		40.92	0.405492	0.548523
33.5	0.339271	0.718563		46.9	0.939948	0.508475		41.54	0.466149	0.342349		41.54	0.42287	0.632911
34	0.593723	0.718563		47.6	0.678851	0.59322		42.16	0.443951	0.376583		42.16	0.411284	0.520394
34.5	0.424088	0.598802		48.3	0.678851	0.338983		42.78	0.399556	0.308114		42.78	0.364942	0.632911
35	0.254453	0.479042		49	0.678851	0.847458		43.4	0.310766	0.479288		43.4	0.411284	0.618847
35.5	0.508906	0.479042		49.7	0.522193	0.423729		44.02	0.443951	0.342349		44.02	0.417077	0.534459
36	0.339271	0.598802		50.4	0.73107	0.508475		44.64	0.288568	0.479288		44.64	0.434455	0.534459
36.5	0.593723	0.479042						45.26	0.421754	0.376583		45.26	0.393906	0.506329
37	0.424088	1.19761						45.88	0.355161	0.376583		45.88	0.451833	0.68917
37.5	0.932994	0.11976						46.5	0.421754	0.410818		46.5	0.382321	0.604782
38	0.848176	0.718563						47.12	0.399556	0.753167		47.12	0.503968	0.4782
38.5	0.763359	0.239521						47.74	0.554939	0.342349		47.74	0.411284	0.548523
39	0.593723	0.718563						48.36	0.244173	0.479288		48.36	0.411284	0.604782
39.5	0.848176	0.838323						48.98	0.377358	0.136939		48.98	0.411284	0.618847
40	0.678541	0.838323						49.6	0.421754	0.753167		49.6	0.469212	0.576653
40.5	0.254453	0.479042
41	0.169635	0.598802
41.5	0.424088	0.479042
42	0.424088	0.718563
42.5	1.01781	0.838323
43	0.678541	1.55689
43.5	0.169635	0.958084
44	0.339271	1.07784
44.5	0.508906	0.359281
45	0.508906	0.718563
45.5	0.593723	0.11976
46	0.678541	0.239521
46.5	0.508906	0.718563
47	0.339271	0.479042
47.5	0.593723	0.718563
48	0.678541	1.07784
48.5	0.508906	0.718563
49	0.339271	0.958084
49.5	0.508906	0.958084
50	0.339271	0.359281
50.5	0.593723	0.359281

## Sheet: SFigure 4
Supplementary Figure 4a
Cell Cluster	E12.5	E16.5
1	56.7107	6.6092
2	2.76065	42.8161
3	20.6167	3.32512
4	4.49339	16.9951
5	15.2423	1.68309
6	0.0587372	14.5731
7	0.0587372	12.3563
8	0.0587372	1.64204

## Sheet: SFigure 7
Supplementary Figure 7d
	E12.5			E14.5			E16.5
Col18a1	1.66209	0.75242	0.799623	1.50125	0.420316	0.677851	0.74089	0.897638	1.46381
Dlk1	1.69859	0.774246	0.760383	1.40514	0.71246	0.884673	1.4819	1.59607	5.06311
Efna5	1.50063	0.887699	0.750687	1.10235	0.686481	0.8812	1.00199	1.29431	2.17632
Fgf2	1.38523	0.843949	0.855384	1.36636	0.748925	0.339677	2.04213	2.10039	2.07813
Fgf9	1.31713	0.844709	0.898804	0.551473	0.372157	1.20784	0.127116	0.450609	0.868442
Gpc3	1.3374	0.772846	0.967485	1.18668	0.755894	1.10871	0.894126	1.41267	1.52343
Pdgfa	1.72838	0.749934	0.771502	0.69166	0.528266	1.15947	0.790456	1.14916	1.7351
Rarres2	1.17227	0.880479	0.968845	1.21827	1.85121	3.33316	1.53817	3.0012	3.31602
Sema3d	1.14483	0.868242	1.00605	0.802412	0.922039	0.818105	0.715847	1.20835	1.45623
Slit3	1.41905	0.664282	1.06084	1.50187	0.542101	0.804692	1.16024	2.04866	2.66015
Tfpi	1.2877	0.883463	0.879018	0.898938	1.00546	1.38775	1.1497	2.24276	1.72248
Tgfb2	1.08703	0.920605	0.999276	1.17604	0.825478	0.895933	0.808955	1.39254	1.37283
Tgm2	1.35148	0.885735	0.835385	1.38299	0.714011	0.870536	0.895705	1.16893	1.77993
Thbs1	0.94213	0.831303	1.27682	1.30612	0.894283	1.10468	1.50535	2.17344	3.63213
Thbs2	1.11248	1.76013	0.510696	7.39321	4.21754	3.94551	7.15106	14.7705	16.0867
Wnt5a	1.03752	1.10878	0.869279	1.79546	0.897097	0.684278	1.43299	2.61563	2.32076
Angplt2	1.25212	0.840476	0.950228	2.60234	1.80894	1.07845	2.36832	3.60323	3.69901
Col5a1	1.15679	0.876016	0.986807	3.16284	1.52899	1.73808	4.49063	5.82681	6.3603
Hspg2	1.14497	0.952166	0.91726	0.812262	0.495599	0.422771	0.344913	1.03024	3.66933
Lama4	1.24769	0.777473	1.03088	1.96091	1.41314	0.950822	3.11239	5.01242	4.64262
Lpl	1.61468	0.715136	0.866016	0.71888	0.284127	0.586291	0.73553	1.27184	0.951437
Mfge8	1.10169	0.804519	1.12825	1.07974	0.717326	0.777981	0.853203	1.30553	1.12896
Nid1	1.08286	0.902566	1.02317	1.62077	1.42984	1.02405	2.10722	3.20922	3.42142
Ptn	1.30169	0.827916	0.927908	0.964596	1.21284	0.936182	0.71026	1.06487	0.779546
Sema5a	2.1079	0.380074	1.24819	3.92468	1.68064	1.93635	4.16673	6.6477	7.7939
Serpine2	1.66746	0.59413	1.0094	2.01469	2.14419	1.67151	2.06345	2.44	1.79142
Sfrp1	1.08696	1.02461	0.897892	2.24878	1.2919	1.41599	1.34052	2.34169	2.09272
Slit2	1.30037	0.989805	0.776934	1.67008	1.39491	1.05605	1.6511	2.36703	1.70908

## Sheet: SFigure 8
Supplementary Figure 8c
	Myocardial Cells			EPDCs			MRTFepiDKO EPDCs			SRFepiKO EPDCs
Aldh1a2	3.43794	2.54096	3.78107	22.2741	23.9602	28.5293	1.36836	1.16091	6.72344	0.372141	1.86649
Msln	7.13081	8.63916	11.7035	120.62	99.1031	55.0134	39.4757	25.3962	47.3288	23.9684	26.6525
Pdpn	13.7162	9.96735	30.6279	129.918	79.7964	70.3389	46.2477	41.3522	50.1538	40.7672	41.6188
Tbx18	0.918512	0.47073	1.03816	9.9084	8.86075	6.03815	0.446487	0.499428	1.53253	0.934989	0.735757
Tcf21	9.40012	9.41923	26.4355	27.6272	19.1013	29.0849	2.90298	1.08396	9.75479	1.42949	3.47002
Upk1b	6.01534	4.85766	8.17578	38.6603	50.2531	34.9943	30.1869	24.5822	38.9109	23.9134	24.365
Upk3b	5.17682	3.60934	10.3632	26.3316	34.0528	34.9278	11.3732	14.4033	29.8108	7.26315	10.304
Wt1	3.2753	1.98103	2.64559	10.7464	11.7153	10.5186	3.75396	4.13495	5.92399	2.68543	3.89937
Supplementary Figure 8d
	Myocardial Cells			EPDCs			MRTFepiDKO EPDCs			SRFepiKO EPDCs
Myh6	117.628	99.7875	84.6833	2.23214	1.3912	3.67549	2.34414	2.68654	2.24759	3.12319	2.80792
Myh7	95.9834	83.743	73.9547	1.91645	1.32008	3.16874	1.88645	2.34562	2.14295	2.65036	2.35998
Tnnt2	673.146	360.451	395.881	80.9855	52.4088	77.8051	64.4758	43.3012	36.0673	43.7626	56.8003

## Sheet: SFigure 9
Supplementary Figure 9a
	Control EPDCs					MRTFepiDKO EPDCs
Mkl1	6.59393	3.18415	3.56898	2.75736		0	0	0
Mkl2	6.73306	1.2298	1.78479	2.33727		0	0	0
Srf	3.18125	1.52768	2.93499	2.96192		0.579905	0.689389	0.644654
Supplementary Figure 9d
	Control EPDCs					MRTFepiDKO EPDCs
Krt5	7.94857	3.7192	4.0123			68.2137	44.5733	57.5948
Krt14	32.6922	24.5551	16.4788			128.344	122.013	81.6123
Supplementary Figure 9e
	Control EPDCs					MRTFepiDKO EPDCs
Cdk4	170.657	181.029	157.424			114.143	99.1743	113.319
Cdkn1a	3.68377	1.29859	0.886685			112.131	128.568	62.1161
Supplementary Figure 9f
	Control EPDCs					MRTFepiDKO EPDCs
Mylk	2.98728	2.36963	3.04793			0.08383	0.182235	0.361496
Vin	7.86397	7.60248	3.83149			1.73784	2.41938	2.09614
Supplementary Figure 9g
	Control EPDCs					MRTFepiDKO EPDCs
Fgf9	0.495503	1.23293	0.597265			0.133843	0.116633	0.09917
Igf2	111.994	93.9438	111.798			28.4746	40.9829	43.8871
Supplementary Figure 9h
	Control EPDCs					MRTFepiDKO EPDCs
Col1a2	224.991	169.243	183.731			36.7242	43.1209	57.6481
Col3a1	44.6695	36.3988	33.231			7.9342	6.12473	8.96099
Pdgfra	12.2827	9.3113	11.916			3.87062	2.60191	4.485
Supplementary Figure 9i
	Control EPDCs					MRTFepiDKO EPDCs
Acta2	107.06	68.6526	60.9718			40.1546	33.9228	32.8221
Tagln	165.632	201.854	126.423			26.3851	21.339	71.8357
Supplementary Figure 9j
	Myocardial Cells			EPDCs			MRTFepiDKO EPDCs
Efna5	3.83743	2.22088	7.38382	9.76682	10.4361	10.8748	2.44653	3.10784	5.96539
Epha7	1.27974	0.151118	2.14768	1.85723	1.82801	1.09565	0.179239	0.202276	0.273507
Sema3d	0.416482	0.018723	0.706808	3.83123	3.55072	2.00947	0.191902	0.0151485	0.391489
Plxna4	0.893323	0.520103	0.437162	5.04631	3.28662	4.5325	0.114547	0.203629	0.690394
Slit2	0.909048	0.140643	0.342398	3.23065	2.67434	2.2101	0.144182	0.0729199	0.266191
Slit3	1.2061	2.05606	0.810762	3.35636	3.30107	4.25238	0.334991	0.578384	0.986031
Robo2	0.353313	0.046923	0.218714	0.654267	0.537041	0.519637	0.318556	0.082965	0.130013
Robo4	0.996494	3.37553	0.442784	0.006942	0.033901	0.01625	0.020976	0.016018	0.00368881
Wnt5a	2.85891	1.49692	1.85743	6.59169	4.90767	6.05399	0.77194	1.30177	1.98325

[truncated: 3 more sheets: SFigure 13, SFigure 21, Sfigure 23]
